# Supplementary material for: Interactome of Arabidopsis ATG5 Suggests Functions beyond Autophagy
Source: Int J Mol Sci. 2023 Aug 1;24(15):12300. doi: 10.3390/ijms241512300 (PMC10418956; doi:10.3390/ijms241512300)
Supplement: Supplementary file 1 [file ijms-24-12300-s001.zip]

Archive with 4 entries (4 files):
- Supplementary tables/Table S1_MSqRob_without PTMs.xlsx
- Supplementary tables/Table S2_ MSqRob_with PTMs.xlsx
- Supplementary tables/Table S3_List of identified hits .xlsx
- Supplementary tables/Table S4 primers, plasmids and transgenic lines.xlsx
