# Supplementary material for: Interactome of Arabidopsis ATG5 Suggests Functions beyond Autophagy
Source: Int J Mol Sci. 2023 Aug 1;24(15):12300. doi: 10.3390/ijms241512300 (PMC10418956; doi:10.3390/ijms241512300)
Supplement: Supplementary file 1 [file ijms-24-12300-s001.zip › Supplementary tables/Table S1_MSqRob_without PTMs.xlsx]

## Sheet: MSqRob
		ATG5 WT pulldown			ATG5K128R pulldown			Singleton				Protein intensity								Protein LFQ intensity
Protein group	description left-most	estimate	pval	qval	estimate	pval	qval	CURATED	GFP	ATG5	ATG5ATG5K128R	GFP_1	GFP_2	ATG5_1	ATG5_2	ATG5_3	ATG5K128R_1	ATG5K128R_2	ATG5K128R_3	GFP_1	GFP_2	ATG5_1	ATG5_2	ATG5_3	ATG5K128R_1	ATG5K128R_2	ATG5K128R_3
AT5G50230.1	ATG16	4.29604	5.45895e-05	0.0241443	2.96428	0.00448395	0.216754		1	3	3	20.2922	0	29.7517	29.6355	28.2372	26.5398	27.7949	22.0036	0	0	26.5614	26.5477	27.1983	23.368	25.6084	22.9621
AT5G12040.1	Nitrilase/cyanide hydratase and apolipoprotein N-acyltransferase family protein	2.82719	0.000661888	0.0959738	2.15317	0.00353704	0.181163		1	2	2	0	20.0273	25.6676	0	24.7052	26.0966	0	23.5048	0	0	24.8899	0	24.9743	24.0781	0	24.5416
AT2G16430.2	purple acid phosphatase 10 (PAP10)	2.71403	0.000210826	0.0480383	2.18543	0.00179173	0.133484		1	2	2	0	21.2444	27.5242	0	26.9713	28.7953	0	25.6551	0	0	25.2983	0	25.5613	25.1288	0	25.1765
AT1G35720.1	annexin 1 (ANNAT1)	2.61958	0.000820049	0.100614	0.648986	0.372955	1		1	2	2	0	23.8353	29.3696	0	27.4767	25.8994	0	24.83	0	22.5159	26.4045	0	25.9191	21.5775	0	23.9901
AT1G71695.1	Peroxidase superfamily protein	2.18194	0.00162593	0.15255	1.35978	0.0379864	0.770723		1	2	2	0	20.6002	26.6745	0	25.5625	24.421	0	23.3385	0	0	24.7463	0	24.5532	0	0	23.7364
AT5G22580.1	Stress responsive A/B Barrel Domain	2.18163	0.727245	1	1.82468	0.0613621	0.939929		2	1	1	21.9596	20.7681	0	0	24.2394	25.245	0	0	0	0	0	0	0	0	0	0
AT1G48830.1	Ribosomal protein S7e family protein	2.13283	0.00290754	0.218306	1.93219	0.00233389	0.143146		1	1	2	0	19.4986	22.2408	0	0	25.1472	0	22.1624	0	0	0	0	0	22.3148	0	22.9121
ATCG00680.1	photosystem II reaction center protein B (PSBB)	2.08267	0.00314404	0.218306	1.53629	0.0275721	0.674487		2	3	3	23.481	25.5774	29.8205	28.2428	27.4609	29.4745	24.8916	27.0146	22.1806	25.0285	27.9136	25.9729	26.5623	26.3907	23.2832	26.7598
AT4G39730.1	Lipase/lipooxygenase, PLAT/LH2 family protein	2.06573	0.0563421	0.940662	2.42663	0.0375811	0.770723		1	3	2	22.0592	0	27.5769	24.7324	24.4406	27.603	0	24.4893	0	0	26.0862	24.6807	24.2898	25.3597	0	25.4927
AT3G26520.1	tonoplast intrinsic protein 2 (TIP2)	2.02081	0.0169558	0.466285	2.1808	0.0135711	0.453941		1	2	1	0	21.7691	25.492	0	24.0092	0	0	23.6316	0	0	0	0	0	0	0	0
AT5G44020.1	HAD superfamily, subfamily IIIB acid phosphatase	1.9194	0.217146	1	0.929222	0.523891	1		1	2	2	0	21.7024	24.5881	0	24.6622	24.0764	0	21.8874	0	22.1335	23.6981	0	24.4555	0	0	22.4081
AT5G17290.1	ATG5	1.90879	0.0649581	0.979642	1.63763	0.112354	1		2	3	3	23.0102	21.9339	30.8143	34.7298	31.8575	32.7236	32.012	29.0708	0	23.0037	27.5956	32.6638	28.9621	27.9677	29.3495	27.1968
AT1G33590.2	Leucine-rich repeat (LRR) family protein	1.90546	1.28748e-06	0.00102676	2.14358	4.94143e-07	0.000809901		2	2	2	22.3283	21.888	26.759	0	23.3041	28.5324	0	20.9525	22.4325	0	24.9803	0	23.8156	25.3165	0	0
AT4G21150.1	HAPLESS 6 (HAP6)	1.81802	0.0239616	0.579072	1.0726	0.100845	1		1	2	1	0	19.9749	0	23.2261	21.8866	0	0	21.9278	0	0	0	0	0	0	0	0
AT3G16230.10	Predicted eukaryotic LigT	1.71866	0.0269576	0.632315	0.671285	0.238207	1		1	2	2	0	20.4316	26.8199	22.681	0	26.6356	20.8469	0	0	0	26.2246	0	0	24.7963	0	0
AT5G58260.1	oxidoreductases, acting on NADH or NADPH, quinone or similar compound as acceptor	1.71756	0.00928558	0.34443	2.01346	0.00308476	0.168531		1	2	2	0	20.5036	26.8684	0	25.1926	28.3024	0	24.8345	0	0	25.1247	0	24.9289	25.2905	0	25.9651
AT1G07440.1	NAD(P)-binding Rossmann-fold superfamily protein	1.68167	0.0358447	0.732977	2.46722	0.00778171	0.327031		1	2	2	0	20.7975	22.2534	0	24.4211	26.449	0	24.6208	0	0	0	0	24.5691	0	0	25.5481
AT3G63520.1	carotenoid cleavage dioxygenase 1 (CCD1)	1.67886	6.05501e-05	0.0241443	1.66183	6.63342e-05	0.0181203		2	3	2	22.8395	23.1323	27.2297	21.8257	24.8445	29.1115	0	25.6569	22.2352	23.1654	25.0245	0	24.2959	25.6875	0	24.7585
AT4G02520.1	glutathione S-transferase PHI 2 (GSTF2)	1.67775	0.00238813	0.200477	2.10683	0.000219498	0.0513015		2	2	3	24.9115	23.0874	28.2971	0	25.4615	29.106	23.6058	26.1978	23.4085	22.5269	26.3639	0	24.5463	25.978	23.1294	25.7361
AT1G02280.1	translocon at the outer envelope membrane of chloroplasts 33 (TOC33)	1.66793	0.0471532	0.854652	-0.813349	0.192043	1		1	1	2	0	22.6096	0	0	23.8309	23.8478	0	20.1265	0	0	0	0	0	0	0	0
AT1G09560.1	germin-like protein 5 (GLP5)	1.64826	0.0591538	0.940662	0.585791	0.389757	1		1	3	2	0	22.4183	26.3092	22.558	24.8577	26.605	0	24.7303	0	23.4868	25.9453	0	25.5548	24.2002	0	24.9992
AT2G05990.1	MOSAIC DEATH 1 (MOD1)	1.60301	0.0620284	0.951302	1.92432	0.0272467	0.674487		1	2	2	0	20.0657	27.0699	0	24.924	28.7301	0	26.178	0	0	25.7202	0	24.6314	25.2935	0	26.1204
AT1G79040.1	photosystem II subunit R (PSBR)	1.55987	0.999968	1	1.74371	0.999965	1		2	3	3	22.8537	22.0798	25.5886	24.2383	25.094	25.8348	24.5996	25.3155	0	0	0	0	25.1681	0	0	25.7808
AT2G44490.1	PENETRATION 2 (PEN2)	1.55267	0.49163	1	0.762348	0.762138	1		2	3	2	22.3949	18.9848	24.4775	22.0744	22.1631	24.7557	0	21.2559	0	0	0	0	21.999	22.6511	0	0
AT5G25460.1	Protein of unknown function, DUF642	1.50955	0.00357647	0.237686	1.31957	0.00887672	0.346403		2	3	3	25.5826	24.8231	30.0169	25.5827	27.8431	30.2617	23.5097	27.3383	23.7149	24.1853	27.6197	23.7912	26.6651	26.7273	0	26.7363
AT5G56030.2	heat shock protein 81-2 (HSP81-2)	1.4927	0.00737897	0.301781	1.00256	0.0298767	0.700156		1	2	3	20.8274	0	24.2699	0	22.0025	23.5662	21.3353	20.7543	0	0	0	0	0	0	0	0
ATCG00270.1	photosystem II reaction center protein D (PSBD)	1.43298	0.0116237	0.355283	0.933066	0.0925625	1		2	3	3	24.2099	25.1524	29.8361	27.9441	27.701	29.4645	24.1476	27.204	0	25.38	27.7607	26.8002	27.4367	26.4758	0	27.4497
AT5G57655.2	xylose isomerase family protein	1.38055	0.00567149	0.280133	1.30197	0.00491552	0.230187		2	2	3	23.5791	20.6362	26.3919	0	25.521	29.3924	22.5605	24.3129	22.6212	0	24.8512	0	24.3554	26.4977	22.125	23.8269
AT5G36890.1	beta glucosidase 42 (BGLU42)	1.37597	0.108484	1	2.48064	0.0317386	0.700156		1	2	1	23.328	0	24.9807	0	24.1475	27.2391	0	0	0	0	0	0	0	0	0	0
AT2G20360.1	NAD(P)-binding Rossmann-fold superfamily protein	1.34667	0.00410015	0.26159	1.55386	0.00143308	0.126365		1	3	2	0	21.3592	23.8553	23.6444	22.5093	25.9482	0	23.5609	0	21.8972	22.7703	23.5536	23.0118	22.8923	0	23.9433
AT1G29930.1;AT1G29920.1;AT1G29910.1	chlorophyll A/B binding protein 1 (CAB1)	1.32947	0.0163665	0.457975	0.601574	0.220866	1		2	3	3	25.6909	25.2348	28.0687	28.4254	28.0605	28.2184	26.2948	27.0046	25.2584	0	27.6933	27.9225	28.6949	25.9449	26.1044	28.1698
AT1G76810.1	eukaryotic translation initiation factor 2 (eIF-2) family protein	1.29923	0.120892	1	1.49314	0.173834	1		1	3	1	0	18.1719	19.53	18.9484	20.1772	0	0	19.8275	0	0	0	0	0	0	0	0
AT3G62030.2	rotamase CYP 4 (ROC4)	1.29165	0.00509556	0.280133	1.40252	0.00251777	0.143146		2	3	3	23.239	22.8623	27.1301	24.7941	24.3729	28.0133	23.7164	25.1062	23.6014	22.7966	25.9754	23.6157	24.4769	25.4174	24.1464	25.231
AT5G54270.1	light-harvesting chlorophyll B-binding protein 3 (LHCB3)	1.29118	0.0721836	1	1.20657	0.107613	1		2	3	2	21.3528	22.8832	28.0847	26.3718	24.6124	27.4098	0	25.4995	0	24.1051	26.6278	25.6311	24.9675	24.9743	0	25.9439
ATCG00020.1	photosystem II reaction center protein A (PSBA)	1.28628	0.0415322	0.797562	0.806473	0.204835	1		2	3	3	24.0829	24.7904	29.4896	27.8795	27.3097	28.3758	25.0814	26.8435	23.8459	25.8721	27.5924	26.3054	26.8566	26.0125	24.8604	26.9224
AT1G18150.1	ATMPK8	1.23471	0.981306	1	-1.65702	0.974914	1		2	1	2	23.7698	25.7761	0	0	28.424	24.2128	0	24.8676	0	0	0	0	0	0	0	0
AT1G04430.1	S-adenosyl-L-methionine-dependent methyltransferases superfamily protein	1.23021	0.00973724	0.352975	0.433988	0.359732	1		2	3	3	21.8076	23.3091	26.4174	25.45	24.6085	26.2193	21.7015	22.5036	0	23.0016	23.6778	24.0053	23.8256	22.9948	22.265	22.6623
AT2G21370.1	xylulose kinase-1 (XK-1)	1.22865	0.480418	1	0.962275	0.566367	1		2	1	3	20.7517	20.2642	21.9674	0	0	23.8603	20.3901	23.123	0	0	0	0	0	0	0	0
AT2G05070.1;AT3G27690.2;AT2G05100.2	photosystem II light harvesting complex gene 2.2 (LHCB2.2)	1.16947	0.0128485	0.372606	0.760054	0.0914712	1		2	3	3	23.9929	24.1243	27.403	27.0876	25.7518	27.1548	26.0657	24.8436	24.3585	24.4313	26.4931	25.8929	25.7778	24.7336	25.7497	25.4865
AT5G49970.1	pyridoxin (pyrodoxamine) 5'-phosphate oxidase (PPOX)	1.16612	0.0331015	0.703958	1.52504	0.0130602	0.44595		1	2	2	21.7203	0	24.594	0	21.8701	25.9541	0	20.6654	0	0	23.7379	0	0	23.8009	0	0
AT1G05190.1	embryo defective 2394 (emb2394)	1.14756	0.00709001	0.297594	1.1371	0.00746235	0.321863		1	3	3	0	22.9915	26.8592	24.1864	25.8593	28.5284	23.5092	25.3998	0	23.7397	24.5465	24.1838	25.159	25.1491	0	24.8782
AT5G42270.1	VARIEGATED 1 (VAR1)	1.13563	0.0177134	0.478863	0.855745	0.0806992	1		2	3	3	22.6492	25.2421	26.7121	24.4003	25.5644	27.1887	22.6325	25.116	22.1255	24.346	24.8145	23.2938	24.6052	23.7006	0	24.4779
AT5G02490.1	Heat shock protein 70 (Hsp 70) family protein	1.09996	0.223793	1	0.373491	0.632563	1		1	1	1	18.2018	0	19.2637	0	0	19.9142	0	0	0	0	0	0	0	0	0	0
AT4G34700.1	LYR family of Fe/S cluster biogenesis protein	1.093	0.932922	1	-0.25852	0.984108	1		1	2	2	0	21.8006	25.1031	0	22.6985	26.2551	0	20.8094	0	0	0	0	0	0	0	0
AT5G48790.1	FUNCTIONS IN: molecular_function unknown	1.09253	0.999959	1	0.546756	0.999979	1		1	2	2	0	20.8217	23.3547	0	21.8912	25.9049	0	22.3834	0	0	0	0	0	0	0	0
AT3G24503.1	aldehyde dehydrogenase 2C4 (ALDH2C4)	1.09136	0.0754482	1	0.586017	0.170962	1		1	3	2	21.7025	0	24.5613	19.1054	20.3028	26.1221	0	18.9349	0	0	22.8438	0	0	22.4678	0	0
AT5G11170.1	DEAD/DEAH box RNA helicase family protein	1.09012	0.277662	1	0.856428	0.240076	1		2	3	3	28.7208	25.7625	27.6408	28.4922	26.3231	29.502	27.9333	25.5978	26.7824	24.572	25.42	26.4142	24.8232	25.5627	26.5808	24.4418
AT5G63570.1	glutamate-1-semialdehyde-2,1-aminomutase (GSA1)	1.07337	0.055776	0.940662	0.998427	0.0713075	1		2	3	3	26.0766	24.6208	29.8583	24.9529	28.5885	30.531	25.5678	28.0578	24.2953	23.6389	27.2422	23.2736	27.1621	26.5438	24.0947	27.1222
AT3G06510.2	SENSITIVE TO FREEZING 2 (SFR2)	1.04356	0.00596908	0.280133	0.366532	0.282649	1		2	3	3	24.2249	20.7193	25.5938	25.6319	24.0539	22.9157	24.5318	22.8124	0	0	0	0	0	0	0	0
AT2G16600.1	rotamase CYP 3 (ROC3)	1.02167	0.0329141	0.703958	1.07562	0.025764	0.670272		2	3	3	26.8243	24.7078	28.9045	26.922	27.2741	30.1791	26.8307	26.5582	25.1067	24.4481	26.535	25.0454	26.0881	26.1799	25.3932	26.0972
AT1G80600.1	HOPW1-1-interacting 1 (WIN1)	1.02042	0.16362	1	1.07153	0.142034	1		1	2	3	23.2338	0	28.3198	0	25.05	29.1398	23.4893	26.8662	0	0	26.4151	0	24.8351	25.1807	23.4502	26.1789
AT2G22170.1	Lipase/lipooxygenase, PLAT/LH2 family protein	1.01344	0.0516907	0.906008	0.914773	0.0753916	1		2	3	2	23.0316	24.7392	28.7952	23.8624	26.6127	28.7812	0	26.4708	0	25.5206	28.201	0	26.6225	27.2777	0	27.2338
AT1G31690.1	Copper amine oxidase family protein	0.995583	0.0744128	1	0.344823	0.568864	1		1	2	1	0	19.9286	23.7494	0	23.5992	24.6289	0	0	0	0	23.2716	0	23.6251	22.6694	0	0
AT5G11950.1	Putative lysine decarboxylase family protein	0.971884	0.00183957	0.163006	1.36676	4.42934e-05	0.0145194		2	2	3	24.3363	20.9694	25.4408	0	21.945	28.3305	23.63	21.6728	23.0628	0	24.0904	0	21.5889	25.0118	22.6355	21.8806
AT1G09780.1	Phosphoglycerate mutase, 2,3-bisphosphoglycerate-independent	0.970321	0.000424096	0.0676433	1.23841	7.25039e-06	0.00396113		2	3	3	27.1885	24.4113	28.5905	26.4501	26.6345	30.7555	26.5772	27.205	25.6622	24.3397	26.6536	25.5129	25.8314	27.2514	25.935	26.0228
AT5G40810.1;AT3G27240.1	Cytochrome C1 family	0.954337	0.0108768	0.355283	0.128285	0.664779	1		2	3	2	22.218	21.4354	23.3624	23.2761	23.6009	24.0849	0	20.9463	0	0	0	0	0	0	0	0
AT2G26230.1	uricase / urate oxidase / nodulin 35, putative	0.953039	0.976359	1	-0.356641	0.992414	1		1	2	2	18.8219	0	25.0093	0	22.6342	25.339	21.7247	0	0	0	0	0	0	0	0	0
AT2G36580.1	Pyruvate kinase family protein	0.950001	0.99785	1	1.5731	0.976967	1		1	2	3	23.6249	0	21.8439	23.2037	0	26.8477	22.872	22.2226	0	0	0	22.959	0	24.5908	0	0
AT3G59020.2	ARM repeat superfamily protein	0.916155	0.14067	1	0.694296	0.238559	1		2	2	3	24.9936	22.07	26.5153	26.6063	0	27.822	26.336	22.4861	0	0	25.9802	0	0	25.8399	0	24.8226
AT4G03210.1	xyloglucan endotransglucosylase/hydrolase 9 (XTH9)	0.895606	0.05869	0.940662	1.18219	0.0574333	0.913915		2	2	1	22.3435	21.098	23.3277	22.9543	0	0	22.6414	0	0	0	0	0	0	0	0	0
AT1G62390.1	Octicosapeptide/Phox/Bem1p (PB1) domain-containing protein / tetratricopeptide repeat (TPR)-containing protein	0.895039	0.00901767	0.342457	0.550633	0.0835431	1		2	3	2	21.8262	21.3851	24.804	23.7664	21.3554	25.913	23.0397	0	0	0	23.4514	22.9578	0	22.4707	22.7614	0
AT1G31800.1	cytochrome P450, family 97, subfamily A, polypeptide 3 (CYP97A3)	0.890497	0.0581091	0.940662	0.602817	0.160611	1		1	2	3	0	20.098	24.9126	21.4974	0	25.8283	20.7827	20.4348	0	0	23.9648	0	0	23.4748	0	0
AT5G13930.1	TRANSPARENT TESTA 4 (TT4)	0.881136	0.999961	1	1.92699	0.999916	1		1	2	2	21.0811	0	21.9216	23.4259	0	25.7111	23.6722	0	0	0	0	0	0	0	0	0
AT2G03440.1	nodulin-related protein 1 (NRP1)	0.872397	0.245657	1	0.891525	0.296571	1		1	3	1	23.001	0	26.6632	23.7402	24.9533	27.4086	0	0	0	0	25.7597	0	24.7264	24.9961	0	0
AT3G01390.1	vacuolar membrane ATPase 10 (VMA10)	0.871433	0.046222	0.847403	0.266627	0.525055	1		2	3	3	22.9015	22.3826	25.295	25.8298	21.9009	25.7997	24.02	22.0943	23.0016	0	24.1488	24.6921	0	23.2647	23.3813	23.7981
AT2G34430.1	light-harvesting chlorophyll-protein complex II subunit B1 (LHB1B1)	0.863723	0.140797	1	0.0763492	0.895707	1		1	3	2	0	21.6233	24.7715	23.6937	23.765	24.4072	0	22.4086	0	0	0	0	0	0	0	0
AT2G35370.1	glycine decarboxylase complex H (GDCH)	0.850059	0.154185	1	0.651887	0.248463	1		2	2	3	22.2342	21.7148	23.878	0	23.0541	26.5451	21.9185	22.0709	0	0	0	0	0	0	0	0
AT3G59970.3	methylenetetrahydrofolate reductase 1 (MTHFR1)	0.829747	0.135691	1	1.12336	0.041513	0.770723		2	3	2	22.8076	22.6936	27.2147	23.6942	24.3347	29.5931	0	26.2531	0	22.2269	25.5169	21.8257	23.6558	26.2408	0	25.4622
AT4G28080.1	Tetratricopeptide repeat (TPR)-like superfamily protein	0.828117	0.0213576	0.524083	0.733939	0.0770698	1		2	1	2	24.5862	24.5533	0	0	23.8669	24.4162	0	21.8128	0	23.979	0	0	24.1418	0	0	23.4447
AT1G35470.2	SPla/RYanodine receptor (SPRY) domain-containing protein	0.821199	0.0697332	1	-0.783106	0.040867	0.770723		2	1	2	22.9964	21.3748	0	22.9316	0	22.8655	20.4198	0	0	0	0	0	0	0	0	0
AT3G57290.1	eukaryotic translation initiation factor 3E (EIF3E)	0.801209	0.0767057	1	-0.489947	0.21637	1		1	2	2	0	24.6224	24.2019	0	23.814	24.9969	0	23.6125	0	23.9835	0	0	0	0	0	23.4676
AT4G31180.1	Class II aminoacyl-tRNA and biotin synthetases superfamily protein	0.799498	0.0296862	0.657631	0.673292	0.0595693	0.932716		2	3	3	24.9261	21.8108	26.3508	24.5241	23.2402	28.0959	23.6453	23.4458	23.0233	22.1218	24.4157	23.138	22.7749	25.4164	23.8268	23.5456
AT1G70890.1	MLP-like protein 43 (MLP43)	0.788181	0.0119698	0.355283	1.14917	0.00115216	0.118025		2	3	2	23.3365	20.2861	23.6721	22.5417	22.9757	28.5424	0	23.1543	23.0071	0	23.2479	0	23.0166	25.2161	0	23.5691
AT3G52500.1	Eukaryotic aspartyl protease family protein	0.78594	0.0762507	1	0.277831	0.529171	1		2	3	3	27.0088	25.215	29.4511	26.6342	27.5115	29.7245	24.4443	25.989	25.0724	24.4056	27.3183	24.962	26.9788	26.6468	24.1497	25.8323
AT3G54960.1	PDI-like 1-3 (PDIL1-3)	0.774192	0.0794317	1	1.8048	0.00167135	0.133484		1	2	1	21.2786	0	24.9001	0	20.9543	28.0183	0	0	0	0	23.2866	0	0	24.2614	0	0
AT1G20220.1	Alba DNA/RNA-binding protein	0.768735	0.175096	1	-0.0721485	0.845085	1		2	2	2	23.561	21.6304	24.3106	0	21.9758	24.8942	22.1833	0	0	0	0	0	0	0	0	0
AT5G11770.1	NADH-ubiquinone oxidoreductase 20 kDa subunit, mitochondrial	0.766887	0.999671	1	0.362435	0.999831	1		2	2	3	21.6749	22.4236	24.5725	23.0036	0	24.5139	21.6006	22.1184	0	0	0	0	0	0	0	0
AT5G03350.1	Legume lectin family protein	0.763282	0.14926	1	0.836021	0.11993	1		2	3	3	24.3403	25.0607	27.3501	25.3117	25.3705	30.1178	23.7746	24.8715	23.0754	24.2445	25.6412	24.4723	24.3077	27.3777	23.5122	24.6401
AT5G08450.1	CONTAINS InterPro DOMAIN/s: Histone deacetylation protein Rxt3 (InterPro:IPR013951)	0.757847	0.29341	1	0.325091	0.621687	1		1	1	1	22.6596	0	23.8962	0	0	24.9626	0	0	0	0	0	0	0	0	0	0
AT4G14680.2	APS3	0.756705	0.190319	1	-0.165026	0.78387	1		2	2	2	25.9563	23.4116	0	25.3599	23.5958	26.9063	0	20.8956	24.6892	24.8699	0	24.5818	23.728	23.8633	0	22.7161
AT1G15820.1	light harvesting complex photosystem II subunit 6 (LHCB6)	0.736841	0.138092	1	0.481283	0.336661	1		2	3	3	25.3733	25.6574	29.45	26.5739	26.7104	28.6462	24.9961	26.1595	24.4585	25.6603	27.3419	25.7535	26.6589	26.063	24.9198	26.6273
AT1G28290.1	arabinogalactan protein 31 (AGP31)	0.72906	0.0985894	1	0.884409	0.0471843	0.826597		2	3	3	24.555	21.6546	26.0246	23.6466	25.124	29.0495	23.2393	24.0393	23.789	0	25.1001	0	24.3972	26.0418	0	24.7921
AT4G13840.1	HXXXD-type acyl-transferase family protein	0.726398	0.0718302	1	0.606781	0.199049	1		1	3	1	0	20.5665	23.49	22.6056	21.2341	24.9379	0	0	0	0	0	0	0	0	0	0
AT2G43710.1	SSI2	0.726245	0.988301	1	1.29508	0.978943	1		2	3	3	24.6164	22.7721	23.578	23.7808	22.8121	27.5307	21.7828	23.3123	23.7783	0	23.5349	23.6899	0	24.5443	0	23.5691
AT3G55800.1	sedoheptulose-bisphosphatase (SBPASE)	0.723469	0.0489507	0.867515	1.40716	0.000504113	0.0676233		2	3	2	21.735	23.4166	26.6756	23.1803	24.8603	28.1259	0	25.8603	0	24.1566	24.595	24.0367	24.6976	24.528	0	25.544
AT1G04530.1	Tetratricopeptide repeat (TPR)-like superfamily protein	0.709591	0.305847	1	0.412534	0.559282	1		1	2	1	0	21.0871	23.5378	23.0972	0	24.3157	0	0	0	0	0	0	0	0	0	0
AT4G02080.1	secretion-associated RAS super family 2 (SAR2)	0.703436	0.312109	1	2.09191	0.046192	0.822921		2	3	3	27.1513	25.8539	28.6395	26.8523	26.9158	30.2296	26.9156	26.1043	25.4815	25.3975	26.4841	25.4977	26.0369	26.5556	25.9535	26.4197
AT1G56330.1	secretion-associated RAS 1B (SAR1B)	0.70256	0.405738	1	0.396986	0.606065	1		1	2	2	21.7258	0	22.8377	0	24.0062	25.7359	0	22.1869	0	0	0	0	0	22.8061	0	23.0814
AT2G31790.1	UDP-Glycosyltransferase superfamily protein	0.698874	0.0461919	0.847403	0.621892	0.0718325	1		2	3	3	22.8601	20.9623	25.4102	22.3452	24.7807	27.6695	21.7011	21.4406	0	21.4226	23.2631	0	24.3288	24.7334	0	22.138
AT2G20420.1	ATP citrate lyase (ACL) family protein	0.694831	0.155829	1	0.215556	0.646394	1		2	2	3	21.6035	22.8961	26.0041	0	25.606	27.6701	19.0262	24.1905	0	24.2038	24.3206	0	25.609	23.6685	0	25.1201
AT3G11770.1	Polynucleotidyl transferase, ribonuclease H-like superfamily protein	0.692635	0.105808	1	0.9747	0.0884001	1		2	2	1	22.8909	21.1158	23.0734	22.7013	0	0	22.394	0	0	0	0	0	0	0	0	0
AT4G03280.1	photosynthetic electron transfer C (PETC)	0.691171	0.097746	1	0.73128	0.0840829	1		2	3	3	27.0034	25.6219	29.1829	27.7511	26.8653	30.6724	26.7332	27.0615	25.6232	25.5071	27.567	26.2922	26.2591	27.4326	26.3264	27.4006
AT3G29090.1	pectin methylesterase 31 (PME31)	0.681044	0.178796	1	0.206452	0.578117	1		2	2	2	21.8757	20.9487	0	22.3103	21.9468	23.4633	21.1925	0	0	0	0	0	0	0	0	0
AT4G34660.1	SH3 domain-containing protein	0.679656	0.0012085	0.125897	0.641303	0.00214593	0.141313		2	3	3	23.6961	23.3414	25.1402	25.1237	22.7135	27.0905	23.2492	23.4364	23.3174	23.5485	24.151	24.0488	0	24.1644	0	23.6167
AT3G11710.1	lysyl-tRNA synthetase 1 (ATKRS-1)	0.670899	0.000132651	0.035263	0.592625	0.000539592	0.0676233		2	3	3	26.901	24.6118	28.4908	27.1649	26.7262	30.025	26.0583	25.8447	24.792	24.193	25.5632	24.9088	25.0299	25.6192	24.6641	24.7889
ATCG00540.1	photosynthetic electron transfer A (PETA)	0.667996	0.151023	1	0.681219	0.138478	1		2	3	3	24.2763	24.8607	27.669	25.675	25.4826	29.433	24.0599	26.5659	23.0146	24.3948	25.5703	24.0079	25.0053	25.8912	23.5745	26.0515
AT3G10610.1;AT2G05220.1;AT5G04800.1;AT2G04390.1	Ribosomal S17 family protein	0.665977	0.319907	1	0.319485	0.538263	1		1	1	2	0	19.7697	0	22.8419	0	25.6895	0	21.0556	0	0	0	0	0	23.6675	0	22.5451
AT3G09200.1	Ribosomal protein L10 family protein	0.661324	0.323499	1	0.47793	0.418389	1		2	2	2	21.1021	27.1291	27.7211	0	26.1427	28.4601	0	27.3632	0	25.8631	25.9829	0	25.0532	25.2866	0	26.0725
AT3G26450.1	Polyketide cyclase/dehydrase and lipid transport superfamily protein	0.644511	0.16509	1	0.50109	0.268662	1		1	2	2	21.1965	0	24.6861	0	21.7611	25.9301	0	21.6109	0	0	23.7188	0	0	22.969	0	0
AT4G21650.1	Subtilase family protein	0.632633	0.0552298	0.940662	0.511361	0.0992966	1		2	3	2	23.465	23.4775	25.4253	21.6121	23.5262	27.548	0	23.2366	22.9053	22.4756	23.8177	0	22.7252	24.0394	0	22.5598
AT1G22740.1;AT3G18820.1;AT3G16100.1;AT1G52280.1;AT1G49300.1	RAB GTPase homolog G3B (RABG3B)	0.614571	0.218011	1	0.591213	0.181409	1		1	1	2	0	21.0817	22.7223	0	0	0	22.1764	21.2901	0	0	0	0	0	0	0	0
AT3G22630.1	20S proteasome beta subunit D1 (PBD1)	0.61136	0.26958	1	0.615666	0.593059	1		2	3	2	24.0269	22.4971	24.0814	23.2842	21.8543	26.4489	0	23.4634	0	22.509	23.1681	0	0	0	0	23.8304
AT2G22230.1	Thioesterase superfamily protein	0.602954	0.252836	1	0.605724	0.251065	1		2	2	2	22.8852	21.1354	23.4736	0	21.6608	24.9766	0	21.1358	0	0	0	0	0	0	0	0
AT1G65930.1	cytosolic NADP+-dependent isocitrate dehydrogenase (cICDH)	0.599564	0.0755605	1	0.655458	0.0568907	0.913915		2	3	3	27.9589	26.0956	29.4706	28.4954	27.9213	31.4317	26.7453	27.6127	25.6808	25.3003	26.7551	26.1755	26.3819	27.0886	25.5635	26.4961
AT5G37510.2	embryo defective 1467 (EMB1467)	0.59508	0.0120284	0.355283	0.00811364	0.972716	1		2	3	3	31.2293	26.4335	30.6661	29.8939	26.7774	29.551	29.4487	26.1899	28.6617	29.3559	29.8689	29.8456	29.4654	29.336	28.7569	29.1866
AT2G40840.1	disproportionating enzyme 2 (DPE2)	0.593521	0.00554286	0.280133	0.443	0.0480659	0.829263		2	3	3	26.2119	22.9602	26.2517	26.1925	25.6354	27.7524	24.3679	23.7049	23.5925	23.0163	24.0665	23.9071	24.515	23.8596	23.2489	23.4933
AT1G59359.1;AT1G58983.1;AT1G58684.1;AT1G58380.1	Ribosomal protein S5 family protein	0.571741	0.9834	1	1.3713	0.960204	1		1	1	2	0	20.03	0	0	20.6613	23.9356	0	20.9875	0	0	0	0	0	0	0	0
AT3G28270.1	Protein of unknown function (DUF677)	0.554599	0.325384	1	-0.142754	0.710554	1		2	1	1	23.6747	24.1409	24.7972	0	0	26.1026	0	0	23.3247	23.5882	0	0	0	22.8792	0	0
AT2G26080.1	glycine decarboxylase P-protein 2 (GLDP2)	0.55294	0.368393	1	0.567015	0.349543	1		2	3	3	26.4615	24.8899	30.4967	25.2906	28.1753	31.687	24.9335	28.2107	24.3852	23.9299	27.8953	22.6317	26.699	27.7434	23.3824	27.2123
AT1G63770.3	Peptidase M1 family protein	0.535206	0.0582092	0.940662	0.592341	0.0401605	0.770723		2	2	3	25.2022	22.9126	27.5095	0	25.5568	29.3038	23.2838	25.2931	22.7769	22.1144	25.2186	0	24.4694	25.5731	21.7905	25.0597
AT5G17170.1	enhancer of sos3-1 (ENH1)	0.531707	0.343801	1	0.243203	0.655152	1		1	3	2	0	21.265	24.0469	23.1132	21.9319	24.7606	0	21.8108	0	0	0	0	0	0	0	0
AT3G18080.1	B-S glucosidase 44 (BGLU44)	0.52584	0.125087	1	0.508859	0.142679	1		2	3	2	24.0362	23.945	27.6481	24.7711	27.4044	29.958	0	26.213	0	23.9584	25.6767	0	26.0393	26.3423	0	25.0713
AT4G12800.2	photosystem I subunit l (PSAL)	0.525351	0.352763	1	0.474379	0.43657	1		2	3	2	22.9022	25.8805	27.607	24.6867	26.5747	26.4145	0	26.1252	0	25.7079	26.1662	0	26.2507	24.8744	0	26.5518
AT4G10340.1	light harvesting complex of photosystem II 5 (LHCB5)	0.523904	0.236438	1	0.516298	0.247224	1		2	3	3	27.73	27.5169	30.4022	29.0007	28.6678	30.95	27.6157	28.9826	26.0479	26.791	28.5253	27.3388	27.653	27.5812	26.9749	28.5901
AT3G25530.1	glyoxylate reductase 1 (GLYR1)	0.518243	0.013597	0.387271	0.45942	0.0298768	0.700156		2	3	3	27.6801	25.9963	28.9875	27.6794	27.5292	29.795	26.7229	27.7205	25.8675	24.8718	26.7301	25.8947	26.0481	26.2636	25.7209	26.5395
AT4G10790.1	UBX domain-containing protein	0.517348	0.183077	1	0.486443	0.230971	1		1	2	2	0	20.8818	23.6611	0	21.7483	24.2167	0	21.2489	0	0	0	0	0	0	0	0
AT3G04790.1	Ribose 5-phosphate isomerase, type A protein	0.506578	0.0651047	0.979642	0.195255	0.473589	1		2	3	3	28.0743	25.0105	29.0054	28.5141	25.206	29.6394	26.951	25.658	26.1265	24.916	26.6795	26.5283	24.79	25.9496	25.7678	25.3269
AT4G31530.2	NAD(P)-binding Rossmann-fold superfamily protein	0.503836	0.267501	1	0.812721	0.111263	1		2	2	2	21.0644	21.1029	21.5333	20.5894	0	25.5885	0	20.1871	0	0	0	0	0	0	0	0
AT2G20890.1	photosystem II reaction center PSB29 protein (PSB29)	0.500135	0.0118259	0.355283	0.477869	0.0188896	0.536797		2	3	3	26.6277	24.9882	27.5944	27.263	26.3779	28.0814	26.1217	26.1855	24.8313	24.6139	25.5989	24.9134	25.3966	25.2425	25.1121	25.747
AT4G05180.1	photosystem II subunit Q-2 (PSBQ-2)	0.499811	0.173524	1	1.00773	0.0114018	0.40625		2	3	3	26.281	24.5533	27.2769	26.1825	25.0784	29.2272	24.7697	24.9447	24.898	23.9952	25.5213	25.2657	24.6797	25.7474	25.004	24.9126
AT3G02520.1	general regulatory factor 7 (GRF7)	0.495404	0.330456	1					1	2	0	0	21.3726	0	23.5414	22.034	0	0	0	0	0	0	0	0	0	0	0
AT5G42240.1	serine carboxypeptidase-like 42 (scpl42)	0.495108	0.160495	1	0.501049	0.187624	1		2	3	2	23.8258	21.507	25.49	21.8552	23.7899	27.5107	0	21.8877	21.9664	21.7075	23.4096	0	22.899	23.6808	0	22.0408
AT1G72970.1	HOTHEAD (HTH)	0.493067	0.0422938	0.797562	0.217747	0.302906	1		2	3	3	25.5631	22.5099	26.6158	24.8093	22.5325	27.3557	21.9388	22.9923	23.9635	0	24.8608	23.685	0	24.1754	22.579	0
AT1G06950.1	translocon at the inner envelope membrane of chloroplasts 110 (TIC110)	0.487663	0.118193	1	-0.11554	0.723077	1		2	3	3	23.7954	24.1902	24.9236	25.2002	24.2831	24.3318	21.4901	22.9827	0	23.9312	23.6366	23.8668	23.3385	0	0	23.345
ATCG01120.1	chloroplast ribosomal protein S15 (RPS15)	0.484979	0.0981657	1	0.197195	0.435153	1		2	2	3	23.7975	22.7401	24.3108	0	23.5804	25.5392	23.1537	23.1249	0	23.3999	0	0	24.4776	0	0	23.4252
ATMG00480.1;AT2G07707.1	Plant mitochondrial ATPase, F0 complex, subunit 8 protein	0.47187	0.309448	1					1	2	0	0	20.6471	21.7267	0	21.1483	0	0	0	0	0	0	0	0	0	0	0
AT2G24820.1	translocon at the inner envelope membrane of chloroplasts 55-II (TIC55-II)	0.454113	0.303022	1	-0.450749	0.347245	1		1	3	3	0	22.7201	22.8592	22.9292	23.6697	25.1315	20.9444	20.8132	0	23.2931	0	0	23.9589	0	0	0
AT5G41790.1	COP1-interactive protein 1 (CIP1)	0.453614	0.608737	1	-0.198305	0.818835	1		1	1	1	0	22.3036	23.3427	0	0	23.6593	0	0	0	0	0	0	0	0	0	0
AT5G62790.2	1-deoxy-D-xylulose 5-phosphate reductoisomerase (DXR)	0.451155	0.047804	0.856712	0.156684	0.474827	1		2	3	3	24.7599	24.0521	25.9384	25.5552	26.1652	28.7863	23.9144	24.9403	23.7495	23.7937	24.6812	24.2565	25.4761	24.932	23.656	24.4969
AT4G25130.1	peptide met sulfoxide reductase 4 (PMSR4)	0.446387	0.117673	1	0.24878	0.425524	1		2	3	3	24.7465	23.9223	25.6196	25.2619	24.5695	26.1886	22.7438	23.4306	22.7259	24.4608	23.2534	23.899	25.0009	23.4952	23.1737	24.4101
AT1G35680.1	Ribosomal protein L21	0.44052	0.22163	1	0.245231	0.585277	1		2	3	1	22.478	23.0931	24.5343	24.3271	23.8528	25.6148	0	0	0	0	0	0	0	0	0	0
AT4G27090.1	Ribosomal protein L14	0.433977	0.301039	1	0.818459	0.0880602	1		2	3	3	22.2661	24.6975	25.6324	23.1298	24.3335	28.3954	21.19	24.8341	22.4017	24.6799	24.9309	23.2035	24.1612	25.2845	0	25.2203
AT5G52650.1	RNA binding Plectin/S10 domain-containing protein	0.431919	0.411798	1	1.13659	0.067436	0.969178		2	3	3	24.2831	23.7667	27.9582	23.6822	24.4555	29.4568	21.3772	25.4771	23.0787	23.4676	25.8885	22.5567	24.3618	25.8551	0	25.2699
AT4G21210.1	PPDK regulatory protein (RP1)	0.423808	0.448776	1	1.04422	0.078532	1		1	2	2	0	20.5915	22.2926	0	21.9061	26.389	0	23.3632	0	0	0	0	22.6172	23.646	0	23.1325
AT1G02930.1	glutathione S-transferase 6 (GSTF6)	0.423089	0.923669	1	1.3542	0.760154	1		2	3	3	25.8895	24.4316	26.7935	26.5502	26.0767	29.6812	25.8021	25.0172	24.3558	24.4623	24.4364	24.8284	25.1365	25.7873	24.8832	25.6011
AT2G30860.1	glutathione S-transferase PHI 9 (GSTF9)	0.405989	0.0799166	1	1.17974	5.15303e-06	0.00396113		2	3	3	28.1856	26.424	28.8787	27.6577	27.3162	30.6298	28.1056	27.9514	26.3017	25.4601	26.5543	26.2958	26.1723	27.2248	26.6	27.2077
AT4G01690.1	PPOX	0.405359	0.203501	1	0.477715	0.12975	1		2	3	3	24.9731	23.9168	27.5802	24.897	26.1232	29.5259	25.7293	24.6434	23.997	23.9946	25.3827	23.6777	25.1189	25.5092	24.4487	24.953
AT3G54840.1	ARA6	0.405011	0.367176	1	0.211019	0.678583	1		1	3	2	0	20.6108	22.1352	21.6692	20.8716	23.5136	0	20.0457	0	0	0	0	0	0	0	0
AT5G44070.1	CADMIUM SENSITIVE 1 (CAD1)	0.404854	0.0399158	0.776411	0.329677	0.0779019	1		2	3	3	25.9687	22.4717	25.6538	23.6656	25.3961	27.8627	24.3968	23.5693	23.9294	23.412	24.2471	0	24.3664	24.4805	23.989	24.0514
AT5G05370.1;AT3G10860.1	Cytochrome b-c1 complex, subunit 8 protein	0.402768	0.442479	1	0.23932	0.698984	1		1	3	2	0	21.5373	23.7036	23.1102	22.3969	25.0026	0	21.7356	0	0	0	0	0	0	0	0
AT3G52880.2	monodehydroascorbate reductase 1 (MDAR1)	0.396202	0.281577	1	0.707761	0.0320388	0.700156		2	2	3	23.9037	20.8247	24.1951	0	23.3672	27.8651	20.9958	23.9021	22.5535	22.16	22.8904	0	22.7854	24.0189	0	23.549
AT2G24020.1	Uncharacterised BCR, YbaB family COG0718	0.387671	0.801842	1	1.03624	0.480966	1		2	1	2	22.7039	24.7013	0	0	25.1993	26.682	0	24.9027	0	25.1415	0	0	25.5135	0	0	25.3492
ATCG00490.1	RBCL	0.378012	0.23736	1	0.277371	0.38699	1		2	3	3	34.4288	33.1975	36.7294	34.2344	35.1825	37.0792	33.6985	34.6981	31.1277	31.1439	33.2111	30.8852	32.8155	32.3436	31.1031	32.5453
AT5G07030.1	Eukaryotic aspartyl protease family protein	0.37602	0.0725262	1	0.396493	0.0835107	1		1	3	3	0	22.8818	25.6756	22.284	24.2934	27.2248	21.6077	23.6944	0	23.6736	24.1053	0	23.7167	23.4994	0	23.9317
AT4G28220.1	NAD(P)H dehydrogenase B1 (NDB1)	0.374894	0.557435	1					2	2	0	21.9481	21.5216	0	22.8076	21.751	0	0	0	0	0	0	0	0	0	0	0
AT2G22250.2	aspartate aminotransferase (AAT)	0.369562	0.0205719	0.512691	0.133358	0.391074	1		2	3	3	26.0797	24.3352	26.3902	25.806	24.6371	27.4597	24.2364	23.691	23.9373	23.8277	24.232	24.333	23.7294	23.7433	24.0756	23.7575
AT4G33580.2	beta carbonic anhydrase 5 (BCA5)	0.36602	0.515145	1	0.675886	0.283009	1		1	3	2	0	21.1663	23.8411	23.5647	21.4502	25.5768	24.0394	0	0	0	0	0	0	0	0	0
AT3G17820.1	glutamine synthetase 1.3 (GLN1.3)	0.360636	0.41469	1	0.352424	0.424964	1		2	3	3	23.4638	21.6901	25.7012	22.847	23.1418	26.889	22.5741	22.5515	22.9123	0	24.9242	0	23.2421	24.6406	0	23.2928
AT3G05970.1	long-chain acyl-CoA synthetase 6 (LACS6)	0.357325	0.0952693	1	0.43764	0.0401977	0.770723		2	3	3	23.0294	23.7546	24.2581	25.1951	24.1772	27.3524	23.5572	21.9646	22.7317	23.1538	23.3182	24.1738	23.538	24.2132	23.2949	23.5657
AT5G60160.1	Zn-dependent exopeptidases superfamily protein	0.357266	0.172479	1	0.438366	0.0767717	1		2	3	3	25.8306	24.0942	27.4443	24.2725	25.8812	29.3729	25.1415	25.1025	24.7199	23.6768	25.7493	23.2469	25.0882	26.1758	24.2794	24.8336
AT1G20330.1	sterol methyltransferase 2 (SMT2)	0.355322	0.529649	1					1	1	0	0	20.1788	21.9675	0	0	0	0	0	0	0	0	0	0	0	0	0
AT3G12050.1	Aha1 domain-containing protein	0.351795	0.197333	1	-0.0257376	0.920895	1		2	3	3	24.4941	25.625	24.8349	24.3101	22.8541	25.7528	22.6515	22.2171	23.8115	25.2282	24.888	24.8079	0	24.4852	0	0
AT2G32810.1	beta galactosidase 9 (BGAL9)	0.350908	0.331244	1	0.561453	0.160695	1		2	2	1	21.6878	19.5664	23.6449	21.7682	0	26.738	0	0	0	0	22.2954	0	0	23.0336	0	0
AT3G01500.2	carbonic anhydrase 1 (CA1)	0.350878	0.235492	1	0.751279	0.0147275	0.464199		2	3	3	29.1288	26.5914	30.1151	28.9523	27.2904	31.9534	28.8185	28.2115	27.5745	27.5438	28.4563	27.5732	27.6604	29.1983	27.6986	28.9063
AT1G62750.1	SNOWY COTYLEDON 1 (SCO1)	0.34829	0.217506	1	0.190443	0.50176	1		2	3	3	28.3864	26.6683	29.6203	28.3785	29.197	31.1122	27.6578	26.8527	25.4164	24.9318	26.1829	25.3858	26.5933	26.2314	25.4963	25.4081
AT1G65960.2	glutamate decarboxylase 2 (GAD2)	0.347026	0.0425033	0.797562	0.298751	0.075945	1		2	3	3	26.2613	25.9607	28.4243	26.9976	26.9095	29.816	25.7587	26.1874	24.7642	25.0657	25.6991	25.2357	25.4237	25.8268	24.9883	25.5455
AT3G02090.2	MPPBETA	0.346718	0.358549	1	-0.314155	0.415054	1		2	3	3	28.6793	28.0225	28.9143	29.9037	29.3305	30.191	26.949	26.5669	26.062	27.1865	26.606	27.5266	27.8093	26.6893	26.2972	26.3711
AT2G44050.1	COI1 SUPPRESSOR1 (COS1)	0.34598	0.240781	1	0.26958	0.358265	1		1	3	2	23.4016	0	24.0498	23.5955	20.081	25.4625	21.5321	0	22.5706	0	23.0985	22.7408	0	23.1108	0	0
AT3G48990.1	AMP-dependent synthetase and ligase family protein	0.343241	0.14084	1	0.237361	0.311579	1		2	3	3	20.9637	22.7274	25.3533	25.7687	23.9484	27.1347	20.7186	23.6501	0	23.7666	24.275	24.6421	24.6893	24.4137	24.3839	24.7309
AT1G64190.1	6-phosphogluconate dehydrogenase family protein	0.342471	0.26737	1	-0.0631328	0.842564	1		2	3	3	25.822	23.5434	24.9763	26.206	25.5647	27.3142	24.7523	22.2788	24.1486	23.5867	24.0547	24.4951	24.1917	23.7213	24.1926	0
AT5G09760.2	Plant invertase/pectin methylesterase inhibitor superfamily	0.336083	0.596112	1	2.2003	0.0413798	0.770723		2	1	1	21.5498	20.4041	21.8943	0	0	25.456	0	0	0	0	0	0	0	0	0	0
AT5G11810.1	unknown protein	0.331306	0.96803	1	1.05865	0.898136	1		1	1	2	0	20.1375	0	0	20.5209	24.179	0	20.7654	0	0	0	0	0	0	0	0
ATCG00650.1	ribosomal protein S18 (RPS18)	0.327464	0.496945	1	0.0114349	0.979481	1		1	3	2	22.3932	0	22.81	21.7731	21.0143	23.8288	0	20.2528	0	0	0	0	0	0	0	0
AT4G32520.1	serine hydroxymethyltransferase 3 (SHM3)	0.326306	0.148318	1	0.415264	0.0603221	0.932716		2	3	3	26.1026	22.8754	27.6551	23.4868	26.5259	29.9254	24.4241	25.8675	24.3269	22.1433	25.9367	21.4002	25.1457	26.3103	23.5064	25.5306
AT1G55450.2	S-adenosyl-L-methionine-dependent methyltransferases superfamily protein	0.325801	0.316142	1	-0.772013	0.0803695	1		2	3	3	24.5531	22.3956	25.3685	24.6268	23.4958	24.9183	21.3641	20.0132	0	0	24.2268	0	23.2324	0	0	0
AT5G20570.2	RING-box 1 (RBX1)	0.320533	0.510559	1	0.60197	0.293062	1		1	2	1	21.978	0	22.8466	0	20.7772	24.6367	0	0	0	0	0	0	0	0	0	0
AT1G18060.1	unknown protein	0.318026	0.299082	1	0.246714	0.362129	1		2	1	2	21.6493	22.1803	0	23.7447	0	23.9681	0	22.3131	0	22.8314	0	23.3339	0	0	0	23.2375
AT2G35490.1	Plastid-lipid associated protein PAP / fibrillin family protein	0.316952	0.46511	1	0.389522	0.324495	1		1	1	2	21.8949	0	0	22.2767	0	24.024	21.6044	0	0	0	0	0	0	0	0	0
AT1G17050.1	solanesyl diphosphate synthase 2 (SPS2)	0.310117	0.453575	1	0.0775141	0.8145	1		1	1	2	0	23.7253	24.3867	0	0	26.1815	0	22.166	0	0	0	0	0	0	0	0
AT5G13520.1	peptidase M1 family protein	0.308636	0.438655	1	0.00994042	0.981342	1		1	3	2	0	21.3411	22.2414	21.4328	20.7134	23.902	0	20.5226	0	0	0	0	0	0	0	0
AT5G19350.1	RNA-binding (RRM/RBD/RNP motifs) family protein	0.307605	0.37399	1	0.0700959	0.798808	1		1	1	2	22.3426	0	22.96	0	0	24.8132	21.8598	0	0	0	0	0	0	0	0	0
AT1G01080.2	RNA-binding (RRM/RBD/RNP motifs) family protein	0.30685	0.0852059	1	0.195167	0.271984	1		2	3	3	27.5137	24.6293	27.7013	27.5064	26.9144	29.0905	26.0604	25.3271	25.8907	25.3249	25.6579	25.981	26.2826	26.068	25.6939	25.7606
AT2G46370.4	JASMONATE RESISTANT 1 (JAR1)	0.306362	0.619428	1	0.78616	0.251487	1		1	1	1	0	19.2634	0	0	20.2167	23.1274	0	0	0	0	0	0	0	0	0	0
ATCG00420.1	NADH dehydrogenase subunit J (NDHJ)	0.30419	0.142947	1	0.151249	0.498441	1		2	3	2	23.4855	20.0231	25.0317	21.4551	21.0913	25.0571	0	20.656	23.0489	0	23.8925	0	0	0	0	0
AT1G49670.2	NQR	0.298552	0.18167	1	0.450578	0.0319221	0.700156		2	3	3	26.0504	22.9226	26.4784	24.7297	24.568	29.1809	25.8631	24.1636	24.377	23.0521	24.4105	23.5478	23.7651	25.6029	24.544	23.8146
AT1G30530.1	UDP-glucosyl transferase 78D1 (UGT78D1)	0.297917	0.661747	1	0.860296	0.162531	1		1	2	2	0	19.3282	23.4178	21.1565	0	26.1159	21.1203	0	0	0	0	0	0	0	0	0
AT3G60830.1	actin-related protein 7 (ARP7)	0.292874	0.890275	1	-0.679094	0.685965	1		2	1	2	22.9501	22.285	0	21.7971	0	21.64	21.1394	0	22.2611	22.8449	0	0	0	0	0	0
AT5G14740.1	carbonic anhydrase 2 (CA2)	0.289795	0.192688	1	0.32636	0.140566	1		2	3	3	30.0935	29.2819	31.3858	30.4462	29.6403	33.2076	29.8879	30.7094	28.3258	28.186	29.2013	28.5551	28.8011	29.5294	28.601	29.8388
AT3G20630.1	ubiquitin-specific protease 14 (UBP14)	0.289374	0.66756	1	-0.128883	0.846017	1		1	2	1	0	20.3876	21.7363	0	21.1598	0	0	19.6942	0	0	0	0	0	0	0	0
AT2G44160.1	methylenetetrahydrofolate reductase 2 (MTHFR2)	0.27783	0.999998	1	0.450377	0.999996	1		1	3	3	21.587	0	25.2614	21.6172	20.7952	26.5792	21.266	22.7925	0	0	23.1243	0	0	23.1231	0	0
AT1G26761.1	Arabinanase/levansucrase/invertase	0.27737	0.658482	1	0.775154	0.275683	1		1	2	1	22.5204	0	22.8079	0	22.1869	24.7509	0	0	0	0	0	0	0	0	0	0
AT1G72930.1	toll/interleukin-1 receptor-like (TIR)	0.276374	0.676338	1	-0.120947	0.852963	1		2	1	3	25.494	23.5584	0	0	24.6955	26.6642	24.5408	22.9327	0	24.6734	0	0	24.7954	0	0	24.5615
AT5G04590.1	sulfite reductase (SIR)	0.271642	0.232674	1	0.171373	0.473928	1		2	3	2	22.3289	23.5236	22.034	23.6842	24.7768	25.7595	0	23.1636	22.5055	23.0294	0	0	23.9648	22.5852	0	23.4104
AT5G38660.2	ACCLIMATION OF PHOTOSYNTHESIS TO ENVIRONMENT (APE1)	0.267383	0.322969	1	0.222453	0.426497	1		2	3	3	23.4655	21.3764	23.9913	23.7672	23.0796	25.6475	23.0669	22.1431	0	0	23.1831	23.3902	23.7259	0	0	0
AT3G16910.1	acyl-activating enzyme 7 (AAE7)	0.264124	0.232696	1	0.0710671	0.761466	1		2	3	3	24.0988	23.6219	25.9082	23.0828	24.3647	27.0276	22.2655	22.5357	22.9208	23.417	23.8958	0	23.8825	23.8417	0	23.3317
AT5G13200.1	GRAM domain family protein	0.254844	0.65015	1	0.789549	0.159322	1		1	1	2	0	20.4145	21.8933	0	0	24.0678	22.8793	0	0	0	0	0	0	0	0	0
AT2G33040.1	gamma subunit of Mt ATP synthase (ATP3)	0.254326	0.188111	1	0.406461	0.0418514	0.770723		2	3	3	25.991	24.6064	26.5261	26.6225	26.7184	28.1915	25.3522	25.7774	24.4749	24.4169	24.8265	24.7341	25.1259	25.0355	25.1295	25.1083
AT2G20610.1	SUPERROOT 1 (SUR1)	0.253288	0.165868	1	-0.0940898	0.592942	1		2	3	3	25.7767	24.8648	26.0634	26.5539	25.8757	28.1022	24.285	25.3992	24.7658	24.3752	24.6878	25.1918	25.0779	24.4391	24.2066	24.3808
ATCG00770.1	ribosomal protein S8 (RPS8)	0.25053	0.474316	1	-0.0992355	0.772149	1		1	3	3	23.2236	0	23.6982	23.1747	21.8783	25.5791	21.8558	21.2329	0	0	0	0	0	0	0	0
AT3G15190.1	chloroplast 30S ribosomal protein S20, putative	0.245686	0.55459	1	0.215739	0.601588	1		1	2	2	0	20.5702	23.9781	22.4533	0	23.6193	0	21.8654	0	0	0	0	0	0	0	0
AT1G32440.1	plastidial pyruvate kinase 3 (PKp3)	0.239879	0.0994313	1	0.12448	0.393	1		2	3	3	25.9457	24.8886	27.0028	26.7752	25.9164	28.6754	25.079	24.3795	24.4404	24.6928	24.6987	24.7983	24.6569	24.8851	24.3645	24.4346
ATCG00380.1	chloroplast ribosomal protein S4 (RPS4)	0.238891	0.467991	1	-0.13392	0.685254	1		2	3	3	21.9166	23.9549	24.727	25.2767	23.9082	25.5492	23.0878	22.1762	0	0	23.6425	23.9778	23.8589	23.0246	23.0576	23.2443
AT5G15090.1	voltage dependent anion channel 3 (VDAC3)	0.235934	0.469114	1	-0.113254	0.738135	1		1	2	2	0	22.8734	24.9969	0	23.2354	24.7098	0	22.7136	0	23.2337	23.536	0	23.2108	23.2115	0	23.106
AT1G26850.1	S-adenosyl-L-methionine-dependent methyltransferases superfamily protein	0.23591	0.522835	1					1	3	0	22.0057	0	22.6376	22.242	21.665	0	0	0	0	0	0	0	0	0	0	0
AT5G58140.1	phototropin 2 (PHOT2)	0.233596	0.276254	1	0.0688179	0.730764	1		2	3	3	23.9189	24.0581	26.1924	23.1411	24.7921	27.3336	23.8736	25.1407	23.703	24.048	24.4691	0	24.2947	23.9543	23.8642	24.0054
AT3G10670.1	non-intrinsic ABC protein 7 (NAP7)	0.233198	0.323672	1	0.123127	0.601597	1		2	3	3	24.7687	24.537	25.142	25.8055	25.7114	26.8385	25.4368	23.9248	23.9242	24.4173	24.5528	24.8108	25.4279	24.6051	25.0547	25.0619
AT1G17100.1	SOUL heme-binding family protein	0.231687	0.495153	1	0.153762	0.675402	1		2	3	2	22.6638	23.1774	22.3809	24.4267	24.3339	26.6543	0	22.4993	23.2744	23.301	0	0	23.888	24.2662	0	23.5015
AT4G02580.1	NADH-ubiquinone oxidoreductase 24 kDa subunit, putative	0.230687	0.371198	1	0.0524276	0.846405	1		2	3	3	17.7885	23.1993	25.8244	25.6688	23.0473	26.1069	21.6491	21.9518	0	24.098	23.9975	23.497	24.4836	23.3155	0	24.2425
AT4G30310.2	FGGY family of carbohydrate kinase	0.230262	0.194247	1	0.398413	0.0270753	0.674487		2	3	3	26.4646	25.0862	27.2476	26.3012	25.3508	29.4345	25.4112	25.4269	24.6139	24.1588	24.6867	24.377	24.162	25.7744	24.4849	24.4395
AT1G34430.1	embryo defective 3003 (EMB3003)	0.228917	0.221512	1	0.228125	0.289318	1		2	3	2	25.7331	25.3278	26.9991	24.3549	24.4853	27.4727	0	24.2264	25.1005	23.9546	24.7457	24.8757	24.5479	24.1993	0	24.6766
AT2G42210.2	OEP16-3	0.228026	0.742783	1	-1.1773	0.151676	1		2	2	2	23.1908	20.8904	22.1416	23.3418	0	22.6127	0	19.0529	0	0	0	0	0	0	0	0
AT5G13030.1	unknown protein	0.226915	0.310854	1	0.217557	0.341875	1		2	3	3	21.4873	22.3956	23.7966	23.6139	22.633	27.0583	21.192	22.0592	0	23.4769	22.709	22.6151	22.4029	23.7536	0	22.4541
AT3G16140.1;AT1G52230.1	photosystem I subunit H-1 (PSAH-1)	0.223901	0.655748	1	-0.467592	0.502746	1		1	1	2	22.6685	0	26.766	0	0	0	24.2785	23.3088	0	0	0	0	0	0	0	0
AT5G62950.1;AT3G28956.10	RNA polymerase II, Rpb4, core protein	0.223057	0.720093	1	-1.04447	0.176829	1		1	3	1	24.2212	0	24.4608	24.9635	24.1186	24.5822	0	0	0	0	0	0	0	0	0	0
AT3G48000.1	aldehyde dehydrogenase 2B4 (ALDH2B4)	0.222104	0.257339	1	0.427422	0.0671276	0.969178		2	3	2	25.2231	21.9456	25.0714	25.247	24.775	26.9783	0	22.2764	23.7996	23.2747	23.5673	23.6464	23.9517	24.0838	0	23.8285
AT1G48030.1	mitochondrial lipoamide dehydrogenase 1 (mtLPD1)	0.217446	0.456737	1	0.511944	0.0789785	1		2	3	3	30.2666	29.3271	31.4232	28.7394	30.0523	33.6171	29.4035	29.4886	28.0136	27.5025	28.8208	26.8555	28.1166	29.3069	27.7312	28.098
AT5G42740.1	Sugar isomerase (SIS) family protein	0.216776	0.215935	1	0.123421	0.472923	1		2	3	3	25.2787	24.2071	26.731	24.9152	25.912	28.4719	24.3597	24.4928	24.3859	23.5392	24.8596	23.4947	24.9124	24.9401	23.897	24.3264
AT2G44120.2	Ribosomal protein L30/L7 family protein	0.214545	0.542234	1	0.639957	0.0680021	0.969178		1	2	2	0	22.4876	24.3229	0	22.2073	24.5908	0	23.113	0	23.4143	0	0	0	0	0	24.2031
AT1G06680.1	photosystem II subunit P-1 (PSBP-1)	0.202547	0.533515	1	0.617442	0.0599912	0.932716		2	3	3	26.0525	24.4438	26.1311	25.361	25.0253	29.0112	25.5651	23.8334	23.9619	23.982	24.2621	24.0772	23.9562	25.4237	23.9872	24.218
AT1G66670.1	CLP protease proteolytic subunit 3 (CLPP3)	0.199757	0.36029	1	0.277711	0.204769	1		2	3	3	26.4866	24.7186	25.8902	26.5799	26.7199	28.5081	23.9815	26.7652	25.3998	25.1802	26.4179	25.6049	26.0038	26.3157	24.8373	27.1336
AT3G57410.1	villin 3 (VLN3)	0.193393	0.33366	1	0.212464	0.287548	1		2	3	3	26.0964	24.2328	27.016	25.89	23.5385	29.045	23.9284	23.7673	23.904	23.1501	24.3651	23.221	23.204	24.9382	22.7654	23.4046
AT4G24620.1	phosphoglucose isomerase 1 (PGI1)	0.187516	0.392028	1	0.183576	0.390689	1		2	2	3	23.6323	22.5633	28.2021	0	26.6371	29.2263	21.4914	26.0887	0	21.4674	25.2772	0	25.2116	25.1831	0	25.3881
AT1G72550.1	tRNA synthetase beta subunit family protein	0.18434	0.432777	1	0.248079	0.288394	1		2	2	3	24.298	23.3155	26.1696	0	24.9449	28.1671	22.2157	24.1404	23.2961	22.8107	23.9075	0	24.313	25.0293	0	24.1139
AT4G01310.1	Ribosomal L5P family protein	0.182326	0.542913	1	0.257011	0.386008	1		2	3	3	24.7227	24.486	26.9014	25.0921	25.4813	28.9233	24.0164	25.9631	23.2519	24.3508	25.0298	23.7826	24.645	25.1114	23.7705	25.0704
AT3G02780.1	isopentenyl pyrophosphate:dimethylallyl pyrophosphate isomerase 2 (IPP2)	0.17765	0.530581	1	0.227432	0.422409	1		2	3	3	24.9625	23.7542	25.6409	25.8874	23.1273	27.2995	24.0628	22.8577	24.378	0	24.5266	24.668	0	24.6193	24.3391	0
AT5G47500.1	Pectin lyase-like superfamily protein	0.176964	0.728531	1	0.287606	0.583667	1		2	2	3	24.9765	19.5577	23.8031	24.8148	0	25.3532	22.6661	22.16	23.6094	0	23.0054	23.4292	0	23.325	0	0
AT5G04885.2	Glycosyl hydrolase family protein	0.175062	0.751048	1					1	1	1	0	20.8856	22.9307	0	0	24.0616	0	0	0	0	0	0	0	0	0	0
AT2G22480.1	phosphofructokinase 5 (PFK5)	0.17434	0.497227	1	0.565289	0.0441733	0.804446		2	3	3	27.5253	24.5062	26.462	27.3131	24.4469	28.7793	26.6506	21.462	24.9778	24.3669	24.794	25.3232	24.207	25.1645	25.7266	0
AT1G23440.1	Peptidase C15, pyroglutamyl peptidase I-like	0.174284	0.688572	1	-0.22454	0.533511	1		2	1	2	23.7286	21.9471	0	23.7554	0	24.3622	22.57	0	0	0	0	0	0	0	0	0
AT2G45300.1	RNA 3'-terminal phosphate cyclase/enolpyruvate transferase, alpha/beta	0.166153	0.999997	1	-0.0843128	0.999999	1		2	3	3	22.831	23.3097	25.069	24.0388	23.5572	24.5939	21.5084	22.275	0	23.7894	0	0	23.7672	0	0	0
AT2G41840.1	Ribosomal protein S5 family protein	0.165497	0.999979	1	0.154612	0.99998	1		2	3	3	23.0196	25.4411	26.111	21.0465	24.0948	26.0393	21.531	24.8288	23.0042	24.4216	24.9602	0	24.3389	24.0527	23.6819	25.1104
AT3G63160.1	FUNCTIONS IN: molecular_function unknown	0.159146	0.683066	1	-0.0568559	0.892392	1		2	3	2	24.3709	25.0893	26.9791	25.6525	23.099	26.9159	24.4462	0	0	0	26.6494	25.841	0	0	0	0
AT3G02360.1	6-phosphogluconate dehydrogenase family protein	0.158116	0.185708	1	0.0712802	0.563266	1		2	3	3	28.2426	25.4199	28.3839	27.0838	26.9779	29.4072	26.4036	26.1315	25.6571	24.9946	26.1141	25.6125	26.0442	25.8488	25.6761	25.982
AT5G01410.1	REDUCED SUGAR RESPONSE 4 (RSR4)	0.157079	0.353986	1	0.0293342	0.857235	1		2	3	3	25.3978	24.9592	26.4718	25.1654	26.478	28.4765	24.6346	25.3157	25.0942	25.1268	25.6832	24.9197	25.5403	25.7496	24.9947	24.9874
AT3G23600.1	alpha/beta-Hydrolases superfamily protein	0.154424	0.709306	1	0.541326	0.2862	1		1	1	1	0	20.8238	0	0	22.2787	25.8648	0	0	0	0	0	0	0	0	0	0
AT1G20190.1	expansin 11 (EXPA11)	0.153895	0.648633	1	0.166872	0.62595	1		2	3	2	23.7062	22.4128	27.2165	23.3126	23.2876	27.718	0	23.4225	0	0	26.2408	0	0	25.8495	0	24.4583
AT1G35580.1	cytosolic invertase 1 (CINV1)	0.153732	0.41058	1	0.161351	0.325581	1		2	2	3	22.7813	22.4976	25.6014	0	21.9635	27.7598	24.0778	23.2026	0	23.711	24.1071	0	0	24.2732	24.0679	24.5259
AT3G13800.1	Metallo-hydrolase/oxidoreductase superfamily protein	0.148242	0.833356	1	-0.212991	0.821851	1		1	2	2	21.9565	0	22.0778	21.8849	0	25.4261	20.8442	0	0	0	0	0	0	0	0	0
AT4G38970.1	fructose-bisphosphate aldolase 2 (FBA2)	0.146176	0.292496	1	0.0808442	0.54192	1		2	3	3	29.2395	28.2008	30.1979	27.6375	28.6606	31.1782	27.2791	28.2058	26.8207	26.6462	27.2507	26.217	26.7831	26.8919	26.328	27.1692
AT5G65750.1	2-oxoglutarate dehydrogenase, E1 component	0.145781	0.384417	1	-0.260662	0.164706	1		2	3	3	25.0734	23.6758	26.5527	25.0327	22.7829	26.5839	22.2498	20.8276	23.3803	23.4985	23.7218	23.3943	23.528	23.0665	0	0
AT5G35630.1	glutamine synthetase 2 (GS2)	0.14152	0.461476	1	0.147036	0.448916	1		2	3	3	30.7817	29.7851	31.8673	31.305	30.9185	33.6593	30.7266	29.8775	29.076	29.0456	29.6001	29.2727	29.9148	30.2693	29.3528	29.3329
AT2G39330.2	jacalin-related lectin 23 (JAL23)	0.140693	0.702642	1	-0.0802893	0.81234	1		1	1	2	0	23.7891	0	0	23.7887	22.9154	0	22.4138	0	23.1637	0	0	23.6469	0	0	22.7121
AT1G01960.1	embryo sac development arrest 10 (EDA10)	0.140031	0.978132	1	-0.149315	0.976627	1		1	1	2	0	22.4512	0	0	20.0347	19.736	0	19.2159	0	0	0	0	0	0	0	0
AT5G05000.1	translocon at the outer envelope membrane of chloroplasts 34 (TOC34)	0.135793	0.617201	1					1	2	0	0	20.8982	22.4711	0	21.2879	0	0	0	0	0	0	0	0	0	0	0
AT2G40300.1	ferritin 4 (FER4)	0.135127	0.585445	1	-0.300727	0.242231	1		2	3	3	27.1649	24.0204	27.5073	26.233	24.9843	29.0246	25.0281	23.0845	25.691	24.0595	25.1751	24.9743	24.3633	25.533	24.4192	23.8357
AT3G23400.1	fibrillin 4 (FIB4)	0.134764	0.572285	1	0.0789003	0.746862	1		2	3	3	24.0656	24.0537	27.6175	24.7199	24.925	27.4454	21.0867	25.4708	23.7176	23.7035	25.9505	24.2162	24.5446	24.7529	0	24.7694
AT3G55440.1	triosephosphate isomerase (TPI)	0.130957	0.825116	1	1.01953	0.117149	1		1	2	2	0	23.0569	21.2122	0	21.0408	25.005	0	22.21	0	0	0	0	21.6384	0	0	23.2643
AT3G14415.2	Aldolase-type TIM barrel family protein	0.125683	0.5752	1	0.253163	0.253685	1		2	3	3	28.4114	26.047	29.3759	27.4685	27.5963	31.0215	27.6866	27.2042	26.3752	25.858	27.3404	25.826	26.1544	27.3332	26.452	26.9196
AT2G27020.2	20S proteasome alpha subunit G1 (PAG1)	0.122	0.6665	1	0.166262	0.526294	1		2	2	3	23.9303	23.1472	26.1461	0	23.0602	27.9282	22.8386	24.4072	22.7738	23.1393	24.1753	0	22.776	24.661	22.795	24.2991
AT4G23690.1	Disease resistance-responsive (dirigent-like protein) family protein	0.116334	0.742757	1	0.536776	0.212236	1		1	3	2	22.2146	0	22.5188	22.2702	21.26	24.4335	0	23.1589	0	0	0	0	0	0	0	0
AT5G06320.1	NDR1/HIN1-like 3 (NHL3)	0.116041	0.72564	1	0.184311	0.596528	1		1	3	3	0	20.5419	25.8872	22.0195	21.6397	24.9646	22.9511	21.0796	0	0	0	0	0	0	0	0
AT3G08920.1	Rhodanese/Cell cycle control phosphatase superfamily protein	0.113931	0.690954	1	0.0439843	0.866324	1		1	2	3	22.543	0	22.9847	0	21.2606	24.9838	22.9325	20.6452	0	0	0	0	0	0	0	0
AT4G14070.1	acyl-activating enzyme 15 (AAE15)	0.113264	0.728442	1	-0.00954635	0.977132	1		1	2	2	0	19.5543	23.6625	0	22.4546	24.8832	0	19.2081	0	0	22.7081	0	22.1542	22.8678	0	0
AT4G02290.1	glycosyl hydrolase 9B13 (GH9B13)	0.111473	0.806434	1	0.249649	0.591061	1		1	1	1	20.9802	0	21.296	0	0	23.1622	0	0	0	0	0	0	0	0	0	0
ATMG00160.1	cytochrome oxidase 2 (COX2)	0.109401	0.878837	1	-0.199768	0.781708	1		1	2	2	0	22.8306	22.7624	0	23.1958	24.7535	0	21.4881	0	23.1585	0	0	23.1977	22.1853	0	0
AT3G11830.1	TCP-1/cpn60 chaperonin family protein	0.101956	0.332703	1	0.00752283	0.941769	1		2	3	3	27.8469	25.9642	27.4617	26.957	26.5489	29.0619	26.394	25.4371	24.8513	24.4648	24.9358	24.5822	24.9152	24.9295	24.5166	24.3495
AT3G44340.1	clone eighty-four (CEF)	0.10039	0.604048	1	-0.131208	0.536543	1		2	3	3	26.0651	24.4759	22.3887	25.1403	23.0348	25.6352	23.9183	20.4646	23.5381	24.7296	22.1672	23.695	22.9785	22.6519	22.8967	0
AT2G39930.1	isoamylase 1 (ISA1)	0.0970061	0.82511	1					1	1	1	20.8737	0	0	0	20.9486	22.2967	0	0	0	0	0	0	0	0	0	0
AT1G12000.1	Phosphofructokinase family protein	0.0951673	0.45153	1	-0.105672	0.40844	1		2	3	3	26.0585	25.5018	26.4259	26.2854	25.2821	27.96	25.108	23.4778	24.6475	24.8352	24.852	25.0708	24.5936	24.5787	24.8056	24.2676
AT4G16060.1	unknown protein	0.0949792	0.917653	1	-0.24346	0.729275	1		2	1	3	24.2289	21.3496	0	0	21.187	23.9107	23.1444	20.375	0	0	0	0	0	0	0	0
AT5G02570.1	Histone superfamily protein	0.0893624	0.858913	1	-1.06116	0.0963721	1		1	2	1	20.963	0	21.0376	20.9823	0	21.2914	0	0	0	0	0	0	0	0	0	0
AT3G58560.1	DNAse I-like superfamily protein	0.0875116	0.999987	1	-0.0461233	0.999994	1		2	3	3	24.4476	22.3271	20.9408	23.3485	21.1188	22.1803	21.4124	19.8756	23.227	22.906	0	0	0	0	0	0
AT3G25660.1	Amidase family protein	0.087236	0.700552	1	-0.192035	0.394518	1		2	3	3	23.7288	21.4439	24.757	22.8802	24.4009	25.7939	22.6312	23.314	23.1514	0	23.0717	0	23.4879	22.5765	22.1975	23.5314
AT5G58330.1	lactate/malate dehydrogenase family protein	0.0824898	0.760968	1	0.294557	0.29384	1		2	3	2	25.7921	24.2928	26.1295	24.9611	24.4336	29.4768	0	25.3711	24.7472	23.8954	24.9459	25.197	23.5962	26.3213	0	25.0059
AT5G12470.1	Protein of unknown function (DUF3411)	0.0785134	0.709565	1	0.0421495	0.845429	1		1	2	2	0	23.4502	25.0917	0	23.159	24.5	0	21.9239	0	0	23.9054	0	22.8798	23.0824	0	23.6162
AT3G55410.1	2-oxoglutarate dehydrogenase, E1 component	0.0784726	0.612424	1	-0.14378	0.357794	1		2	3	3	29.9574	28.1367	29.9309	29.9173	28.5357	31.4842	28.8064	26.6031	26.4059	26.2036	26.3431	26.4567	26.274	26.3234	25.783	25.5735
AT5G13450.1	delta subunit of Mt ATP synthase (ATP5)	0.0757262	0.829648	1	-0.240218	0.504352	1		2	2	2	22.4541	23.2046	26.8593	25.123	0	27.343	22.4468	0	0	24.1092	24.7728	24.3628	0	23.9736	23.6539	0
AT5G38420.1;AT5G38410.3	Ribulose bisphosphate carboxylase (small chain) family protein	0.0744241	0.75264	1	0.0866723	0.713923	1		2	3	3	32.2362	31.2574	34.9558	31.9752	33.7253	35.6413	31.4518	34.1948	31.0866	31.2965	33.892	30.9438	33.5608	33.4032	31.1839	34.2893
AT1G50510.1	indigoidine synthase A family protein	0.0738603	0.791939	1	0.0937509	0.731826	1		2	3	2	25.0325	20.8889	24.3542	24.7918	20.4148	27.8419	23.6022	0	23.6805	0	23.3594	23.4575	0	24.1486	22.9819	0
AT1G37130.1	nitrate reductase 2 (NIA2)	0.0737302	0.642746	1	0.392495	0.0168917	0.512695		2	3	3	27.8301	24.4777	27.7816	26.9574	24.0938	29.9716	26.2896	23.9867	25.7731	24.5783	25.4576	25.063	23.5043	26.4749	25.0224	24.0403
AT5G27770.1	Ribosomal L22e protein family	0.07144	0.686887	1	0.122225	0.614462	1		2	3	1	23.895	24.0417	25.3567	25.681	24.9126	0	0	24.7257	0	0	0	0	0	0	0	0
AT1G33290.1	P-loop containing nucleoside triphosphate hydrolases superfamily protein	0.0678624	0.902194	1					2	1	0	22.6413	20.8772	0	23.0512	0	0	0	0	0	0	0	0	0	0	0	0
AT1G26220.1	Acyl-CoA N-acyltransferases (NAT) superfamily protein	0.0668762	0.783698	1					1	1	0	21.6975	0	0	22.5375	0	0	0	0	0	0	0	0	0	0	0	0
AT1G17290.1	alanine aminotransferas (AlaAT1)	0.0659982	0.55264	1	0.0777718	0.47549	1		2	3	3	24.7203	23.39	26.6477	23.779	26.6544	28.4304	22.9071	25.3825	23.0669	23.4017	24.3589	22.242	25.3861	24.3758	0	24.8085
AT3G22200.2	POLLEN-PISTIL INCOMPATIBILITY 2 (POP2)	0.0653861	0.674478	1	0.0504739	0.752238	1		2	3	3	25.8502	24.6953	27.7261	24.6819	27.398	29.8366	23.4945	25.4437	24.4219	23.6577	25.6644	23.3024	25.7441	26.3199	23.3008	24.3801
AT5G41950.1	Tetratricopeptide repeat (TPR)-like superfamily protein	0.0644335	0.71115	1	-0.0875165	0.674423	1		2	3	2	21.9516	21.1041	22.5748	21.862	21.4787	21.7615	21.0758	0	0	0	0	0	0	0	0	0
AT2G04030.1	CR88	0.0620824	0.567683	1	-0.0597252	0.584232	1		2	3	3	28.7476	27.9963	29.4394	29.0624	28.0834	30.6841	28.0869	27.1528	26.101	26.3877	26.5307	26.3283	26.1218	26.2982	25.9832	25.9619
AT3G19820.1	DWARF 1 (DWF1)	0.0615582	0.812306	1	0.515318	0.0666686	0.969178		1	3	2	0	23.3538	23.7548	23.47	23.7195	25.515	0	24.1753	0	23.3577	0	0	23.4279	23.9275	0	24.2142
AT1G10670.3	ATP-citrate lyase A-1 (ACLA-1)	0.0607113	0.923656	1	0.0321546	0.959491	1		1	1	2	0	20.485	0	0	21.4809	24.6739	0	20.8453	0	0	0	0	0	0	0	0
AT5G62350.1	Plant invertase/pectin methylesterase inhibitor superfamily protein	0.0527541	0.916962	1	0.0915912	0.856667	1		1	1	1	22.2173	0	22.5039	0	0	26.0146	0	0	0	0	0	0	0	0	0	0
AT5G43940.2	sensitive to hot temperatures 5 (HOT5)	0.0489883	0.528968	1	0.019027	0.810035	1		2	3	3	29.0689	26.9936	29.3795	29.7553	28.5968	30.6703	28.4885	27.4926	26.868	26.4127	26.8947	27.1154	27.23	26.745	27.1671	27.0128
AT1G20440.1	cold-regulated 47 (COR47)	0.0480182	0.999893	1	-0.0123825	0.999972	1		1	2	2	0	23.8415	26.2075	0	22.9074	28.8415	0	23.2797	0	24.486	25.1929	0	0	25.1115	0	24.6035
AT5G47770.1	farnesyl diphosphate synthase 1 (FPS1)	0.0470693	0.966337	1	-0.446507	0.694694	1		1	3	3	24.7116	0	22.3595	24.7783	21.982	23.3448	23.3931	20.5535	24.3584	0	0	24.385	0	0	0	0
AT3G52990.1	Pyruvate kinase family protein	0.0461303	0.789188	1	0.198351	0.274821	1		2	3	3	28.7077	27.4743	28.7742	28.7579	27.2396	31.1192	27.6273	27.193	26.8624	26.2147	26.8018	26.5711	26.2197	27.3671	26.6455	26.3253
AT1G15470.1	Transducin/WD40 repeat-like superfamily protein	0.0415827	0.961747	1	-0.587057	0.534616	1		1	2	1	22.1765	0	21.3236	24.4895	0	22.1506	0	0	0	0	0	0	0	0	0	0
AT2G14880.1;AT4G34290.1	SWIB/MDM2 domain superfamily protein	0.0387935	0.772815	1	-0.0219284	0.870144	1		2	3	3	22.9792	20.688	23.9017	23.7173	21.6402	25.0163	22.4845	20.6434	0	0	23.6128	0	0	23.4162	0	0
AT3G09630.1	Ribosomal protein L4/L1 family	0.0387902	0.915316	1	0.135753	0.749194	1		1	2	1	0	21.839	23.3448	0	21.8702	0	0	22.2029	0	0	0	0	0	0	0	0
ATCG00160.1	ribosomal protein S2 (RPS2)	0.0379189	0.682555	1	0.0342536	0.712041	1		2	3	3	24.0406	23.5315	22.9372	24.9384	24.118	27.158	22.6181	22.4934	23.2274	23.7831	0	24.0296	23.9512	24.1996	0	23.4273
AT2G32700.7	LEUNIG_homolog (LUH)	0.035385	0.804716	1	-0.0296702	0.868182	1		1	1	1	23.6128	0	0	24.0817	0	0	22.671	0	22.8279	0	0	23.2494	0	0	0	0
AT4G21710.1	NRPB2	0.0351073	0.94572	1					1	1	0	21.4127	0	0	21.5913	0	0	0	0	0	0	0	0	0	0	0	0
AT5G22880.1	histone B2 (HTB2)	0.034674	0.998813	1	0.409382	0.985997	1		2	3	3	22.4991	25.1867	27.4154	23.4017	26.0511	27.4554	24.3827	26.2261	23.745	24.631	25.6645	24.0584	25.3001	24.8596	24.5264	25.9154
AT5G46580.1	pentatricopeptide (PPR) repeat-containing protein	0.0335913	0.950776	1	-0.0667461	0.902487	1		1	1	2	0	22.7126	23.4189	0	0	23.0986	0	22.3426	0	0	0	0	0	0	0	0
ATCG00820.1	ribosomal protein S19 (RPS19)	0.0330726	0.918292	1	0.606905	0.113915	1		2	3	2	23.1953	21.7901	23.6644	23.0318	21.1157	25.5497	0	22.191	0	0	0	0	0	0	0	0
AT5G25980.2	glucoside glucohydrolase 2 (TGG2)	0.032492	0.766874	1	0.0355867	0.751539	1		2	3	3	26.9141	25.6136	28.1921	26.2305	28.2389	30.1099	25.0278	26.7553	25.4164	25.2546	26.2195	25.2854	27.2143	26.6951	23.9463	26.6703
AT2G42490.1	Copper amine oxidase family protein	0.0324342	0.944235	1	0.363586	0.464755	1		2	3	2	23.3962	21.0508	23.6122	23.2988	21.2099	27.2297	22.644	0	22.8392	0	22.7542	22.8401	0	24.5596	22.7864	0
AT1G19130.1	CONTAINS InterPro DOMAIN/s: Protein of unknown function DUF985 (InterPro:IPR009327), RmlC-like jelly roll fold (InterPro:IPR014710)	0.0321385	0.945922	1	0.268891	0.576062	1		1	1	1	0	20.5193	24.5503	0	0	26.9709	0	0	0	0	23.4081	0	0	23.7374	0	0
AT4G34215.1	Domain of unknown function (DUF303)	0.0317829	0.884965	1	0.0775717	0.726398	1		1	1	1	18.0795	0	0	18.8147	0	23.6312	0	0	0	0	0	0	0	0	0	0
AT2G33150.1	peroxisomal 3-ketoacyl-CoA thiolase 3 (PKT3)	0.0317197	0.653721	1	-0.00153253	0.983375	1		2	3	3	27.9703	25.5105	28.3091	27.8826	27.5307	29.5165	26.6192	26.0892	25.901	24.8141	25.7426	25.5873	25.774	25.7728	25.899	25.4956
AT1G32550.2	2Fe-2S ferredoxin-like superfamily protein	0.0295319	0.877521	1	-0.0612999	0.653213	1		2	1	2	24.8774	22.0366	0	23.3303	0	23.5295	24.1537	0	24.4709	0	0	0	0	0	24.1722	0
AT3G12110.1	actin-11 (ACT11)	0.0273057	0.932119	1	-0.184805	0.559562	1		2	2	3	25.9821	23.7396	0	25.3728	22.4472	23.8999	23.403	21.2072	24.56	24.2628	0	24.6914	0	0	0	0
AT2G45540.2	WD-40 repeat family protein / beige-related	0.0271074	0.957016	1	-0.0984191	0.855748	1		2	1	1	25.3797	21.9067	0	24.0728	0	0	22.1977	0	23.9065	0	0	23.1256	0	0	0	0
AT3G04610.1	flowering locus KH domain (FLK)	0.0266782	0.865252	1	-0.0826055	0.624093	1		2	3	2	25.5801	24.2438	25.977	25.1352	23.5506	27.1909	0	23.2755	0	24.524	24.9565	0	24.2738	24.1821	0	24.0513
ATCG00130.1	ATPF	0.0265722	0.716473	1	0.0178924	0.804703	1		2	3	3	23.1817	24.9106	27.2309	24.0275	26.0984	28.3071	24.4519	25.986	0	25.3567	25.7032	0	25.5778	25.0716	0	25.8208
AT1G08250.1	arogenate dehydratase 6 (ADT6)	0.0251005	0.927149	1	-0.221151	0.35119	1		2	1	2	23.9276	22.353	0	24.5179	0	23.8511	23.3896	0	23.1592	0	0	22.4606	0	22.178	22.5005	0
AT3G27120.1	P-loop containing nucleoside triphosphate hydrolases superfamily protein	0.0247408	0.930902	1	-0.295235	0.271625	1		2	3	3	23.8579	22.9147	23.7768	24.689	22.9689	24.9088	23.3317	22.0799	0	0	0	0	0	0	0	0
AT3G21220.1	MAP kinase kinase 5 (MKK5)	0.0227059	0.964752	1					1	2	1	23.8662	0	0	24.2221	19.6911	0	21.9848	0	22.6628	0	0	22.7644	0	0	0	0
AT4G30530.1	Class I glutamine amidotransferase-like superfamily protein	0.0218196	0.829312	1	-0.0298554	0.755833	1		2	3	3	24.2243	24.6582	24.7639	24.486	24.6631	26.1151	23.486	24.5169	23.8273	23.4925	24.0575	24.0406	23.9258	23.3991	23.6795	23.9829
AT1G15930.1	Ribosomal protein L7Ae/L30e/S12e/Gadd45 family protein	0.0198192	0.891772	1	0.0441552	0.762532	1		1	2	3	0	24.0465	27.3437	0	24.9232	27.6065	24.0247	25.1081	0	25.1352	26.8676	0	25.5353	26.1481	0	26.3522
AT1G70830.1	MLP-like protein 28 (MLP28)	0.0180366	0.78476	1	0.00270387	0.966788	1		2	3	3	27.6264	26.1802	27.9517	27.1781	26.3231	29.5975	24.7105	25.5776	25.6794	24.8704	25.7448	26.0138	24.9077	25.7618	24.2039	25.1676
AT3G08943.1	ARM repeat superfamily protein	0.0174481	0.943198	1	-0.250231	0.333276	1		2	3	3	22.6111	23.6559	24.2317	24.3909	21.8101	24.0231	20.9176	20.6732	22.2092	23.2809	22.1923	22.2857	23.5034	22.4465	0	22.9
AT2G39730.1	rubisco activase (RCA)	0.0151897	0.8837	1	-0.129482	0.220632	1		2	3	3	35.0476	34.0349	35.6761	34.937	34.4552	36.5298	34.1826	33.6835	32.1513	32.1681	32.6385	31.9786	32.4063	32.224	31.7568	31.9436
AT1G04620.1	coenzyme F420 hydrogenase family / dehydrogenase, beta subunit family	0.0112419	0.950919	1					1	1	1	21.29	0	21.9813	0	0	23.4375	0	0	0	0	0	0	0	0	0	0
AT1G70290.1	trehalose-6-phosphatase synthase S8 (TPS8)	0.0103628	0.936017	1					1	1	0	22.6735	0	0	23.2852	0	0	0	0	0	0	0	0	0	0	0	0
AT1G30230.2	Glutathione S-transferase, C-terminal-like	0.010277	0.923833	1	0.037028	0.738051	1		2	3	3	26.0923	24.7141	26.6647	26.6668	25.2278	28.4476	26.6285	25.2619	24.4777	24.0571	24.7334	24.8106	24.0919	25.1075	25.574	25.0336
AT3G12670.1	embryo defective 2742 (emb2742)	0.00888596	0.963037	1	0.125157	0.610923	1		2	3	2	24.0508	21.7817	22.9278	24.2537	21.655	24.8325	22.5614	0	22.8162	22.3499	22.04	23.1165	21.844	22.3236	0	0
AT5G16050.1	general regulatory factor 5 (GRF5)	0.00779917	0.951122	1	0.105104	0.427211	1		2	3	3	25.3663	24.0523	23.9507	25.6795	23.0429	27.1502	24.6412	24.365	24.3648	24.2224	23.8949	24.5173	23.7903	24.6237	24.5819	24.2886
AT1G63000.1	nucleotide-rhamnose synthase/epimerase-reductase (NRS/ER)	0.00758749	0.950318	1	-0.0702689	0.576588	1		2	3	3	24.722	24.03	25.2201	25.5636	24.4188	27.0412	22.8861	24.2743	24.4133	24.4233	24.557	24.3231	24.1174	24.2954	23.6339	24.0555
AT2G43750.1	O-acetylserine (thiol) lyase B (OASB)	0.00736755	0.975141	1	0.110287	0.642222	1		2	3	3	25.0375	24.677	29.3572	23.9252	27.5063	30.6614	23.4296	28.0093	22.2342	23.4197	27.2262	21.3382	26.5249	27.1872	0	27.4216
ATMG00510.1	NADH dehydrogenase subunit 7 (NAD7)	0.00656468	0.938038	1	-0.0143348	0.861296	1		2	3	3	24.7668	26.1203	25.272	24.833	24.3572	27.0823	24.492	22.871	24.4377	26.4556	24.7379	25.1946	25.1578	25.1432	24.4219	24.3047
AT4G15420.2	Ubiquitin fusion degradation UFD1 family protein	0.00454499	0.996593	1	0.0622354	0.932745	1		1	2	2	21.2355	0	21.9848	22.5336	0	23.5769	21.1439	0	0	0	0	0	0	0	0	0
AT3G16950.2	lipoamide dehydrogenase 1 (LPD1)	0.00400439	0.902963	1	0.00463723	0.895995	1		2	2	2	23.3742	21.2762	25.0211	0	23.0136	25.9632	0	21.3294	23.2004	0	23.4089	0	0	23.2225	0	0
AT1G14710.1	hydroxyproline-rich glycoprotein family protein	0.00363459	0.991579	1	0.356035	0.323492	1		2	3	2	22.9626	20.9275	23.4325	24.1219	21.3207	25.9823	24.1632	0	0	0	22.9278	0	0	23.1162	23.4042	0
AT3G24430.1	HIGH-CHLOROPHYLL-FLUORESCENCE 101 (HCF101)	0.00313297	0.880728	1	-0.00052847	0.980089	1		2	3	3	26.9028	25.5851	26.9979	26.7643	25.9955	28.5566	25.6156	24.934	24.5649	24.7342	24.4128	24.7346	24.5343	24.4583	24.5475	24.3846
AT4G14570.1	acylaminoacyl-peptidase-related	0.00289776	0.985492	1	0.208501	0.185977	1		2	3	3	25.2126	22.841	26.2007	23.0287	24.714	27.8894	23.6335	24.0293	24.0924	22.9092	24.1651	22.9774	24.2537	24.4212	23.4262	24.1086
AT5G26360.1	TCP-1/cpn60 chaperonin family protein	0.00284846	0.945488	1	-0.0128546	0.766197	1		2	3	3	29.0331	28.4621	29.5059	29.3396	28.277	30.0904	28.3765	27.9499	28.2783	27.8548	28.0007	28.0038	27.7353	27.7657	27.9394	27.7565
AT5G54440.1	CLUB (CLUB)	0.00219602	0.996609	1					1	1	1	24.0421	0	0	23.6319	0	22.7767	0	0	0	0	0	0	0	0	0	0
AT3G57560.1	N-acetyl-l-glutamate kinase (NAGK)	0.00154345	0.997877	1					1	2	0	22.2016	0	0	22.1716	19.9744	0	0	0	0	0	0	0	0	0	0	0
AT5G53480.1	ARM repeat superfamily protein	0.00138226	0.979107	1	0.0087016	0.869124	1		2	3	2	21.5115	24.6944	25.4913	23.835	25.4186	27.9288	0	24.8297	0	24.5519	24.2177	23.6548	24.1033	24.957	0	24.6728
AT3G61440.1	cysteine synthase C1 (CYSC1)	0.00113039	0.97209	1	0.00132235	0.967522	1		2	3	3	25.4527	24.4546	28.8151	24.0764	28.206	30.3776	25.1604	26.4479	23.551	23.5844	26.2249	21.5606	26.6675	26.4545	23.9067	25.8543
AT4G18800.1;AT5G45750.1;AT1G16920.1;AT5G60860.1;AT3G15060.1;AT2G33870.1;AT1G28550.1	RAB GTPase homolog A1D (RABA1d)	0.00110153	0.977025	1					1	1	0	0	21.5536	0	0	22.4552	0	0	0	0	0	0	0	0	0	0	0
AT5G41520.1	RNA binding Plectin/S10 domain-containing protein	0.000186267	0.993646	1	0.000280388	0.990099	1		1	2	2	0	21.3968	23.4774	0	22.4224	25.7259	0	23.8697	0	0	22.819	0	22.9377	23.0381	0	24.0187
AT3G28220.1	TRAF-like family protein	0.000153789	0.993381	1	-6.27795e-05	0.997298	1		1	1	1	0	22.6456	0	0	23.5888	0	0	22.7632	0	0	0	0	0	0	0	0
AT4G28750.1	PSA E1 KNOCKOUT (PSAE-1)	9.389e-05	0.990023	1	5.06364e-05	0.994619	1		2	3	2	25.0235	25.0637	28.0266	25.3259	26.3033	27.6031	0	25.784	24.3218	25.2686	26.7226	24.8121	25.8798	25.0731	0	26.0815
ATCG01240.1;ATCG00900.1	ribosomal protein S7 (RPS7.2)	6.12788e-05	0.992639	1	6.90453e-05	0.991706	1		1	3	2	22.1914	0	25.9394	22.3588	22.2666	26.0314	0	23.3284	0	0	24.4254	0	0	24.2743	0	23.917
AT1G15690.1	AVP1	5.77633e-05	0.993198	1	4.85752e-05	0.994703	1		2	3	3	22.6805	25.0462	28.4416	25.5445	25.6803	28.1132	21.5249	26.3915	22.0407	23.9855	26.215	24.462	24.8348	24.9246	0	26.4213
AT4G01150.1	unknown protein	3.80738e-05	0.996947	1	0.000110028	0.991832	1		2	3	2	24.4641	23.6228	26.2647	24.1783	24.798	28.5508	0	23.4891	24.0781	24.0545	24.7932	0	24.0404	25.5532	0	24.4346
AT5G15200.1	Ribosomal protein S4	3.04672e-05	0.994417	1	3.12385e-05	0.994491	1		2	2	2	24.4929	24.6303	27.5396	0	24.9888	27.5742	0	25.1383	23.8686	24.2936	25.872	0	24.1044	24.4339	0	25.133
AT3G14420.1	Aldolase-type TIM barrel family protein	1.78823e-05	0.993908	1	2.99781e-05	0.989918	1		2	3	3	31.4046	29.7215	32.5042	30.7372	30.8773	33.9621	30.8325	30.5271	28.6096	28.4119	29.3818	27.8051	28.5953	29.5274	28.6872	28.8415
AT1G79870.1	D-isomer specific 2-hydroxyacid dehydrogenase family protein	1.51345e-05	0.993523	1	1.4714e-05	0.993579	1		2	3	3	24.7913	23.0765	27.3288	24.2254	26.2278	29.0092	24.2397	26	0	23.6303	25.6748	0	25.4252	25.4911	23.929	25.7241
AT5G04140.2	glutamate synthase 1 (GLU1)	1.48534e-05	0.996744	1	2.3347e-05	0.994726	1		2	3	3	28.5509	26.3019	31.2295	26.4271	28.443	33.0415	26.7956	29.7401	25.5979	24.7903	28.0041	24.0459	26.2142	28.4817	25.0299	27.4413
AT3G06650.1	ATP-citrate lyase B-1 (ACLB-1)	6.04943e-06	0.997137	1	6.10295e-06	0.996418	1		2	3	3	28.0975	25.6244	29.2205	26.5756	27.1623	30.3878	26.4116	26.7052	26.2678	25.6203	27.0923	25.9783	26.4797	26.7804	25.5735	26.3742
AT4G29840.1	METHIONINE OVER-ACCUMULATOR 2 (MTO2)	3.22023e-06	0.998296	1	3.06187e-06	0.998363	1		2	3	3	25.9462	25.2493	28.6497	24.0029	28.4029	29.5824	24.8747	27.6285	24.4827	24.3895	25.9814	22.1814	26.9642	25.9477	23.6128	26.9468
AT5G45620.1	Proteasome component (PCI) domain protein	1.82172e-06	0.998198	1	3.64188e-07	0.99964	1		2	3	3	22.5168	22.76	24.3178	25.1893	22.2901	25.4646	21.8109	22.4987	0	23.5359	23.6536	24.0936	22.8619	23.5897	0	22.5752
AT4G38220.2	Peptidase M20/M25/M40 family protein	8.63064e-07	0.999207	1	2.10312e-06	0.998046	1		2	3	3	27.8378	26.2707	28.2293	28.3337	25.7976	31.6664	26.6381	25.3119	25.8631	25.8839	26.1613	25.98	24.8209	27.0096	25.4475	25.4252
AT2G37690.1	phosphoribosylaminoimidazole carboxylase, putative / AIR carboxylase, putative	6.37666e-07	0.999639	1	-1.72856e-06	0.998817	1		2	1	2	27.5923	24.2301	0	27.3396	0	27.2817	26.5631	0	25.6213	24.2557	0	25.3084	0	23.6356	25.1143	0
AT3G52930.1	Aldolase superfamily protein	5.93838e-07	0.998978	1	4.84778e-07	0.999166	1		2	3	3	28.049	26.8709	29.7065	28.502	27.9826	30.8987	26.4191	28.5363	25.6375	25.3709	27.2377	26.1455	26.464	26.774	25.5264	27.145
AT1G31440.1	SH3 domain-containing protein	4.29311e-07	0.999124	1	7.97359e-07	0.998428	1		2	3	3	24.2611	20.965	24.7069	23.8912	22.3637	27.6035	21.6873	20.3662	23.0102	0	23.4569	23.0247	23.0253	24.0321	0	0
AT4G02230.1;AT1G02780.1	Ribosomal protein L19e family protein	2.27977e-07	0.999792	1	3.35837e-09	0.999997	1		1	2	1	0	21.1551	23.5796	0	20.769	24.3752	0	0	0	0	0	0	0	0	0	0
AT5G03100.1	F-box/RNI-like superfamily protein	6.50625e-08	0.999871	1	8.39258e-08	0.999875	1		2	3	1	29.3227	22.7009	29.6334	28.6358	28.6879	0	28.5146	0	0	0	0	0	0	0	0	0
AT4G21280.2	photosystem II subunit QA (PSBQA)	2.09951e-08	0.99976	1	1.32462e-08	0.999854	1		2	3	3	24.9332	22.062	24.7921	26.8947	24.3229	28.1313	23.9553	23.366	24.748	0	24.5236	25.1595	24.2557	24.9992	24.3611	0
AT3G48690.1	CXE12	1.62004e-08	0.999978	1	9.62437e-08	0.999881	1		2	3	2	23.1505	21.9162	24.6083	23.1246	24.4936	27.0753	22.7853	0	0	0	23.691	0	24.2218	23.8645	0	0
AT1G09795.1	ATP phosphoribosyl transferase 2 (ATP-PRT2)	1.45685e-08	0.999838	1	1.13513e-08	0.999878	1		2	3	2	23.3153	21.9029	26.2317	23.2197	25.1225	27.9557	0	23.1729	23.5966	0	24.88	23.0276	24.3005	24.8138	0	23.9639
AT2G31810.1	ACT domain-containing small subunit of acetolactate synthase protein	1.37702e-08	0.999888	1	-1.85777e-08	0.99985	1		2	3	3	28.0635	26.805	27.8382	27.8096	26.3139	28.8511	27.3227	25.3982	25.968	25.3225	25.7259	25.7311	24.7342	25.1153	26.0259	24.4866
AT1G12770.1	embryo defective 1586 (EMB1586)	1.34236e-08	0.999848	1	1.3028e-08	0.999859	1		2	3	3	23.3217	21.154	25.4434	23.6521	22.7067	26.2954	22.229	21.7062	23.3076	0	24.7303	22.6894	23.0535	23.5146	0	0
AT1G57770.1	FAD/NAD(P)-binding oxidoreductase family protein	1.32386e-08	0.99991	1	-5.60192e-09	0.999962	1		1	3	2	0	20.6601	25.7217	21.9669	21.6386	25.9108	0	22.1365	0	0	23.7255	0	22.62	23.7972	0	22.5731
AT4G13780.1	methionine--tRNA ligase, putative / methionyl-tRNA synthetase, putative / MetRS, putative	1.16831e-08	0.999884	1	2.80963e-09	0.999974	1		2	3	3	25.7462	23.2593	25.2774	23.3442	24.1407	25.6763	26.6238	20.769	25.3431	24.5331	25.3668	0	25.1394	24.8446	25.209	0
AT3G10410.1	SERINE CARBOXYPEPTIDASE-LIKE 49 (SCPL49)	1.05548e-08	0.999844	1	1.11003e-08	0.99985	1		2	3	2	25.2433	23.6251	25.4969	25.7027	24.6054	27.8472	23.8316	0	0	23.8294	24.4778	24.6091	24.5824	24.6639	0	0
AT5G55280.1	homolog of bacterial cytokinesis Z-ring protein FTSZ 1-1 (FTSZ1-1)	9.27104e-09	0.999901	1	2.21515e-09	0.999974	1		2	3	3	20.4609	24.3664	22.8153	24.2206	24.4062	26.5549	23.407	24.0844	0	24.1154	0	0	23.7717	23.4356	23.1484	24.1431
AT5G18380.1;AT3G04230.1	Ribosomal protein S5 domain 2-like superfamily protein	7.71592e-09	0.999905	1	1.19573e-08	0.999852	1		2	3	3	24.6622	25.7644	26.3053	25.2611	26.1638	28.2809	24.1541	25.8469	24.6989	25.0678	25.3584	24.4992	25.1559	25.1347	24.8105	25.7814
AT1G78370.1	glutathione S-transferase TAU 20 (GSTU20)	6.45162e-09	0.999938	1	-7.65241e-09	0.99994	1		2	2	1	21.8818	21.5883	0	22.413	23.32	0	0	22.6654	0	0	0	0	0	0	0	0
AT3G14210.1	epithiospecifier modifier 1 (ESM1)	5.72972e-09	0.999941	1	-2.58926e-09	0.999973	1		2	3	3	27.8426	27.8366	30.313	28.3864	30.0109	31.1718	26.6769	28.1361	26.04	26.738	27.4042	26.2087	27.9823	26.9175	25.2828	26.9833
AT5G06600.1	ubiquitin-specific protease 12 (UBP12)	5.31043e-09	0.999946	1	5.3486e-10	0.999994	1		2	3	3	29.5929	27.0904	28.5483	29.3276	27.1093	30.5081	28.8139	25.8168	26.2395	25.3561	25.2947	26.1673	25.3396	25.6826	26.1101	24.6753
AT1G64740.1	alpha-1 tubulin (TUA1)	5.01087e-09	0.999929	1	-9.16994e-09	0.999901	1		2	1	1	27.4851	23.3106	0	25.2164	0	0	22.9855	0	25.8107	23.9586	0	24.3036	0	0	0	0
AT5G01600.1	ferretin 1 (FER1)	4.11361e-09	0.999916	1	-5.30079e-09	0.999892	1		2	3	3	27.7046	26.645	27.8668	28.4303	26.0459	29.4488	27.2356	23.1444	25.8174	25.591	25.7051	26.2632	24.9883	25.7924	25.694	23.36
AT5G01530.1	light harvesting complex photosystem II (LHCB4.1)	3.55582e-09	0.999948	1	1.12502e-09	0.999985	1		2	3	3	25.1359	24.4504	28.1904	26.1603	26.1825	27.3178	23.6749	25.7235	23.8916	24.7627	26.4955	25.0278	25.6707	24.7449	23.7023	26.0748
ATCG00790.1	ribosomal protein L16 (RPL16)	3.11325e-09	0.999947	1	5.46191e-10	0.99999	1		2	2	3	21.5216	22.8617	26.0097	0	21.4047	25.4373	21.7407	22.4005	0	0	0	0	0	0	0	0
AT4G32260.1	ATPase, F0 complex, subunit B/B', bacterial/chloroplast	2.75695e-09	0.99997	1	-7.42772e-10	0.999992	1		1	2	2	0	21.2196	26.1384	0	22.5297	25.4546	0	22.0207	0	0	24.8579	0	0	24.1193	0	0
AT1G52760.1	lysophospholipase 2 (LysoPL2)	2.54582e-09	0.999969	1	5.70661e-10	0.999993	1		2	3	2	19.6889	22.1186	23.4145	19.4706	22.2075	23.3882	0	21.8259	0	22.7335	21.8727	0	22.5387	20.921	0	22.7514
AT3G63140.1	chloroplast stem-loop binding protein of 41 kDa (CSP41A)	2.53494e-09	0.999966	1	5.02533e-09	0.999932	1		2	3	3	29.0229	27.8356	30.1895	27.9599	29.1478	32.096	28.907	27.7841	27.5746	27.2223	28.2833	26.6473	28.622	28.4195	27.4885	27.8193
AT3G19130.1	RNA-binding protein 47B (RBP47B)	2.05932e-09	0.999967	1	6.39503e-09	0.999904	1		1	3	2	0	23.1997	24.1622	24.7865	23.0494	27.5052	0	21.8522	0	23.5561	0	0	23.1608	24.5728	0	0
AT5G11720.1	Glycosyl hydrolases family 31 protein	1.98843e-09	0.999982	1	1.46752e-09	0.999987	1		2	3	3	21.8851	20.7688	22.8446	23.843	21.2709	23.0779	23.3435	19.6282	0	0	0	23.2535	0	0	23.2807	0
AT4G30160.2	villin 4 (VLN4)	1.97222e-09	0.999948	1	-3.99737e-10	0.999989	1		2	2	3	24.5224	20.6066	24.815	24.9539	0	26.8274	22.1309	19.7552	24.0292	0	23.9813	24.0585	0	23.7843	0	0
AT1G16350.1	Aldolase-type TIM barrel family protein	1.77046e-09	0.999975	1	-5.99985e-09	0.999919	1		2	3	3	27.0082	24.4537	22.2147	26.2009	25.1958	26.1273	25.4843	23.2268	25.1254	23.7977	0	24.2722	24.2302	23.3313	24.2979	22.7686
AT5G38430.1	Ribulose bisphosphate carboxylase (small chain) family protein	1.71475e-09	0.99997	1	1.9615e-09	0.999964	1		2	3	3	25.5908	24.9651	30.5087	25.1152	27.916	31.375	25.5413	31.4635	25.7805	26.4244	30.0962	0	28.7769	29.6459	26.4971	31.7494
AT5G19510.1	Translation elongation factor EF1B/ribosomal protein S6 family protein	1.67502e-09	0.999941	1	1.55005e-09	0.999945	1		2	3	3	25.1734	24.7656	26.2774	25.997	24.9686	28.1521	25.6645	24.7567	24.0956	24.3326	24.8764	24.7458	24.7643	25.0524	25.1199	24.9083
AT1G71500.1	Rieske (2Fe-2S) domain-containing protein	1.59555e-09	0.999943	1	-6.74064e-10	0.999977	1		2	3	3	23.699	25.5517	24.6948	26.4511	25.0624	26.2467	24.4037	23.5337	23.5705	25.1237	24.4506	25.3161	24.569	23.6374	24.7728	24.4656
AT2G47240.1	LONG-CHAIN ACYL-COA SYNTHASE 1 (LACS1)	1.57652e-09	0.999949	1	1.91994e-09	0.999938	1		2	2	3	22.182	22.1764	24.6377	0	22.916	24.8873	21.484	22.5605	0	0	23.2833	0	22.5477	23.0002	0	22.8146
AT2G45710.1;AT3G61110.1	Zinc-binding ribosomal protein family protein	1.41686e-09	0.999991	1	-4.8645e-09	0.99997	1		2	3	3	24.9056	25.4696	25.829	23.7366	25.91	26.5945	23.5065	25.095	24.9414	25.6232	25.8051	0	25.7741	0	0	25.5409
AT1G55860.1	ubiquitin-protein ligase 1 (UPL1)	1.4048e-09	0.999963	1	2.47456e-09	0.999941	1		2	3	2	23.8047	22.7141	23.9543	25.2071	22.729	25.3417	24.9413	0	0	0	23.5432	0	23.453	0	0	0
AT5G14250.1	CONSTITUTIVE PHOTOMORPHOGENIC 13 (COP13)	1.35618e-09	1	1	1.30733e-09	1	1		1	2	2	22.4876	0	23.5691	0	21.2066	23.4074	0	21.6258	0	0	0	0	0	0	0	0
AT2G47710.1	Adenine nucleotide alpha hydrolases-like superfamily protein	1.33574e-09	0.999958	1	1.6098e-09	0.999947	1		2	3	3	28.6215	26.1161	28.2916	28.8241	26.4165	29.932	28.3388	25.8467	27.4774	26.2362	27.2507	27.5876	26.5374	26.7685	27.7013	26.1672
AT5G35590.1	proteasome alpha subunit A1 (PAA1)	1.27435e-09	0.999993	1	2.26085e-08	0.999872	1		1	3	2	22.5055	0	23.5957	22.6365	20.5527	26.4192	0	24.0192	0	0	0	0	0	24.0377	0	23.1833
AT5G59850.1;AT1G07770.1	Ribosomal protein S8 family protein	1.19727e-09	1	1	4.2547e-09	0.999999	1		2	3	3	24.2378	25.0655	27.8823	22.8686	25.6344	29.3075	22.4454	26.3427	24.747	25.6449	26.641	0	25.6436	26.854	0	26.4611
AT4G00570.1	NAD-dependent malic enzyme 2 (NAD-ME2)	1.18099e-09	0.999944	1	9.10891e-10	0.999961	1		2	3	3	24.5802	22.8687	24.1963	25.1225	21.9642	26.1088	22.0822	20.9779	22.9582	23.7046	22.884	23.4502	22.5237	22.9193	0	22.7624
AT2G35780.1	serine carboxypeptidase-like 26 (scpl26)	1.04829e-09	0.999968	1	1.18878e-09	0.999963	1		2	3	3	27.3448	24.0398	26.5909	27.1103	24.4825	28.5367	25.9636	23.5032	25.7631	24.1379	25.1967	25.8536	24.0983	25.6762	25.2783	23.8667
AT4G14880.1	O-acetylserine (thiol) lyase (OAS-TL) isoform A1 (OASA1)	1.02721e-09	0.99998	1	2.53565e-09	0.999947	1		2	3	3	26.3473	26.6211	29.0209	23.0522	27.8716	31.0091	26.0664	27.9179	24.9363	25.0937	26.9062	22.0266	26.3014	27.0865	25.1559	27.0196
AT1G02140.1	MAGO NASHI (MAGO)	9.60819e-10	0.999962	1	8.61228e-10	0.999966	1		2	2	2	23.5126	22.0494	24.6678	0	22.7427	24.9625	0	23.8797	0	0	24.1381	0	0	0	0	24.8912
AT2G38230.1	pyridoxine biosynthesis 1.1 (PDX1.1)	9.30391e-10	0.999946	1	8.44069e-10	0.999951	1		2	3	3	27.2451	26.668	28.9233	26.8181	27.1248	29.8399	26.2702	26.8267	25.5031	25.758	26.3454	25.1826	25.6092	25.9502	25.4839	26.1289
AT3G16470.1	JASMONATE RESPONSIVE 1 (JR1)	8.5121e-10	0.999972	1	5.295e-10	0.999982	1		2	3	3	25.4828	26.1865	27.5928	26.6007	27.0263	29.4704	24.8865	26.5206	24.2958	25.8386	25.7181	25.2388	26.1145	25.8166	24.128	26.3502
AT1G68010.2	hydroxypyruvate reductase (HPR)	8.4775e-10	0.999981	1	1.432e-09	0.999967	1		2	3	3	23.248	23.5495	27.35	22.4415	23.8726	28.938	21.5007	25.6981	21.7841	22.3179	25.561	20.211	22.5246	25.2517	0	24.9269
AT5G52190.1	Sugar isomerase (SIS) family protein	8.12631e-10	0.999972	1	9.08852e-10	0.999973	1		1	2	1	22.0276	0	23.0768	21.7958	0	24.7365	0	0	0	0	0	0	0	0	0	0
AT5G14320.1	Ribosomal protein S13/S18 family	8.08113e-10	0.999989	1	7.18829e-09	0.999902	1		2	3	3	25.0274	24.0457	25.8683	24.4971	22.4561	27.6794	22.2382	24.1632	24.0631	23.8986	23.952	23.9672	23.6855	24.3394	0	23.9656
AT4G32940.1	gamma vacuolar processing enzyme (GAMMA-VPE)	7.23059e-10	0.999978	1	8.51576e-10	0.999974	1		1	2	2	22.3083	0	22.5164	22.3737	0	24.2923	21.4794	0	0	0	0	0	0	0	0	0
AT5G08530.1	51 kDa subunit of complex I (CI51)	7.22739e-10	0.99996	1	1.27251e-10	0.999993	1		2	3	3	23.7936	22.8646	25.1141	25.7921	24.2949	26.7466	22.6767	23.1914	22.8475	0	23.7076	23.7099	23.6957	23.1654	23.0157	23.2647
AT4G23650.1	calcium-dependent protein kinase 6 (CDPK6)	6.13295e-10	0.999959	1	3.98986e-10	0.999974	1		2	3	3	26.5766	23.7246	26.3924	26.9239	24.9654	27.9835	24.9054	23.4599	24.5842	23.6622	24.1462	24.743	24.1623	24.7721	24.107	23.6809
AT1G01225.1	NC domain-containing protein-related	6.1019e-10	0.999987	1	4.92334e-10	0.99999	1		2	3	3	31.9583	27.8833	31.4344	33.3193	31.5208	33.7936	22.8317	31.7392	31.7022	0	31.0742	33.2532	0	32.4397	0	0
AT5G13630.1	GENOMES UNCOUPLED 5 (GUN5)	5.06807e-10	0.999957	1	2.40802e-10	0.99998	1		2	3	3	27.0447	26.9151	28.6824	27.297	27.5719	29.8394	25.5958	26.0877	24.698	25.5772	25.522	25.1582	25.7365	25.5309	24.5246	25.1862
AT1G58080.1	ATP phosphoribosyl transferase 1 (ATP-PRT1)	4.22882e-10	0.999985	1	6.76626e-10	0.999977	1		1	2	2	21.5876	0	23.4139	0	22.8446	25.1789	0	21.6435	0	0	21.7545	0	22.8509	22.5859	0	0
AT5G48300.1	ADP glucose pyrophosphorylase 1 (ADG1)	4.1004e-10	0.999964	1	1.86487e-10	0.999983	1		2	2	3	25.8553	24.674	27.1476	0	26.4347	28.5496	24.3973	24.8262	24.5938	24.3159	25.1531	0	24.9615	25.3683	24.19	24.6436
AT2G30110.1	ubiquitin-activating enzyme 1 (UBA1)	3.98378e-10	0.999986	1	-3.06463e-10	0.999989	1		2	3	3	25.6919	20.5478	26.0361	25.8653	24.5075	27.644	23.7851	24.5575	24.4471	0	24.2917	24.3094	23.5703	24.1966	23.9228	23.6751
AT2G47470.1	UNFERTILIZED EMBRYO SAC 5 (UNE5)	3.89035e-10	0.999985	1	3.24624e-11	0.999999	1		2	3	3	25.1212	24.7293	27.2989	25.2304	24.004	28.8879	23.7023	23.6262	23.3496	24.3081	24.7424	24.3596	23.0616	25.0651	22.5713	23.7396
AT3G02760.1	Class II aaRS and biotin synthetases superfamily protein	3.70203e-10	0.999971	1	2.37665e-10	0.999981	1		2	3	3	27.6183	25.8084	26.08	24.2089	23.1037	25.853	27.101	21.9772	26.1901	26.5007	25.7088	26.6231	26.2892	25.6769	26.0631	26.2065
AT1G72370.1	40s ribosomal protein SA (P40)	3.33178e-10	0.99999	1	1.48609e-09	0.999955	1		2	3	3	29.4597	27.7868	31.1227	28.7292	28.9836	32.4103	28.626	29.0305	27.4385	27.2357	28.959	26.8658	28.0667	28.4322	27.345	28.9511
ATCG00280.1	photosystem II reaction center protein C (PSBC)	3.13184e-10	0.999985	1	1.97658e-10	0.999991	1		2	3	3	25.6987	26.9158	30.1954	27.2868	28.4533	29.794	25.3215	27.9771	24.5148	26.6699	27.9723	26.4777	27.6109	26.9579	24.7934	27.8069
AT5G37600.1	glutamine synthase clone R1 (GSR 1)	2.90684e-10	0.999983	1	2.93547e-10	0.999983	1		2	3	3	27.8596	25.5266	29.2486	27.1744	27.1724	30.3292	27.2112	26.0789	26.58	25.6022	27.5828	25.9896	26.9897	27.4439	26.5149	26.2873
AT5G45500.1	RNI-like superfamily protein	2.8686e-10	0.999994	1	2.73545e-10	0.999995	1		1	2	3	22.1413	0	22.5547	22.444	0	24.7166	21.0802	20.4016	0	0	0	21.5602	0	22.3244	0	0
AT2G05710.1	aconitase 3 (ACO3)	2.83775e-10	0.99999	1	6.72412e-10	0.999976	1		1	2	2	0	21.2844	25.3347	0	23.4025	28.0233	0	23.6539	0	22.1068	24.1205	0	22.7432	25.0504	0	23.8164
AT1G48850.1	embryo defective 1144 (EMB1144)	2.75595e-10	0.999979	1	2.57441e-10	0.99998	1		2	3	3	27.1228	24.9601	27.6306	24.8212	27.2197	29.297	26.5378	26.0778	25.6806	25.5077	26.2116	25.315	27.0467	26.365	26.0132	25.6962
AT1G17890.1	GER2	2.56598e-10	0.999994	1	-1.32091e-09	0.999969	1		2	3	3	27.1443	25.1829	26.0939	27.0495	25.5762	28.4438	26.2799	20.8152	25.4	24.4928	24.2961	25.2285	24.3811	24.6444	24.79	0
AT2G21385.1	unknown protein	2.47942e-10	0.999988	1	-3.50585e-11	0.999998	1		1	2	2	23.3076	0	24.0129	23.9653	0	23.7993	23.2104	0	0	0	23.4658	23.4815	0	0	0	0
AT4G04040.1	maternal effect embryo arrest 51 (MEE51)	2.19059e-10	0.999984	1	-2.68863e-10	0.999982	1		2	3	3	26.0352	24.7482	24.1112	25.8428	24.8672	26.3978	25.8116	22.1296	24.5518	24.8132	0	24.5543	24.215	23.9122	24.9024	23.7809
AT4G33760.1	tRNA synthetase class II (D, K and N) family protein	2.02199e-10	0.999984	1	2.08391e-10	0.999983	1		2	3	3	26.1971	24.1758	25.2904	26.1726	24.6752	28.1999	25.7102	22.6064	24.2039	23.4485	23.8614	24.2478	23.6932	24.2739	24.5913	23.1695
AT1G07320.1	ribosomal protein L4 (RPL4)	1.99415e-10	0.999991	1	-2.38589e-10	0.999989	1		1	3	2	22.3301	0	22.4232	21.8446	21.0659	25.6122	0	20.0603	0	0	0	0	0	0	0	0
AT5G17380.1	Thiamine pyrophosphate dependent pyruvate decarboxylase family protein	1.68621e-10	0.999981	1	1.60949e-10	0.999981	1		2	3	3	25.716	22.4806	25.9182	24.7641	23.7309	27.4064	25.2328	23.3392	23.4812	23.2912	24.0613	23.2199	23.4385	23.531	23.8294	23.3222
AT5G19370.1	rhodanese-like domain-containing protein / PPIC-type PPIASE domain-containing protein	1.6782e-10	0.999981	1	2.06431e-10	0.999978	1		2	3	3	23.9631	24.0263	23.7421	26.3448	23.7016	26.9229	23.8341	22.1879	0	23.7929	0	25.041	23.0547	24.3458	0	23.0121
AT3G54050.1	high cyclic electron flow 1 (HCEF1)	1.64994e-10	0.99999	1	2.90027e-10	0.999982	1		2	3	3	27.9367	24.7191	29.0004	28.028	23.3515	30.1631	26.6566	25.9794	25.7886	24.2707	26.7255	25.4828	23.2831	26.5165	25.2439	25.81
AT2G47510.1	fumarase 1 (FUM1)	1.35984e-10	0.999989	1	3.31681e-11	0.999997	1		2	3	3	25.2068	24.8885	27.079	25.497	26.0284	28.7618	25.3198	24.5842	24.6705	24.6219	24.8603	24.9894	25.1487	24.8807	24.7587	24.9376
ATCG01090.1	NDHI	1.23597e-10	0.999995	1	2.23515e-10	0.999991	1		1	2	2	0	22.0545	25.8056	0	21.4966	26.308	0	23.2259	0	0	24.5394	0	0	23.5267	0	0
AT3G48730.1	glutamate-1-semialdehyde 2,1-aminomutase 2 (GSA2)	1.182e-10	0.999991	1	1.31148e-10	0.99999	1		2	3	3	22.6074	22.7754	27.1936	21.8409	26.4856	28.4191	23.3772	25.9201	0	23.7096	25.2236	0	25.9319	25.4371	23.7344	26.0383
AT5G53460.1	NADH-dependent glutamate synthase 1 (GLT1)	1.12103e-10	0.999986	1	1.72902e-10	0.99998	1		2	3	3	30.6799	28.7609	32.9525	30.8186	31.6001	33.9596	30.559	30.3562	31.846	31.1177	31.0032	31.2652	32.4887	31.78	31.2754	32.1367
AT2G43090.1	Aconitase/3-isopropylmalate dehydratase protein	1.11811e-10	0.999988	1	1.18436e-11	0.999999	1		2	2	3	22.2799	23.3332	22.9022	0	24.977	26.1828	21.5988	23.7263	0	23.3995	0	0	24.5964	23.3938	0	24.1057
AT4G31990.3	aspartate aminotransferase 5 (ASP5)	1.08364e-10	0.999993	1	8.21126e-11	0.999994	1		2	3	3	27.0452	26.5172	29.6217	25.2694	28.0371	30.9319	26.0296	27.4732	25.0086	25.1928	27.0495	22.8401	26.5679	27.0082	24.4724	26.5911
AT5G03650.1	starch branching enzyme 2.2 (SBE2.2)	1.01844e-10	0.999994	1	-3.73007e-11	0.999998	1		2	3	3	27.0467	23.1924	26.3292	24.588	25.1611	28.8506	26.1283	20.3449	24.5237	22.9739	24.4637	23.4986	24.1207	24.9063	24.3297	0
AT1G71040.1	Low Phosphate Root2 (LPR2)	1.00806e-10	0.999997	1	1.25404e-09	0.999962	1		2	3	3	22.9924	21.894	21.9512	23.8129	21.2605	26.873	23.5011	22.1469	22.3487	22.3336	0	22.6893	21.9225	23.8789	22.6497	22.5783
AT1G79750.1	NADP-malic enzyme 4 (NADP-ME4)	9.18961e-11	0.999992	1	1.50001e-10	0.999986	1		2	3	3	23.9926	22.8564	26.2793	24.4804	22.237	28.064	22.5494	21.0232	23.2491	22.8647	24.1922	23.27	0	25.1242	0	0
AT3G17240.1	lipoamide dehydrogenase 2 (mtLPD2)	8.57739e-11	0.999994	1	2.16526e-10	0.999984	1		2	3	3	25.7078	24.9861	27.0027	23.7705	25.79	29.8514	24.3896	24.667	24.4205	24.085	24.9328	22.7523	24.3795	26.1095	23.6407	24.3409
AT1G48420.1	D-cysteine desulfhydrase (D-CDES)	7.45211e-11	0.999993	1	1.39397e-10	0.999987	1		2	3	3	26.2253	25.2471	27.3718	26.1388	25.2337	29.8075	24.5624	22.6159	25.014	24.6265	25.9956	24.9529	24.6136	27.1101	24.5136	23.1498
AT2G25280.1	CONTAINS InterPro DOMAIN/s: UPF0103/Mediator of ErbB2-driven cell motility (Memo), related (InterPro:IPR002737)	6.10439e-11	0.999998	1	-2.0684e-10	0.999993	1		2	3	3	27.0184	24.4567	24.451	27.3735	23.6014	27.2774	24.8253	22.8368	24.9895	24.0367	24.0467	25.3168	23.7308	24.0586	24.9539	24.3981
AT3G55280.1;AT2G39460.1	ribosomal protein L23AB (RPL23AB)	6.06707e-11	0.999996	1	1.27969e-10	0.999991	1		2	2	2	21.4155	25.8925	24.1438	0	24.2458	25.8424	0	25.6342	0	25.6316	24.2488	0	24.3816	24.6034	0	25.5012
AT5G20630.1	germin 3 (GER3)	5.91941e-11	0.999998	1	-4.20838e-11	0.999998	1		2	3	3	26.9356	29.8688	32.2039	26.5494	30.4696	30.555	24.993	30.4903	25.3647	29.1924	30.3449	24.968	29.5731	27.4403	24.8457	30.1603
AT5G55130.1	co-factor for nitrate, reductase and xanthine dehydrogenase 5 (CNX5)	5.73426e-11	0.999999	1	6.84511e-11	0.999999	1		2	1	1	25.4179	21.8347	0	25.4792	0	0	24.4736	0	24.0287	0	0	24.1341	0	0	24.3524	0
AT1G15710.1	prephenate dehydrogenase family protein	5.34198e-11	0.999989	1	5.34644e-11	0.999989	1		2	2	3	24.0523	21.6617	0	24.1976	22.7908	26.5888	22.7696	21.2097	23.2483	0	0	23.4308	23.0787	23.3138	23.4311	0
AT5G14600.1	S-adenosyl-L-methionine-dependent methyltransferases superfamily protein	5.27294e-11	0.999993	1	3.69609e-11	0.999995	1		1	1	1	22.23	0	0	22.5711	0	23.94	0	0	0	0	0	0	0	0	0	0
AT4G09320.1	NDPK1	5.16138e-11	0.999995	1	1.19309e-10	0.999988	1		2	3	3	26.6106	25.0496	28.0392	26.1567	26.4362	30.6081	24.8041	26.7305	24.7258	24.5117	25.6851	24.6533	24.8682	26.8894	24.3344	25.9599
ATCG00340.1	PSAB	4.09144e-11	0.999995	1	6.22933e-12	0.999999	1		2	3	3	26.2336	28.1551	29.6794	28.2469	28.0553	29.7841	24.6472	27.8367	25.0071	27.9265	28.1699	26.8255	27.6264	26.8421	25.2062	28.0694
AT4G25080.6	magnesium-protoporphyrin IX methyltransferase (CHLM)	3.9524e-11	0.99999	1	3.35754e-11	0.999991	1		2	3	3	27.9027	27.3324	28.6586	28.3004	27.0315	29.8886	27.2405	26.8559	25.7365	26.2642	26.3366	26.155	25.846	26.1056	25.8585	26.2968
AT3G06660.1	PAPA-1-like family protein / zinc finger (HIT type) family protein	3.53731e-11	0.999995	1	1.2163e-11	0.999998	1		2	3	3	26.6048	26.6918	28.2275	27.7642	26.7769	28.3759	26.9674	26.6706	0	0	0	0	0	0	0	0
AT1G08490.1	chloroplastic NIFS-like cysteine desulfurase (CPNIFS)	3.45793e-11	0.999997	1	-7.86771e-11	0.999994	1		2	3	3	27.9068	25.459	25.6301	28.139	25.7573	28.8435	26.5783	24.6144	25.8991	24.6897	24.062	26.0164	24.2378	25.1021	25.6215	23.6417
AT5G23060.1	calcium sensing receptor (CaS)	3.25131e-11	0.999996	1	5.65999e-11	0.999994	1		2	3	3	22.9986	25.1253	27.1603	24.195	25.6727	28.8796	22.9646	25.8122	22.0531	25.0898	24.8696	23.198	24.9572	25.6515	22.6105	25.7147
AT3G42170.1	BED zinc finger	2.97131e-11	0.999996	1	-8.011e-11	0.999988	1		2	2	2	24.3176	23.8097	23.558	24.1062	0	25.9118	21.4065	0	23.8119	23.9413	0	23.7002	0	23.0769	0	0
AT4G39280.1	phenylalanyl-tRNA synthetase, putative / phenylalanine--tRNA ligase, putative	2.69691e-11	0.999994	1	4.42936e-11	0.999991	1		2	3	3	23.6953	22.7249	24.3506	22.2894	22.7941	25.5255	23.0267	20.1618	23.1152	0	23.4311	0	0	23.1015	0	0
AT3G52580.1	Ribosomal protein S11 family protein	2.55375e-11	0.999996	1	2.62056e-11	0.999995	1		1	3	3	22.2806	0	22.5516	22.2821	21.6477	24.0059	21.3791	21.2831	0	0	0	0	0	0	0	0
AT1G31500.7	DNAse I-like superfamily protein	2.49131e-11	0.999995	1	-3.08796e-11	0.999995	1		1	3	2	24.2541	0	24.9538	24.0008	21.2522	24.8211	22.0736	0	22.9679	0	23.5849	23.3251	0	22.692	0	0
AT5G51660.1	cleavage and polyadenylation specificity factor 160 (CPSF160)	2.41515e-11	0.999996	1	-4.4095e-12	0.999999	1		2	1	2	19.1224	20.5178	0	0	20.4858	24.1837	0	19.5439	0	0	0	0	0	0	0	0
AT3G03960.1	TCP-1/cpn60 chaperonin family protein	2.40656e-11	0.999997	1	-2.08277e-10	0.999977	1		2	3	3	28.7335	26.4052	27.7054	28.2982	27.1279	29.5374	27.1247	25.6206	25.9224	24.7441	25.3909	25.7853	25.125	25.4342	25.5743	24.8091
AT3G53430.1	Ribosomal protein L11 family protein	2.3853e-11	0.999995	1	1.57705e-11	0.999997	1		2	3	3	25.3396	25.8041	28.5856	26.3412	26.3446	29.4179	24.8926	27.044	24.6871	25.4819	27.3002	25.8845	26.2961	26.7456	24.7746	27.031
AT5G24490.1	30S ribosomal protein, putative	2.35476e-11	0.999995	1	3.62659e-11	0.999992	1		2	3	3	27.9092	24.7496	27.5652	27.6183	25.7929	29.3302	27.4484	25.1666	26.7179	25.5888	26.5312	26.7231	25.5206	26.8509	26.8651	25.8701
AT3G18130.1	receptor for activated C kinase 1C (RACK1C_AT)	2.01172e-11	0.999997	1	-1.29333e-11	0.999998	1		2	3	3	27.6633	26.5772	26.4046	27.4387	23.7052	28.4601	26.7688	22.9989	26.6975	25.859	25.4311	26.0866	25.2547	25.5315	26.134	25.2462
AT1G76010.1	Alba DNA/RNA-binding protein	1.61549e-11	0.999996	1	-6.83735e-12	0.999998	1		2	3	3	24.3921	22.507	23.1513	23.9368	23.6081	26.3721	23.7138	22.8442	0	0	0	0	23.9983	0	0	24.0045
AT3G47470.1	light-harvesting chlorophyll-protein complex I subunit A4 (LHCA4)	1.6105e-11	0.999998	1	3.27847e-12	1	1		2	3	3	24.7568	26.8257	27.0991	25.7541	27.6265	27.437	24.841	27.2797	23.5446	26.1357	25.6356	24.5002	26.2229	24.9407	24.1703	26.7929
AT3G11910.1	ubiquitin-specific protease 13 (UBP13)	1.54638e-11	0.999996	1	1.03629e-11	0.999997	1		2	3	3	27.8545	23.5109	26.8507	27.9679	24.0456	28.7297	26.9721	22.4649	25.1647	22.5966	24.3698	25.3378	22.8488	24.5701	24.7027	21.863
AT5G21326.1	Ca2+regulated serine-threonine protein kinase family protein	1.39042e-11	1	1	8.04118e-11	1	1		2	2	2	24.1598	20.6793	22.3407	0	19.7004	0	22.5584	21.0239	22.9065	0	0	0	0	0	22.1747	0
AT5G43780.1	APS4	1.25679e-11	0.999996	1	1.41299e-11	0.999996	1		2	2	1	25.8948	23.9112	0	25.7434	20.536	0	25.015	0	24.1415	23.353	0	24.0831	0	0	23.9681	0
AT3G13490.1	OVULE ABORTION 5 (OVA5)	1.24918e-11	0.999997	1	-8.73542e-12	0.999998	1		2	3	3	24.7241	23.3776	24.2421	24.9924	24.0089	27.5918	23.895	22.3532	23.4842	23.4534	23.0975	23.4659	23.6103	23.9062	23.6335	22.6061
AT3G57050.1	cystathionine beta-lyase (CBL)	1.04873e-11	0.999997	1	-1.06206e-11	0.999998	1		2	3	3	24.308	23.4013	27.4651	22.9402	19.5109	26.8737	19.7833	19.2282	23.4853	23.8591	25.5405	22.8429	0	24.5126	0	0
AT1G72150.1	PATELLIN 1 (PATL1)	9.70411e-12	0.999999	1	1.65075e-11	0.999997	1		2	3	3	28.1708	25.7456	27.8967	28.3312	24.262	28.9241	27.2228	25.8726	25.561	24.7568	25.3239	25.7095	23.8682	24.9062	25.3588	25.0836
AT5G13430.1;AT5G13440.1	Ubiquinol-cytochrome C reductase iron-sulfur subunit	9.58392e-12	0.999997	1	-6.70069e-12	0.999998	1		2	3	3	24.6687	24.8425	25.7214	25.7269	24.6646	26.4674	24.0022	24.2426	24.1871	25.4168	25.1318	24.8098	24.8338	24.4324	24.1098	24.8644
AT1G20630.1	catalase 1 (CAT1)	9.42602e-12	0.999997	1	1.13671e-11	0.999996	1		2	3	3	27.8081	21.1226	27.07	26.2498	25.6784	29.0095	26.3214	23.7697	25.7096	0	25.3094	25.2069	25.2062	25.7035	25.6413	24.4795
AT5G27380.1	glutathione synthetase 2 (GSH2)	7.85274e-12	0.999998	1	-9.60288e-12	0.999998	1		2	3	3	28.4537	24.0559	27.001	27.8737	26.1128	28.6495	25.458	23.4579	25.9112	24.0184	24.7496	25.4725	24.5355	24.9362	24.9906	23.5674
AT4G37870.1	phosphoenolpyruvate carboxykinase 1 (PCK1)	7.65361e-12	0.999998	1	1.82568e-11	0.999996	1		2	3	3	27.8369	26.5499	27.8817	26.4245	25.5701	31.1435	25.3536	24.4292	25.3385	24.9866	25.7847	25.1685	24.5841	27.2756	24.9816	24.4618
AT4G18240.1	starch synthase 4 (SS4)	5.81203e-12	0.999999	1	-9.01293e-12	0.999998	1		2	2	2	25.6396	23.6225	0	25.3315	19.0689	24.5311	24.3951	0	24.2279	23.8233	0	24.4308	0	23.4919	23.7469	0
AT2G06850.1	xyloglucan endotransglucosylase/hydrolase 4 (XTH4)	5.56959e-12	0.999998	1	-8.22387e-12	0.999996	1		2	3	3	30.1264	27.595	29.9372	29.4908	27.6258	31.5798	28.4191	27.2778	27.9308	26.8224	27.7047	27.4419	26.693	27.6702	26.9939	26.8428
AT1G55210.1	Disease resistance-responsive (dirigent-like protein) family protein	5.42225e-12	0.999999	1	5.08888e-11	0.999995	1		2	3	3	26.2512	25.0262	26.5745	25.8761	26.1232	28.8069	24.4622	24.9988	25.2532	25.4346	25.4273	25.0701	26.0575	26.1109	0	25.5553
AT1G79550.1	phosphoglycerate kinase (PGK)	5.05739e-12	0.999999	1	1.01224e-11	0.999997	1		2	3	3	26.8663	25.6762	29.2939	22.5018	28.1931	30.5352	25.7641	27.5461	24.5972	24.6465	26.3738	0	26.4735	26.2704	24.4507	26.4296
AT2G42600.1	phosphoenolpyruvate carboxylase 2 (PPC2)	4.99702e-12	0.999998	1	1.18421e-11	0.999996	1		2	3	3	26.4751	24.0347	26.8858	26.414	23.947	28.5338	24.495	24.8816	24.3556	23.2443	24.7104	24.2891	22.9746	24.7098	23.7806	24.3231
AT5G45775.2;AT4G18730.1;AT3G58700.1;AT2G42740.1	Ribosomal L5P family protein	4.65491e-12	0.999999	1	-7.5782e-13	1	1		2	3	3	25.3513	25.5159	27.9271	24.589	25.4279	28.6723	23.0908	25.5082	24.0018	25.6327	26.0767	24.0818	24.9655	25.5716	23.0623	25.7371
AT4G37200.1	HIGH CHLOROPHYLL FLUORESCENCE 164 (HCF164)	3.88182e-12	1	1	1.14913e-11	0.999999	1		1	1	1	0	21.1743	0	0	20.383	0	0	21.732	0	0	0	0	0	0	0	0
AT3G05000.1	Transport protein particle (TRAPP) component	3.33324e-12	1	1	6.97422e-12	1	1		1	2	1	23.2002	0	23.5689	22.9678	0	24.841	0	0	22.447	0	0	22.1942	0	0	0	0
AT4G33030.1	sulfoquinovosyldiacylglycerol 1 (SQD1)	3.07107e-12	0.999998	1	5.50927e-12	0.999997	1		2	3	3	27.7539	26.6943	28.6651	27.6727	26.3512	30.656	26.3303	26.5604	25.3831	25.5827	26.1429	25.4509	25.1949	26.4928	25.1166	25.5982
AT5G26710.1	Glutamyl/glutaminyl-tRNA synthetase, class Ic	2.9518e-12	0.999999	1	-4.66155e-12	0.999998	1		2	3	2	26.1572	24.8021	24.3164	25.8425	24.1688	26.7945	23.7509	0	24.0243	23.564	23.5091	24.3056	23.4804	23.6965	24.0008	0
AT5G49810.1	methionine S-methyltransferase (MMT)	2.78803e-12	0.999999	1	-4.11283e-11	0.999991	1		2	2	3	24.9223	20.9164	0	24.1923	22.6109	25.2876	22.2398	21.6197	23.468	0	0	22.5878	0	22.8336	22.4847	0
AT1G80360.1	Pyridoxal phosphate (PLP)-dependent transferases superfamily protein	1.85126e-12	1	1	2.6351e-13	1	1		2	2	2	24.1555	20.9921	23.5388	24.4356	0	24.5188	0	21.3689	0	0	0	0	0	0	0	0
AT1G45201.3	triacylglycerol lipase-like 1 (TLL1)	1.70212e-12	0.999999	1	4.40876e-12	0.999998	1		2	3	3	22.7668	26.7676	27.5464	24.6963	25.9986	29.5274	22.437	26.3732	0	25.5675	25.4844	23.1507	24.8312	25.8226	0	25.6565
AT5G26570.1	ATGWD3	1.02199e-12	0.999999	1	8.09541e-13	0.999999	1		2	3	3	28.7626	27.1595	28.5326	28.6641	27.4404	31.1347	28.1298	25.8885	26.3049	25.7448	26.0741	26.2226	25.699	26.5902	26.214	24.8376
AT2G33210.1	heat shock protein 60-2 (HSP60-2)	7.20227e-13	1	1	-5.28975e-12	0.999999	1		1	2	2	23.6067	0	23.838	21.4111	0	24.4299	0	22.4195	23.5826	0	23.5427	0	0	0	0	0
AT1G43170.1	ribosomal protein 1 (RP1)	6.24164e-13	1	1	5.96954e-13	1	1		2	2	2	22.5679	25.1456	25.4919	0	24.791	25.9923	0	25.986	0	24.5497	24.6674	0	24.2615	23.4873	0	25.5787
AT4G34090.3	unknown protein	5.48541e-13	1	1	-6.12484e-12	0.999999	1		2	3	3	25.191	21.8199	24.6139	24.2437	23.057	26.8999	24.2406	19.4497	23.8528	0	23.1012	23.3303	23.5193	23.7669	23.4442	0
AT5G49030.3	ovule abortion 2 (OVA2)	4.84216e-13	1	1	7.56053e-11	0.99999	1		2	2	2	24.0419	22.204	0	24.309	23.6248	24.1507	21.9812	0	23.1176	22.739	0	22.5935	22.7343	0	0	0
AT1G79850.1	ribosomal protein S17 (RPS17)	1.41e-13	1	1	2.18912e-13	1	1		1	3	2	0	21.0528	23.8047	22.1748	20.434	24.0546	0	23.1692	0	0	0	0	0	21.9369	0	23.5097
AT2G43100.1	isopropylmalate isomerase 2 (IPMI2)	9.88405e-15	1	1	-1.16522e-14	1	1		2	3	2	22.8581	21.6257	22.5584	22.5136	24.1265	24.1106	0	21.6741	0	0	0	0	0	0	0	0
AT3G18890.1	NAD(P)-binding Rossmann-fold superfamily protein	5.11126e-15	1	1	-2.53649e-15	1	1		1	1	1	0	21.7443	0	0	23.6208	0	0	20.8665	0	0	0	0	0	0	0	0
AT5G26780.2	serine hydroxymethyltransferase 2 (SHM2)	1.04638e-15	1	1	1.56068e-15	1	1		1	2	2	0	20.1541	25.8581	0	22.9045	27.7547	0	22.4566	0	0	23.679	0	23.2936	24.0977	0	23.0813
AT1G50200.2	Alanyl-tRNA synthetase (ALATS)	7.89496e-16	1	1	2.66531e-16	1	1		2	3	3	26.5337	24.8867	26.6968	26.3111	24.9502	28.1598	24.9716	25.2961	25.115	24.1022	24.7292	24.8179	24.4966	24.8418	24.3051	24.3552
AT1G67090.1	ribulose bisphosphate carboxylase small chain 1A (RBCS1A)	6.44434e-16	1	1	8.95802e-16	1	1		2	3	3	30.5658	29.3952	33.6162	30.175	32.0926	34.5208	29.4046	32.4824	27.9779	28.8066	31.0593	28.3342	30.6568	30.7541	28.4021	31.8431
AT5G14780.1	formate dehydrogenase (FDH)	1.80827e-16	1	1	7.72849e-17	1	1		2	2	3	26.2342	25.1173	25.7204	0	25.9408	27.7027	23.3257	24.3849	24.8918	24.8464	24.6191	0	24.7692	24.7633	24.8006	24.6361
AT3G62530.1	ARM repeat superfamily protein	1.45359e-16	1	1	-1.14997e-15	1	1		2	3	3	27.4134	26.2788	27.2116	27.6679	26.2759	28.853	26.7512	25.4118	25.1843	25.5707	24.9995	25.7533	25.35	25.2597	25.3906	25.1481
AT3G08590.1	Phosphoglycerate mutase, 2,3-bisphosphoglycerate-independent	1.20161e-16	1	1	1.41034e-16	1	1		1	3	2	21.37	0	24.8097	22.9743	23.5808	26.9474	0	23.4375	0	0	23.4843	0	24.2458	23.7147	0	23.6461
AT3G19450.1	ATCAD4	1.05564e-16	1	1	1.16335e-16	1	1		2	3	3	26.7974	23.5814	25.9894	26.5846	25.4371	27.5394	26.0296	23.8946	24.6358	23.3675	24.4762	24.8719	24.4558	24.4024	25.0044	24.4291
AT5G46110.4	ACCLIMATION OF PHOTOSYNTHESIS TO ENVIRONMENT 2 (APE2)	9.05205e-17	1	1	8.56946e-17	1	1		1	3	2	0	25.46	27.3999	23.6839	26.3314	28.232	0	26.8947	0	26.6598	27.3979	0	26.1871	26.0742	0	26.502
AT4G03200.1	catalytics	5.55047e-17	1	1	5.76753e-17	1	1		2	3	1	23.7418	20.3993	25.0684	26.5502	20.5391	25.6698	0	0	23.9399	0	23.6347	24.9554	0	23.9261	0	0
AT3G08010.1	ATAB2	2.11138e-17	1	1	1.00447e-16	1	1		2	3	3	27.3775	22.787	23.3788	25.3173	22.7595	25.6049	25.7495	21.8098	25.5019	25.8435	25.0956	25.406	25.73	24.4616	25.7068	0
AT1G29880.1	glycyl-tRNA synthetase / glycine--tRNA ligase	1.81894e-17	1	1	1.48044e-17	1	1		2	3	3	27.6241	25.1354	27.8327	26.7114	26.9298	29.5706	26.9334	25.9441	25.6307	23.894	25.2697	25.0099	24.8187	25.4208	25.1039	24.9158
AT3G47370.1	Ribosomal protein S10p/S20e family protein	1.46898e-17	1	1	1.36462e-17	1	1		2	2	3	23.5631	23.7859	25.5414	24.1247	0	26.6161	23.6494	23.5285	0	24.1033	0	0	0	24.0571	0	0
AT4G09650.1	ATP synthase delta-subunit gene (ATPD)	1.46435e-17	1	1	1.01858e-17	1	1		2	3	3	27.0282	26.6676	28.4846	26.6795	28.5075	30.0693	26.8466	27.4706	25.4646	26.292	26.3659	25.1322	27.4881	26.3297	25.5747	27.3607
AT2G24050.1	eukaryotic translation Initiation Factor isoform 4G2 (eIFiso4G2)	1.41208e-17	1	1	4.08512e-18	1	1		2	2	2	23.9999	20.1517	0	21.9917	21.7596	23.9122	22.8406	0	23.5774	0	0	0	0	0	23.0676	0
AT4G15530.5	pyruvate orthophosphate dikinase (PPDK)	1.37656e-17	1	1	1.62373e-17	1	1		1	3	1	19.3113	0	22.971	18.6709	21.0617	25.5537	0	0	0	0	22.642	0	0	22.6641	0	0
AT4G26300.5	embryo defective 1027 (emb1027)	9.55737e-18	1	1	6.28235e-18	1	1		2	3	3	23.9713	24.0056	25.1728	25.3008	24.5835	26.5534	24.3043	23.1229	24.0068	23.6105	24.2173	23.9545	23.7869	23.7464	24.1181	23.3137
AT1G27090.1	glycine-rich protein	9.50265e-18	1	1	1.48837e-20	1	1		2	2	2	21.9831	23.4963	23.3577	0	21.1515	26.4393	0	21.2781	0	24.3647	0	0	0	23.4126	0	22.8141
AT5G56350.1	Pyruvate kinase family protein	7.15786e-18	1	1	2.34465e-17	1	1		2	3	3	25.9516	23.949	24.7179	24.0534	22.8331	27.8427	23.3695	22.395	24.2416	23.6939	23.9533	0	23.4425	24.5884	24.2002	23.6291
AT1G23190.1	Phosphoglucomutase/phosphomannomutase family protein	6.3044e-18	1	1	1.31039e-17	1	1		2	3	3	26.0391	25.6383	26.0924	26.1339	26.9234	28.1885	25.8925	24.8961	24.8772	25.0252	24.6954	25.0341	25.4966	25.2126	25.2955	24.7042
AT3G08580.1	ADP/ATP carrier 1 (AAC1)	5.87467e-18	1	1	7.56719e-19	1	1		2	3	3	24.0333	27.6768	28.8434	27.3839	28.0832	29.2602	23.2771	27.2154	23.5427	26.5056	26.8488	25.5724	26.068	26.5594	23.5885	25.9269
AT4G37800.1	xyloglucan endotransglucosylase/hydrolase 7 (XTH7)	5.83973e-18	1	1	2.25636e-18	1	1		1	2	3	24.5035	0	25.3176	24.0974	0	25.7941	23.3189	22.4906	0	0	24.5711	23.5018	0	24.3286	23.2003	0
AT1G08450.1	calreticulin 3 (CRT3)	3.67621e-18	1	1	1.40905e-17	1	1		2	3	3	25.1879	23.1487	26.5197	24.7217	24.1158	29.6994	23.9395	22.5519	22.9611	22.9085	24.2761	22.9205	23.3803	26.1588	22.0466	23.8311
AT4G35830.1	aconitase 1 (ACO1)	3.63356e-18	1	1	3.87532e-18	1	1		2	3	3	27.3623	24.5482	28.5533	24.6513	28.2758	30.2548	25.2571	26.3323	24.8355	24.2133	26.3002	22.523	26.6105	26.3283	23.9424	25.7894
AT5G27850.1	Ribosomal protein L18e/L15 superfamily protein	3.02762e-18	1	1	-2.38109e-18	1	1		1	2	2	0	24.5882	26.1764	0	22.9154	26.4075	0	24.5623	0	25.3729	25.3947	0	0	25.1667	0	25.6481
AT4G13430.1	isopropyl malate isomerase large subunit 1 (IIL1)	2.47676e-18	1	1	1.27824e-18	1	1		2	3	3	28.0731	26.798	28.1096	27.8258	27.8948	29.9005	27.5637	25.5964	25.0685	25.0944	25.274	25.2911	25.7409	25.6146	25.6339	24.5309
AT5G61170.1	Ribosomal protein S19e family protein	1.99282e-18	1	1	2.0092e-18	1	1		1	2	2	0	20.6608	24.9971	0	21.7569	26.5721	0	23.5395	0	0	0	0	0	0	0	0
AT1G24360.1	NAD(P)-binding Rossmann-fold superfamily protein	1.74684e-18	1	1	5.76998e-18	1	1		2	3	3	27.2063	25.3488	28.0144	25.4982	26.3833	29.0772	25.7399	26.7808	25.2643	24.8044	26.1243	24.7492	25.5143	26.0904	25.2559	26.2718
AT3G53580.1	diaminopimelate epimerase family protein	1.71902e-18	1	1	3.63859e-18	1	1		2	3	3	27.6806	25.2105	27.7516	28.0215	26.1215	29.0128	27.4107	24.7204	25.8004	24.9444	25.6854	25.8122	25.0018	25.6273	26.0007	24.825
AT3G63540.1	Mog1/PsbP/DUF1795-like photosystem II reaction center PsbP family protein	1.63323e-18	1	1	9.29121e-19	1	1		1	1	1	21.5522	0	25.3853	0	0	25.0086	0	0	0	0	24.8858	0	0	23.5723	0	0
AT3G20290.1	EPS15 homology domain 1 (EHD1)	1.47718e-18	1	1	3.93687e-19	1	1		1	1	2	0	22.3299	0	22.229	0	24.2221	20.2018	0	0	0	0	0	0	0	0	0
AT4G34620.1	small subunit ribosomal protein 16 (SSR16)	1.04829e-18	1	1	-2.97843e-19	1	1		1	1	1	0	22.6859	25.61	0	0	0	0	21.9911	0	0	0	0	0	0	0	0
AT1G07140.1	SIRANBP	9.7876e-19	1	1	4.95969e-19	1	1		1	3	3	24.9595	0	25.3242	21.5485	25.1584	26.498	22.5071	21.1755	23.2667	0	24.9044	0	24.9456	24.2368	23.3956	0
AT5G61240.2	Leucine-rich repeat (LRR) family protein	9.01549e-19	1	1	7.18599e-19	1	1		1	2	2	21.517	0	23.4554	0	20.7033	25.0988	0	20.5321	0	0	0	0	0	0	0	0
AT3G11170.1	fatty acid desaturase 7 (FAD7)	8.88741e-19	1	1	6.64273e-20	1	1		2	2	1	21.822	21.1579	0	23.9606	20.4839	0	21.3393	0	0	0	0	0	0	0	0	0
AT5G13680.1	ABA-OVERLY SENSITIVE 1 (ABO1)	8.17116e-19	1	1	4.65739e-19	1	1		2	3	2	23.1418	22.6643	25.4906	23.3834	23.4466	25.8958	22.9972	0	0	0	0	0	0	0	0	0
AT3G20050.1	T-complex protein 1 alpha subunit (TCP-1)	7.87424e-19	1	1	2.61691e-18	1	1		2	3	3	27.9435	26.1699	27.6786	27.6679	26.706	29.3045	26.9075	25.6149	25.1894	24.9958	25.1931	25.3066	25.0049	25.1511	25.3488	24.7064
AT1G74060.1;AT1G74050.1	Ribosomal protein L6 family protein	6.99272e-19	1	1	-6.03402e-21	1	1		2	3	3	27.9749	29.4055	28.7539	29.5301	29.3025	29.5497	29.1774	29.7694	0	29.982	29.4624	0	29.9613	29.4292	0	31.0443
AT5G64270.1	splicing factor, putative	6.78573e-19	1	1	5.14106e-19	1	1		1	2	2	0	21.4348	24.7579	0	23.4278	25.9505	0	24.1063	0	0	23.7609	0	23.2978	22.4173	0	23.9908
AT1G10640.1	Pectin lyase-like superfamily protein	6.52838e-19	1	1	1.46101e-19	1	1		1	1	1	0	17.9098	0	0	20.0759	0	0	18.4659	0	0	0	0	0	0	0	0
AT3G21750.1	UDP-glucosyl transferase 71B1 (UGT71B1)	6.15996e-19	1	1	8.47243e-19	1	1		1	1	1	0	20.5712	0	0	21.342	23.7425	0	0	0	0	0	0	0	0	0	0
AT4G35860.1	GTP-binding 2 (GB2)	5.97575e-19	1	1	-5.36696e-20	1	1		2	1	1	23.1648	20.3131	0	23.027	0	0	21.7056	0	0	0	0	0	0	0	0	0
AT4G33470.1	histone deacetylase 14 (hda14)	5.78017e-19	1	1	-4.35201e-20	1	1		1	1	2	24.3065	0	0	23.1082	0	23.7138	23.5805	0	23.392	0	0	0	0	0	23.0834	0
ATCG00710.1	photosystem II reaction center protein H (PSBH)	5.76915e-19	1	1	1.53584e-19	1	1		1	2	2	22.6871	0	0	24.1488	22.1114	0	22.1815	21.2677	0	0	0	0	0	0	0	0
AT4G39100.1	short life (SHL1)	5.74776e-19	1	1	7.26084e-20	1	1		2	1	2	22.1957	21.815	0	22.1268	0	22.2814	21.7875	0	0	0	0	0	0	0	0	0
AT2G37270.1	ribosomal protein 5B (RPS5B)	5.63652e-19	1	1	6.37103e-19	1	1		2	3	3	25.0849	26.1192	29.018	25.4281	26.6071	30.0108	23.0449	26.1466	23.6698	25.2888	26.9598	24.2407	25.5604	26.6941	22.6079	26.0887
AT5G59300.1	ubiquitin carrier protein 7 (UBC7)	5.57162e-19	1	1	1.38909e-19	1	1		1	2	2	0	20.517	0	22.3147	20.8456	22.7376	0	20.1034	0	0	0	0	0	0	0	0
AT5G14800.1	pyrroline-5- carboxylate (P5C) reductase (P5CR)	5.25553e-19	1	1	4.39573e-19	1	1		1	2	2	0	20.5641	25.3536	0	21.0233	24.1434	0	23.2299	0	0	24.5442	0	0	0	0	24.5381
AT1G48520.1	GLU-ADT subunit B (GATB)	4.82807e-19	1	1	4.42439e-19	1	1		2	3	3	23.4453	23.1175	25.5875	23.9441	24.2286	26.9902	24.2546	23.5524	23.2748	23.6372	24.1359	0	23.8583	23.5397	24.145	24.2565
AT2G07050.1	cycloartenol synthase 1 (CAS1)	4.81859e-19	1	1	7.67866e-19	1	1		1	2	2	0	20.3523	23.5077	0	22.4651	25.4954	0	22.2654	0	0	23.2115	0	22.1628	22.9151	0	23.0639
AT2G04400.1	Aldolase-type TIM barrel family protein	4.74897e-19	1	1	6.95601e-19	1	1		1	2	2	21.8953	0	24.3909	21.8768	0	26.8062	0	21.9575	0	0	22.7916	0	0	23.7878	0	0
AT1G79080.1	Pentatricopeptide repeat (PPR) superfamily protein	4.58857e-19	1	1	4.61753e-19	1	1		2	2	2	23.3965	20.7768	0	24.2862	21.6449	25.3834	0	21.3616	0	0	0	23.6089	0	23.4859	0	0
AT1G32160.1	Protein of unknown function (DUF760)	4.18505e-19	1	1	-1.02794e-19	1	1		1	3	2	0	24.3129	26.3386	26.6132	24.8434	27.6973	0	23.1521	0	0	0	0	0	0	0	0
AT2G45810.1	DEA(D/H)-box RNA helicase family protein	4.13881e-19	1	1	2.76098e-19	1	1		2	3	3	27.1536	26.1893	26.411	26.4107	24.9212	28.0622	26.12	24.5285	25.8981	26.1214	25.2301	25.4202	24.688	25.3032	25.907	24.5496
AT2G25840.2	ovule abortion 4 (OVA4)	4.08809e-19	1	1	2.24717e-19	1	1		1	1	3	0	22.855	0	0	23.2648	26.2811	21.9466	22.4368	0	23.7207	0	0	23.8295	23.3543	0	0
AT1G62500.1	Bifunctional inhibitor/lipid-transfer protein/seed storage 2S albumin superfamily protein	4.07271e-19	1	1	5.54086e-20	1	1		1	1	2	0	24.7629	26.5698	0	0	26.3802	0	26.1021	0	0	0	0	0	0	0	0
AT1G55670.1	photosystem I subunit G (PSAG)	4.05846e-19	1	1	-1.23532e-20	1	1		2	3	3	23.4397	24.5941	26.2045	25.1234	24.8517	26.6352	23.1269	22.7851	23.5206	0	25.21	24.5595	0	23.9498	0	0
AT5G03455.1	CDC25	4.01386e-19	1	1					2	1	0	23.5788	20.41	0	23.5292	0	0	0	0	0	0	0	0	0	0	0	0
AT5G59880.1	actin depolymerizing factor 3 (ADF3)	3.9445e-19	1	1	9.11428e-20	1	1		2	3	3	26.5323	24.6593	26.704	26.6118	25.1911	27.5675	25.6988	24.3766	24.9197	24.8678	25.338	25.1146	25.6893	24.992	25.3307	24.5556
AT3G27850.1;AT3G27830.1	ribosomal protein L12-C (RPL12-C)	3.87736e-19	1	1	4.04443e-19	1	1		2	3	3	23.5308	23.9177	26.5507	25.3771	23.8646	26.8485	24.2698	23.7812	0	23.6562	25.3181	24.6109	23.7894	24.4011	24.3185	24.4333
AT3G22110.1	20S proteasome alpha subunit C1 (PAC1)	3.84181e-19	1	1	5.31257e-19	1	1		2	2	2	22.546	24.1017	27.0748	0	23.057	27.5393	0	25.4865	0	24.265	25.7623	0	24.8785	25.4001	0	26.1539
AT1G74880.1	NAD(P)H:plastoquinone dehydrogenase complex subunit O (NDH-O)	3.78621e-19	1	1					1	2	0	22.1087	0	23.1924	22.2266	0	0	0	0	0	0	0	0	0	0	0	0
AT4G02450.1	HSP20-like chaperones superfamily protein	3.54734e-19	1	1	3.60093e-19	1	1		2	3	2	22.0387	22.2378	25.9618	22.8773	20.8196	27.5015	0	21.4937	0	23.8968	24.7642	0	0	24.5247	0	0
AT1G20225.1	Thioredoxin superfamily protein	3.52989e-19	1	1	4.94687e-19	1	1		1	1	1	22.394	0	24.0043	0	0	26.8251	0	0	0	0	0	0	0	0	0	0
AT5G63190.1	MA3 domain-containing protein	3.45985e-19	1	1	5.21881e-20	1	1		1	1	1	22.4516	0	23.7649	0	0	24.298	0	0	0	0	0	0	0	0	0	0
AT4G34980.1	subtilisin-like serine protease 2 (SLP2)	3.43955e-19	1	1	2.99843e-19	1	1		2	3	2	21.9914	23.422	24.0669	22.7173	23.7021	26.3091	0	22.8385	0	23.3958	22.8894	0	23.3102	23.3762	0	23.1813
AT3G05420.2	acyl-CoA binding protein 4 (ACBP4)	3.33073e-19	1	1	7.43144e-19	1	1		2	2	1	22.4345	19.7815	0	20.9343	22.8659	26.3039	0	0	0	0	0	0	0	0	0	0
AT3G48140.1	B12D protein	3.32628e-19	1	1	-4.33622e-20	1	1		1	2	2	0	22.7086	22.4603	0	22.0241	22.8984	0	21.826	0	0	0	0	0	0	0	0
AT5G66510.2	gamma carbonic anhydrase 3 (GAMMA CA3)	3.30631e-19	1	1					1	2	0	0	21.0885	23.1083	0	20.7686	0	0	0	0	0	0	0	0	0	0	0
AT1G67430.1;AT1G27400.1	Ribosomal protein L22p/L17e family protein	3.23751e-19	1	1	3.34734e-19	1	1		2	3	3	22.9119	23.5674	25.0578	23.3067	23.5017	27.0215	22.4136	24.2159	0	0	0	0	0	25.0815	0	24.8949
AT5G28060.1	Ribosomal protein S24e family protein	3.17595e-19	1	1	2.21869e-19	1	1		1	2	2	0	22.2052	25.2186	0	23.0304	25.9511	0	22.7318	0	0	0	0	0	0	0	0
AT1G22280.3	phytochrome-associated protein phosphatase type 2C (PAPP2C)	3.16118e-19	1	1	4.85815e-19	1	1		1	3	1	0	21.7614	24.2852	24.0767	21.3494	26.1188	0	0	0	0	0	0	0	0	0	0
AT1G01050.1	pyrophosphorylase 1 (PPa1)	3.14353e-19	1	1	3.29552e-19	1	1		2	3	1	21.9574	21.9281	22.7426	23.0804	19.4031	27.2662	0	0	0	23.4568	0	0	0	25.4203	0	0
AT5G24400.1	EMBRYO DEFECTIVE 2024 (EMB2024)	3.0603e-19	1	1	1.5399e-19	1	1		2	2	3	23.2013	23.1542	22.1619	0	23.9491	23.8469	23.0852	21.4197	0	0	0	0	0	0	0	0
AT4G09800.1;AT1G34030.1;AT1G22780.1	S18 ribosomal protein (RPS18C)	3.00067e-19	1	1	4.07617e-19	1	1		2	2	2	22.8734	25.3688	27.0293	0	26.6486	27.5838	0	26.0412	0	25.4263	25.9673	0	25.9547	25.5184	0	26.4733
AT5G36160.1	Tyrosine transaminase family protein	2.98471e-19	1	1	1.52527e-19	1	1		2	3	3	24.388	22.0094	25.8173	24.2052	23.7232	26.5636	24.2456	23.9023	24.1123	0	24.9496	23.9814	24.2156	24.3063	0	24.6082
AT4G23850.1	long-chain acyl-CoA synthetase 4 (LACS4)	2.9504e-19	1	1	9.70885e-20	1	1		2	2	3	24.589	24.8647	26.4771	0	26.0259	27.4654	21.4769	25.2414	23.7479	24.4349	25.2758	0	24.6455	24.3418	0	24.9587
AT5G63180.1	Pectin lyase-like superfamily protein	2.93129e-19	1	1	2.05395e-19	1	1		2	3	3	25.9267	23.1187	26.051	25.5188	25.1945	27.9412	23.0444	23.2942	24.9774	24.1717	25.2862	24.5724	24.9353	25.5374	0	24.4651
AT2G04520.1;AT5G35680.3	Nucleic acid-binding, OB-fold-like protein	2.85375e-19	1	1	1.552e-19	1	1		2	2	3	22.166	20.7554	23.546	24.0872	0	25.6276	23.1412	20.4611	0	0	0	23.5722	0	23.4689	23.1352	0
AT5G26000.1	thioglucoside glucohydrolase 1 (TGG1)	2.83461e-19	1	1	3.63785e-19	1	1		2	2	3	22.5109	22.382	26.3733	0	25.8543	28.3222	24.0761	24.9033	0	24.0525	24.666	0	25.3358	24.6278	0	25.5459
AT1G10840.1	translation initiation factor 3 subunit H1 (TIF3H1)	2.75301e-19	1	1	1.05514e-19	1	1		1	1	2	0	22.0809	23.9109	0	0	24.8123	0	22.496	0	22.7929	22.9509	0	0	22.984	0	22.8678
AT5G27670.1	histone H2A 7 (HTA7)	2.75242e-19	1	1	1.87281e-19	1	1		1	3	3	0	18.8756	20.1837	25.1513	20.1717	19.7628	26.9447	20.6813	0	0	0	0	0	0	0	0
AT3G45310.1;AT5G60360.3	Cysteine proteinases superfamily protein	2.70273e-19	1	1	2.95291e-19	1	1		1	2	1	22.0959	0	22.6873	0	21.0053	23.846	0	0	0	0	0	0	0	0	0	0
AT3G54890.1	photosystem I light harvesting complex gene 1 (LHCA1)	2.68311e-19	1	1	-3.18552e-22	1	1		2	3	3	25.0423	26.2345	28.3574	27.0422	26.0415	28.3428	24.7815	26.3092	24.4009	25.8883	26.3827	25.5964	25.5121	25.395	24.7932	26.0929
AT5G10920.1	L-Aspartase-like family protein	2.62754e-19	1	1	1.75063e-19	1	1		2	2	2	24.1996	21.4814	22.8325	24.7615	0	26.0797	22.8446	0	0	0	0	22.8264	0	23.0263	22.7265	0
AT1G65860.1	flavin-monooxygenase glucosinolate S-oxygenase 1 (FMO GS-OX1)	2.62145e-19	1	1	1.80148e-20	1	1		2	3	3	24.5735	23.6622	23.3869	25.6695	23.9733	26.1577	24.9284	22.2133	23.4762	23.9419	23.0672	23.9918	24.192	23.7877	23.3305	23.6527
AT1G49600.2	RNA-binding protein 47A (RBP47A)	2.62077e-19	1	1	1.50086e-19	1	1		2	3	3	23.8345	24.1974	24.3457	25.0982	22.0824	26.8854	24.7551	23.2215	23.938	23.831	23.5899	24.0845	0	24.146	24.294	23.384
AT1G30380.1	photosystem I subunit K (PSAK)	2.61128e-19	1	1	-1.01365e-19	1	1		2	3	3	25.6926	26.0332	27.7468	23.1544	26.5624	27.6474	25.31	25.989	26.1069	0	27.3033	0	0	0	0	0
AT5G54810.1	tryptophan synthase beta-subunit 1 (TSB1)	2.58381e-19	1	1	-1.99359e-19	1	1		2	3	3	27.6271	25.5438	25.9417	26.4643	26.7809	30.0278	25.1931	23.5339	25.476	25.509	24.8251	25.3848	25.7311	25.9802	25.1471	24.1503
AT3G56090.1	ferritin 3 (FER3)	2.5283e-19	1	1	1.98532e-19	1	1		2	3	3	25.4187	24.1986	24.562	26.3844	22.9141	27.9217	23.5544	20.6831	23.5394	24.7825	24.1763	24.8672	23.1764	24.9815	23.909	0
AT5G52840.1	NADH-ubiquinone oxidoreductase-related	2.52184e-19	1	1	2.27978e-19	1	1		1	2	3	0	22.3467	24.0397	0	23.6093	24.9623	23.2079	23.458	0	0	0	0	23.6498	0	0	24.1308
AT2G20630.2	PP2C induced by AVRRPM1 (PIA1)	2.45884e-19	1	1	2.3203e-19	1	1		1	2	3	0	21.2985	0	22.3434	22.2988	25.9329	22.3677	20.6985	0	0	0	0	0	0	0	0
AT5G57870.1	eukaryotic translation Initiation Factor isoform 4G1 (eIFiso4G1)	2.45703e-19	1	1	-1.97172e-19	1	1		1	3	2	0	22.5483	22.6445	23.1048	22.305	24.1516	0	19.5584	0	0	0	0	0	0	0	0
AT2G39010.1	plasma membrane intrinsic protein 2E (PIP2E)	2.45166e-19	1	1	2.16927e-19	1	1		1	2	2	0	20.9328	24.644	0	22.1055	24.2792	0	23.0288	0	0	0	0	0	0	0	0
ATCG01110.1	NAD(P)H dehydrogenase subunit H (NDHH)	2.45049e-19	1	1	8.11774e-20	1	1		2	3	3	23.3957	24.4807	25.8984	24.4294	25.0568	28.0077	24.6085	23.7494	23.1866	24.1687	24.5599	23.9414	24.556	24.0713	23.606	24.2558
AT4G30810.1	serine carboxypeptidase-like 29 (scpl29)	2.32428e-19	1	1	-8.36848e-20	1	1		1	3	2	22.3606	0	21.135	23.0445	21.1729	23.6727	21.0658	0	0	0	0	0	0	0	0	0
AT5G39320.1	UDP-glucose 6-dehydrogenase family protein	2.26954e-19	1	1	1.37629e-19	1	1		2	3	3	22.1885	22.8076	23.7712	22.1475	23.6772	26.4875	21.5243	21.0886	0	22.5593	22.8681	0	0	23.1019	0	0
AT5G47870.1	FUNCTIONS IN: molecular_function unknown	2.26812e-19	1	1	2.89796e-19	1	1		1	3	2	24.8648	0	25.1925	25.5936	22.6432	28.8432	23.9882	0	24.1248	0	23.6246	24.6976	0	25.1348	24.0018	0
AT5G49360.1	beta-xylosidase 1 (BXL1)	2.26282e-19	1	1	1.30131e-20	1	1		2	2	3	24.0611	21.0962	24.063	23.0222	0	26.9839	24.0923	21.5993	23.1478	0	23.0556	0	0	23.4764	23.3214	0
AT1G74260.1	purine biosynthesis 4 (PUR4)	2.25673e-19	1	1	3.05757e-19	1	1		1	2	2	22.3689	0	22.7698	0	20.1236	24.903	0	19.9714	0	0	0	0	0	0	0	0
AT1G16460.2	rhodanese homologue 2 (RDH2)	2.16439e-19	1	1	-7.61694e-21	1	1		2	3	3	25.5939	24.4144	25.4492	24.3865	24.8568	26.9478	25.184	23.5721	24.8428	24.0781	24.3915	0	24.37	24.2184	24.8463	23.646
AT5G28050.3	Cytidine/deoxycytidylate deaminase family protein	2.16357e-19	1	1	-6.58807e-20	1	1		1	1	2	0	23.1977	0	24.7201	0	25.8615	23.7854	0	0	24.449	0	0	0	23.8039	0	0
AT4G13010.1	Oxidoreductase, zinc-binding dehydrogenase family protein	2.10397e-19	1	1	5.13478e-19	1	1		1	3	2	21.0898	0	25.0041	23.1286	21.1608	24.3869	0	22.7157	0	0	23.555	24.0144	0	0	0	0
AT4G26870.1	Class II aminoacyl-tRNA and biotin synthetases superfamily protein	2.07909e-19	1	1	-9.06304e-21	1	1		2	3	3	26.1034	23.2748	24.6687	24.7777	23.6819	25.9933	23.8633	23.2111	24.4628	22.7861	23.5763	24.413	22.97	23.6924	24.1821	22.5554
AT2G34590.1	Transketolase family protein	2.06924e-19	1	1	7.56245e-20	1	1		2	3	3	22.7068	21.6005	24.3643	24.5703	22.2424	25.713	23.2862	21.375	0	0	24.0171	24.1449	0	23.9714	0	0
AT1G52730.1	Transducin/WD40 repeat-like superfamily protein	2.06354e-19	1	1	-3.27743e-20	1	1		2	1	2	25.4928	22.1785	0	25.7565	0	24.7182	24.1111	0	24.7107	0	0	25.0104	0	0	0	0
AT5G09660.4	peroxisomal NAD-malate dehydrogenase 2 (PMDH2)	2.04214e-19	1	1	2.65472e-19	1	1		2	3	3	24.9813	22.4722	26.8203	24.4211	23.146	28.1499	21.4036	24.5773	23.9413	0	25.0221	24.0421	24.1048	24.6413	0	24.7742
AT3G05530.1	regulatory particle triple-A ATPase 5A (RPT5A)	2.04156e-19	1	1	-4.08372e-19	1	1		2	2	3	25.8743	25.3049	0	24.3562	23.8408	25.1731	23.6915	20.36	24.6642	0	0	23.4116	0	0	23.4069	0
AT4G26530.1	Aldolase superfamily protein	2.03923e-19	1	1	3.42466e-20	1	1		2	3	3	24.1421	23.3785	25.0762	23.2297	24.4576	26.7206	22.2771	24.2439	24.2155	23.6817	25.0655	0	24.0285	24.1254	0	23.9409
AT2G27720.2	60S acidic ribosomal protein family	2.03851e-19	1	1	6.48183e-19	1	1		1	1	1	0	21.6883	0	0	22.1449	0	0	22.3808	0	0	0	0	0	0	0	0
AT3G02080.1	Ribosomal protein S19e family protein	2.02536e-19	1	1	2.85683e-19	1	1		1	2	2	0	25.6242	27.6101	0	26.3021	26.5733	0	26.6375	0	26.2931	26.5481	0	26.3194	25.8443	0	27.1287
ATCG00730.1	photosynthetic electron transfer D (PETD)	2.02246e-19	1	1	2.96911e-19	1	1		1	3	2	0	22.5756	25.4215	23.0224	22.9637	25.1656	0	23.0875	0	0	0	0	0	0	0	0
AT4G21770.1	Pseudouridine synthase family protein	1.98058e-19	1	1					2	1	0	24.5314	21.7679	0	21.7606	0	0	0	0	0	0	0	0	0	0	0	0
AT5G07440.1	glutamate dehydrogenase 2 (GDH2)	1.96343e-19	1	1	1.63056e-19	1	1		2	3	2	23.3926	21.4475	21.4445	24.2074	22.0954	26.2925	0	20.0129	22.6835	0	0	22.8443	0	23.0167	0	0
AT3G10050.1	L-O-methylthreonine resistant 1 (OMR1)	1.95101e-19	1	1	-2.3561e-19	1	1		2	2	2	24.0861	21.7182	23.0242	22.8734	0	24.0536	22.4017	0	0	0	0	0	0	0	0	0
AT1G62180.1	5'adenylylphosphosulfate reductase 2 (APR2)	1.83148e-19	1	1	1.06515e-19	1	1		2	3	3	26.1118	24.63	26.4218	25.581	22.9094	28.4119	24.836	22.7718	24.3566	23.7036	24.5364	24.1644	23.0107	25.0055	24.0712	23.4675
AT1G74730.1	Protein of unknown function (DUF1118)	1.82031e-19	1	1	2.55102e-19	1	1		1	1	1	0	21.5328	0	0	22.6038	25.2742	0	0	0	0	0	0	0	0	0	0
AT4G26860.2	Predicted pyridoxal phosphate-dependent enzyme, YBL036C type	1.79615e-19	1	1	3.85509e-19	1	1		2	3	2	24.0977	20.2745	23.1774	23.9449	22.6371	27.3459	22.2632	0	0	0	0	0	22.7698	24.7104	0	0
AT5G20980.1	methionine synthase 3 (MS3)	1.77687e-19	1	1	1.16934e-19	1	1		2	3	3	23.5285	22.1302	24.2401	24.3849	22.3528	25.1942	23.4998	20.511	0	22.758	23.5008	23.7681	22.6972	0	0	0
AT5G08650.1	Small GTP-binding protein	1.76701e-19	1	1	-1.78113e-18	1	1		2	3	3	24.9169	23.239	23.0262	25.2366	23.9602	26.5348	22.6897	22.5013	23.8516	23.8435	23.3135	23.9374	23.7044	23.5793	23.1672	23.1406
AT5G51700.1	PPHB SUSCEPTIBLE 2 (PBS2)	1.74195e-19	1	1	2.11893e-19	1	1		2	3	2	21.7133	21.7551	23.6452	23.3415	21.0918	25.1711	22.3564	0	0	0	0	22.7131	0	23.1177	0	0
AT2G36390.1	starch branching enzyme 2.1 (SBE2.1)	1.74005e-19	1	1	2.04875e-19	1	1		2	3	3	27.5812	23.9152	27.2625	24.8534	26.4552	29.9068	25.4138	22.8236	25.4663	23.3496	24.6815	22.884	25.3345	25.8819	24.4476	22.261
AT1G21640.2	NAD kinase 2 (NADK2)	1.70565e-19	1	1	5.74211e-19	1	1		2	2	2	25.0868	20.9586	0	23.4512	22.0043	24.3259	24.1623	0	0	0	0	0	0	0	0	0
AT5G04710.1	Zn-dependent exopeptidases superfamily protein	1.6919e-19	1	1	1.8611e-19	1	1		2	3	2	24.2745	22.8336	21.441	23.2679	23.2008	27.4021	0	21.9499	23.3313	0	0	0	0	24.3422	0	0
AT1G70820.1	phosphoglucomutase, putative / glucose phosphomutase, putative	1.68989e-19	1	1	1.40114e-19	1	1		2	3	3	25.666	24.2864	26.5684	25.36	24.0449	27.7575	24.5247	20.0381	24.1178	23.5963	24.2486	23.9889	23.1911	24.0807	23.6396	0
AT3G23990.1	heat shock protein 60 (HSP60)	1.67667e-19	1	1	-1.26379e-19	1	1		2	3	3	25.9562	24.7682	24.3077	25.109	24.5456	26.8454	22.918	24.1972	24.4305	24.2907	23.9598	24.2262	24.0901	24.5027	0	24.1135
AT4G18480.1	CHLI1	1.64384e-19	1	1	3.47918e-20	1	1		2	3	3	27.9935	26.4699	28.5116	28.6527	27.611	30.3559	25.9943	26.3614	26.4698	26.9913	26.5681	26.7679	26.9715	26.6436	26.4649	26.2885
AT1G44770.1	unknown protein	1.58347e-19	1	1	-2.19811e-19	1	1		2	2	1	24.3002	21.6942	0	23.583	21.1937	0	0	20.6858	23.7652	22.5918	0	0	0	0	0	0
AT3G09840.1	cell division cycle 48 (CDC48)	1.56635e-19	1	1	7.88757e-21	1	1		2	3	3	28.796	26.9113	28.4955	29.3946	27.1232	30.4967	28.1399	26.7188	26.0438	25.7464	26.0459	26.3565	25.8845	25.988	26.2082	25.633
ATCG00720.1	photosynthetic electron transfer B (PETB)	1.5363e-19	1	1	2.50041e-19	1	1		2	3	3	22.5867	24.6952	26.3024	23.6667	25.1871	27.7732	23.8196	25.8419	0	25.0233	25.5005	24.0074	25.1913	25.5873	24.8211	26.2793
AT5G11420.1	FUNCTIONS IN: molecular_function unknown	1.47257e-19	1	1	7.09937e-20	1	1		2	3	3	21.5887	23.0337	27.2865	23.0006	25.0833	28.2565	20.9864	24.5379	0	23.2744	25.0326	0	24.2103	24.7142	0	24.9367
AT3G47450.1	NO ASSOCIATED 1 (NOA1)	1.46655e-19	1	1	9.66111e-20	1	1		1	2	1	24.6967	0	23.2522	22.1862	0	25.7306	0	0	23.2167	0	23.16	0	0	23.2582	0	0
AT3G45980.1	HTB9	1.46615e-19	1	1	4.9009e-20	1	1		1	2	2	0	19.4948	20.4232	0	21.4426	21.346	0	21.3085	0	0	0	0	0	0	0	0
AT1G65010.1	INVOLVED IN: flower development	1.46127e-19	1	1	-5.86586e-20	1	1		1	1	1	22.4569	0	22.8255	0	0	24.0832	0	0	0	0	0	0	0	0	0	0
AT3G62120.1	Class II aaRS and biotin synthetases superfamily protein	1.44088e-19	1	1	1.98621e-19	1	1		2	3	3	26.4072	23.6822	25.9125	26.3614	25.8436	27.5528	25.972	24.7769	24.3931	23.7688	24.5534	24.7551	24.4279	24.4043	24.9591	24.0529
AT3G09260.1	PYK10	1.40324e-19	1	1	1.71593e-19	1	1		2	2	3	21.8014	21.3352	23.6299	0	23.2387	23.3094	20.511	23.5838	0	0	0	0	23.7312	0	0	24.1439
AT1G52340.1	ABA DEFICIENT 2 (ABA2)	1.35509e-19	1	1	3.84547e-20	1	1		1	1	2	22.8471	0	0	0	21.8916	23.8871	22.4031	0	0	0	0	0	0	0	0	0
AT2G06050.1	oxophytodienoate-reductase 3 (OPR3)	1.35209e-19	1	1	9.64801e-20	1	1		1	1	1	21.8836	0	23.1135	0	0	25.119	0	0	0	0	0	0	0	0	0	0
AT5G19485.1	transferases	1.33336e-19	1	1	-3.57462e-20	1	1		1	2	2	0	21.0916	21.1213	0	21.1134	25.1742	0	20.3766	0	0	0	0	0	0	0	0
AT5G54770.1	THI1	1.32183e-19	1	1	1.14889e-19	1	1		2	3	3	29.7486	28.7976	30.9788	29.9921	29.3212	33.0452	29.023	28.8333	27.8775	28.8313	28.8053	27.9041	28.4447	28.8917	27.9024	28.8644
AT4G11010.1	nucleoside diphosphate kinase 3 (NDPK3)	1.3184e-19	1	1	1.23944e-19	1	1		2	3	3	27.5401	26.3417	29.2862	27.8478	26.5355	31.684	26.2401	25.4697	26.1732	25.7254	26.964	26.3084	25.7028	27.9559	25.5245	25.7634
AT2G33340.1	MOS4-associated complex 3B (MAC3B)	1.29341e-19	1	1	-2.2059e-19	1	1		2	1	2	23.3059	21.5653	24.6058	0	0	26.1667	24.4919	0	0	0	23.8541	0	0	23.426	0	0
AT4G22570.1	adenine phosphoribosyl transferase 3 (APT3)	1.28987e-19	1	1	-4.43008e-20	1	1		2	3	3	25.9124	24.5363	25.9468	25.9128	25.3733	27.1407	24.8817	23.2564	0	25.0452	24.8956	24.8324	25.1994	24.7983	0	0
AT3G13920.5	eukaryotic translation initiation factor 4A1 (EIF4A1)	1.2827e-19	1	1	-2.55918e-20	1	1		2	3	3	28.2932	27.3533	28.5761	28.3063	27.0492	30.1111	26.3011	26.3281	26.397	27.4636	26.7505	26.4823	26.8167	26.7928	26.2412	27.1118
AT5G23300.1	pyrimidine d (PYRD)	1.27181e-19	1	1	1.38646e-19	1	1		1	2	1	0	19.6813	0	22.0255	19.9784	22.6972	0	0	0	0	0	0	0	0	0	0
AT1G79340.1	metacaspase 4 (MC4)	1.26769e-19	1	1	2.22981e-19	1	1		2	3	3	24.7429	23.5765	25.2681	25.964	22.4444	26.0264	23.5466	22.5841	23.9689	24.3467	23.9066	23.7562	23.6021	24.1673	24.0683	24.1039
AT2G43030.1	Ribosomal protein L3 family protein	1.26664e-19	1	1	1.86476e-19	1	1		2	3	3	23.8268	24.2189	23.7609	26.3235	23.9651	27.4246	24.1679	23.4048	23.1793	24.238	23.515	23.5648	23.6273	24.0607	23.3457	24.0704
AT2G47940.1	DEGP protease 2 (DEGP2)	1.25373e-19	1	1	2.87985e-20	1	1		2	3	3	27.6223	25.5514	27.5029	27.1765	25.4733	29.2471	26.9364	24.3248	25.284	25.4212	25.4214	25.7026	24.947	25.6208	25.4733	24.6085
AT2G05920.1	Subtilase family protein	1.22066e-19	1	1	-1.45324e-19	1	1		2	3	3	25.7983	23.5051	22.8082	23.3952	24.1108	27.3153	22.3377	23.6745	24.5533	24.5058	0	0	24.2436	24.2636	0	24.161
AT1G02150.1	Tetratricopeptide repeat (TPR)-like superfamily protein	1.19976e-19	1	1	1.11108e-19	1	1		2	3	2	24.5479	23.8775	24.8137	24.7146	22.8025	25.5265	23.8564	0	0	23.6005	23.1746	24.259	22.7895	0	22.6854	0
AT3G53130.1	LUTEIN DEFICIENT 1 (LUT1)	1.17822e-19	1	1	6.99392e-20	1	1		2	3	3	23.2401	22.1019	25.5343	22.165	21.96	26.5739	22.6954	22.2479	0	0	23.4257	0	22.1726	22.6249	0	22.6794
AT2G34470.2	urease accessory protein G (UREG)	1.17472e-19	1	1	-3.76875e-18	1	1		2	3	3	28.165	26.6733	27.6744	28.4231	26.0519	29.655	27.4902	24.8333	26.4784	26.2028	26.0934	26.6019	25.8	26.4171	26.5594	25.5567
AT1G18070.3	Translation elongation factor EF1A/initiation factor IF2gamma family protein	1.15675e-19	1	1	-1.10393e-20	1	1		2	3	3	23.0215	22.309	20.1067	24.1406	22.2824	26.8727	20.07	19.9868	23.0154	23.1589	0	23.031	23.1678	23.3235	0	0
AT5G34850.1	purple acid phosphatase 26 (PAP26)	1.15109e-19	1	1	4.71145e-20	1	1		2	3	3	22.9412	24.9411	28.966	24.7962	24.3289	28.4533	23.8648	24.403	0	24.3493	26.7219	0	23.626	25.3904	0	23.9133
AT2G42840.1	protodermal factor 1 (PDF1)	1.14961e-19	1	1	-1.04474e-21	1	1		1	1	2	23.0283	0	23.4505	0	0	23.0885	0	20.9676	0	0	0	0	0	0	0	0
AT4G29670.2	atypical CYS HIS rich thioredoxin 2 (ACHT2)	1.13223e-19	1	1	-6.49085e-20	1	1		2	3	3	27.0648	24.4583	24.7403	25.117	25.4898	27.497	26.1111	23.5663	25.5566	25.7141	25.2041	25.6552	25.1739	25.335	25.7268	24.8977
AT5G59970.1;AT5G59690.1;AT3G53730.1;AT3G46320.1;AT3G45930.1;AT2G28740.1;AT1G07820.1;AT1G07660.1	Histone superfamily protein	1.13159e-19	1	1	2.03324e-19	1	1		1	3	3	0	22.6075	25.0307	23.4774	25.1314	24.9147	24.5569	25.7891	0	23.786	24.2302	0	24.5182	23.8232	0	25.813
AT5G27700.1	Ribosomal protein S21e	1.09285e-19	1	1	2.72755e-19	1	1		1	2	1	0	20.7051	24.0063	0	21.4954	0	0	21.8565	0	0	0	0	0	0	0	0
AT2G21790.1	ribonucleotide reductase 1 (RNR1)	1.07879e-19	1	1	4.57686e-19	1	1		1	2	1	21.4162	0	0	21.4724	20.5354	0	21.311	0	0	0	0	0	0	0	0	0
AT5G64040.2	PSAN	1.07768e-19	1	1	8.80785e-20	1	1		2	3	3	24.8452	24.6613	26.5101	25.9974	24.5413	27.373	24.6338	25.9404	0	25.8698	25.7982	0	0	25.4709	25.177	0
AT1G34000.1	one-helix protein 2 (OHP2)	1.05301e-19	1	1	1.07031e-19	1	1		2	3	2	23.6862	22.6779	25.4447	24.8475	23.0079	26.1338	0	24.4593	23.3033	24.0877	24.1736	23.4321	0	23.4086	0	25.1028
AT2G45790.1	phosphomannomutase (PMM)	1.04862e-19	1	1	1.10664e-19	1	1		1	2	2	0	21.0341	26.9226	0	23.5215	28.0208	0	24.5143	0	0	25.3182	0	23.5087	24.8499	0	24.884
AT2G39850.1	Subtilisin-like serine endopeptidase family protein	1.01964e-19	1	1	5.69285e-19	1	1		1	3	1	21.7432	0	22.8049	21.6865	19.2189	23.6738	0	0	0	0	0	0	0	0	0	0
AT1G78300.1	general regulatory factor 2 (GRF2)	1.01954e-19	1	1	3.44028e-19	1	1		2	3	2	23.3384	24.3801	23.1133	25.5332	23.8318	27.4921	0	23.8821	0	24.549	0	24.979	24.0736	24.3298	0	24.7741
AT1G32220.1	NAD(P)-binding Rossmann-fold superfamily protein	9.93193e-20	1	1	1.13763e-19	1	1		1	3	3	0	24.259	26.1099	24.407	25.1155	26.9563	25.1397	24.3822	0	24.5169	25.1428	24.5748	24.7021	24.7382	24.9437	24.7236
AT4G39660.1	alanine:glyoxylate aminotransferase 2 (AGT2)	9.84381e-20	1	1	4.2053e-20	1	1		2	1	3	20.8252	22.3773	0	0	24.5213	26.9058	20.0882	20.3799	0	23.2382	0	0	23.5743	23.5798	0	0
AT3G04840.1	Ribosomal protein S3Ae	9.76295e-20	1	1	-1.47012e-19	1	1		1	2	3	0	23.5076	26.4181	0	24.7453	27.3843	21.6074	24.6138	0	24.7263	24.9955	0	24.393	24.7842	0	24.5106
AT1G80670.1	Transducin/WD40 repeat-like superfamily protein	9.7082e-20	1	1	2.54518e-20	1	1		2	1	2	20.3292	19.775	0	20.441	0	21.3198	19.6521	0	0	0	0	0	0	0	0	0
AT2G30950.4	VARIEGATED 2 (VAR2)	9.68958e-20	1	1	6.1354e-20	1	1		2	3	3	24.6728	25.9313	26.8466	25.4981	25.92	28.3306	24.7526	25.6275	24.1952	25.353	24.8794	24.1454	25.012	24.6518	24.0805	25.2065
AT4G13930.1	serine hydroxymethyltransferase 4 (SHM4)	9.66406e-20	1	1	9.67283e-20	1	1		2	3	3	30.7519	28.3981	31.2878	29.5579	29.7851	32.6248	29.5922	29.2168	27.9814	26.8159	28.2677	27.0374	27.6559	28.0249	27.3921	27.6523
ATCG00470.1	ATP synthase epsilon chain (ATPE)	9.61335e-20	1	1	8.78923e-20	1	1		2	3	3	25.5855	25.5019	28.4985	26.4754	27.1633	29.5274	25.8178	26.5701	24.7949	25.7117	27.0086	25.1628	26.1039	26.4042	25.3193	26.47
AT2G29630.1	thiaminC (THIC)	9.52502e-20	1	1	1.46303e-19	1	1		2	3	3	25.9729	25.963	27.0732	26.5108	26.7585	30.0508	25.7478	23.4054	25.4181	25.2151	25.8343	25.341	25.7302	26.7666	25.0573	25.7361
AT1G70580.1	alanine-2-oxoglutarate aminotransferase 2 (AOAT2)	9.52119e-20	1	1	1.7285e-19	1	1		1	2	2	26.2476	0	24.3023	0	26.4427	26.093	0	25.3781	26.1341	0	0	0	25.484	26.5368	0	26.1605
AT4G30950.1	fatty acid desaturase 6 (FAD6)	9.51713e-20	1	1	-2.93435e-19	1	1		1	3	2	0	23.9601	23.6396	23.9588	20.7055	25.1093	0	19.782	0	24.1568	23.1724	24.2322	0	23.2117	0	0
AT5G03430.1	phosphoadenosine phosphosulfate (PAPS) reductase family protein	9.2873e-20	1	1	-1.52473e-19	1	1		2	1	1	23.0253	20.6348	0	0	21.2827	24.7464	0	0	0	0	0	0	0	0	0	0
AT4G38510.5	ATPase, V1 complex, subunit B protein	9.06273e-20	1	1	-3.64667e-20	1	1		2	2	2	23.6413	21.9993	0	23.0572	23.9974	26.5015	0	21.3254	0	0	0	0	0	0	0	0
AT5G53300.1;AT4G27960.2	ubiquitin-conjugating enzyme 10 (UBC10)	9.04164e-20	1	1	6.19782e-20	1	1		2	2	3	18.6335	21.2062	21.8106	0	22.3138	24.7759	17.9952	20.7642	0	0	21.9544	0	0	22.9503	0	0
AT1G04270.1	cytosolic ribosomal protein S15 (RPS15)	8.79885e-20	1	1	7.07339e-20	1	1		2	3	3	24.1592	25.9558	26.6917	24.4048	25.2216	28.2071	23.1704	27.4382	24.4557	27.0454	26.0829	24.6807	25.8705	25.9136	24.0537	27.3634
AT4G24280.1	chloroplast heat shock protein 70-1 (cpHsc70-1)	8.7306e-20	1	1	-1.5496e-19	1	1		2	3	3	28.9974	28.4196	29.1539	27.4101	27.5865	29.5896	25.7827	27.1768	26.35	26.8286	26.4672	24.9329	26.096	25.8434	24.358	26.256
AT3G22960.1	PKP-ALPHA	8.70988e-20	1	1	9.40111e-20	1	1		2	3	3	27.7735	26.2597	27.9887	28.022	26.5076	29.1308	26.3424	26.9854	26.557	25.7348	26.3211	26.4197	25.5589	25.9759	26.3215	26.2667
AT1G55490.1	chaperonin 60 beta (CPN60B)	8.65012e-20	1	1	-1.94832e-20	1	1		2	3	3	30.6345	29.821	31.6753	30.8571	30.3854	32.6086	29.9411	29.8681	27.3112	27.6866	28.2544	27.5858	27.9937	27.6851	27.5237	28.1552
AT4G30020.1	PA-domain containing subtilase family protein	8.47291e-20	1	1	5.81924e-20	1	1		2	3	3	25.6009	24.4251	23.3232	25.8461	24.1403	28.2577	23.7301	22.5296	24.4125	23.9743	23.6922	24.5383	23.6506	25.0863	23.3296	23.4649
AT2G13560.1	NAD-dependent malic enzyme 1 (NAD-ME1)	8.44988e-20	1	1	3.35886e-19	1	1		1	1	2	21.6497	0	21.6902	0	0	25.0253	0	19.3069	0	0	0	0	0	0	0	0
AT3G04870.1	zeta-carotene desaturase (ZDS)	8.39537e-20	1	1	-8.55532e-22	1	1		2	3	3	26.8329	25.705	27.1234	26.1241	26.3924	28.6269	25.7126	26.1685	24.4361	24.8188	24.6908	24.402	24.8868	24.5431	24.3655	25.0957
AT5G09510.1	Ribosomal protein S19 family protein	8.15277e-20	1	1	1.78771e-19	1	1		2	3	3	21.2173	22.9982	23.6477	22.1492	23.8369	24.8834	21.0082	23.912	0	0	22.922	0	0	23.1284	0	0
AT1G22940.1	THIAMINE REQUIRING 1 (TH1)	7.98195e-20	1	1	1.55479e-19	1	1		1	3	3	0	23.9368	24.4074	25.1252	25.283	26.3783	23.8985	22.5195	0	23.3247	22.9759	23.5906	23.8972	23.6258	23.6922	23.2559
AT5G10360.1	embryo defective 3010 (EMB3010)	7.58977e-20	1	1	-9.34171e-22	1	1		1	2	3	0	25.1906	26.5153	0	24.969	26.1869	23.435	25.8277	0	24.7381	25.1639	0	25.1593	25.1204	0	25.4068
AT5G10560.1	Glycosyl hydrolase family protein	7.52874e-20	1	1	7.36392e-20	1	1		1	3	2	21.4156	0	22.3773	22.4159	21.8498	27.1903	0	21.7043	0	0	22.3453	0	0	23.8186	0	0
AT3G17020.1	Adenine nucleotide alpha hydrolases-like superfamily protein	7.48298e-20	1	1	1.41133e-19	1	1		2	3	3	23.1693	24.928	26.2072	25.656	25.1819	27.844	25.2614	24.9743	0	25.1597	25.3801	24.8015	25.1411	25.5718	25.187	25.6735
AT4G23670.1	Polyketide cyclase/dehydrase and lipid transport superfamily protein	7.47131e-20	1	1	5.33073e-20	1	1		2	3	3	27.7079	26.7701	29.4042	27.6933	26.954	31.464	26.1534	25.6963	25.7426	26.524	27.124	26.5304	26.5891	28.0017	25.6161	25.6545
AT1G68560.1	alpha-xylosidase 1 (XYL1)	7.46143e-20	1	1	1.04566e-19	1	1		1	1	2	21.4494	0	22.4374	0	0	23.1217	21.7526	0	0	0	0	0	0	0	0	0
AT3G11400.2	eukaryotic translation initiation factor 3G1 (EIF3G1)	7.41124e-20	1	1	5.40347e-20	1	1		1	2	3	0	22.3219	22.6975	0	22.5755	25.0598	21.8511	21.5519	0	0	0	0	0	0	0	0
AT4G01883.1	Polyketide cyclase / dehydrase and lipid transport protein	7.39828e-20	1	1	-2.37346e-19	1	1		2	2	3	24.2613	24.1339	24.8173	0	22.4703	26.2514	22.133	22.8173	23.3265	23.7302	23.5739	0	0	23.6475	0	23.3715
AT5G52920.1	plastidic pyruvate kinase beta subunit 1 (PKP-BETA1)	7.38018e-20	1	1	1.34824e-19	1	1		2	3	3	28.8043	27.3072	28.6501	29.1547	27.5137	30.7544	27.4909	26.0401	26.5711	26.504	26.385	26.6487	26.3804	26.7953	26.3731	26.2257
AT1G31330.1	photosystem I subunit F (PSAF)	7.3638e-20	1	1	1.4245e-20	1	1		2	3	3	26.0867	27.6834	29.3999	27.2195	28.024	29.9728	26.5383	27.7174	25.9302	26.7992	27.901	27.05	27.1101	26.8851	26.6975	26.9736
AT2G45960.3	plasma membrane intrinsic protein 1B (PIP1B)	7.27054e-20	1	1	-1.52327e-20	1	1		2	3	3	21.9731	25.8717	25.8158	22.5108	26.1106	26.6752	21.5118	25.8611	0	26.02	24.766	0	26.1708	24.729	0	26.2905
AT3G55620.1	embryo defective 1624 (emb1624)	7.18771e-20	1	1	-2.00981e-19	1	1		1	1	1	22.8686	0	0	23.3367	0	23.6191	0	0	0	0	0	0	0	0	0	0
AT1G62640.1	3-ketoacyl-acyl carrier protein synthase III (KAS III)	7.15614e-20	1	1	1.53605e-19	1	1		2	3	3	25.9131	23.8982	24.8468	23.8856	24.8038	27.2599	24.9231	21.5859	24.4029	23.4482	24.0284	23.9899	24.5244	24.315	24.3354	0
AT2G44350.2	ATCS	7.10029e-20	1	1	-6.23374e-20	1	1		2	3	3	25.6599	25.1122	25.1947	26.4283	24.9937	27.8005	25.1464	23.2886	23.9797	24.6601	23.9732	24.5476	24.1853	24.2262	24.4967	23.1596
AT3G25800.1	protein phosphatase 2A subunit A2 (PP2AA2)	7.06321e-20	1	1	7.61888e-20	1	1		2	3	3	23.2575	22.6924	22.3468	21.6415	22.185	25.7024	21.2879	19.6421	0	22.9066	0	0	23.3485	23.0037	0	0
AT3G11945.2	homogentisate prenyltransferase (HST)	6.88128e-20	1	1	-1.71423e-19	1	1		1	1	1	0	21.2285	0	0	21.3582	22.3151	0	0	0	0	0	0	0	0	0	0
AT2G38270.1	CAX-interacting protein 2 (CXIP2)	6.72499e-20	1	1	9.93745e-20	1	1		2	3	3	27.5725	25.8978	27.3981	27.9449	25.9426	29.1637	27.9355	25.4625	27.363	26.6491	26.8213	27.3658	26.4266	27.117	27.7	26.6579
AT3G22845.1	emp24/gp25L/p24 family/GOLD family protein	6.65905e-20	1	1	-7.17501e-20	1	1		1	2	1	0	22.7978	0	24.8368	22.9009	0	0	22.2899	0	0	0	0	0	0	0	0
AT5G27450.1	mevalonate kinase (MK)	6.59771e-20	1	1	-9.81017e-20	1	1		2	2	2	22.7916	19.4346	0	22.6628	21.1785	24.0226	0	19.0692	0	0	0	0	0	0	0	0
AT1G27970.2	nuclear transport factor 2B (NTF2B)	6.54843e-20	1	1	-1.23988e-19	1	1		2	2	3	26.1757	24.0272	0	25.9916	23.5902	26.372	24.4513	21.0891	24.8669	24.7995	0	24.9953	23.506	24.7243	24.8677	0
AT1G79920.1	Heat shock protein 70 (Hsp 70) family protein	6.52946e-20	1	1	1.2081e-19	1	1		2	3	3	24.8169	21.3845	22.808	24.4831	22.4313	26.5087	24.929	21.0409	24.1742	0	0	23.8976	22.781	23.6247	24.4902	0
AT5G16440.1	isopentenyl diphosphate isomerase 1 (IPP1)	6.4161e-20	1	1	3.97063e-19	1	1		2	3	3	24.588	21.1215	24.9	24.4647	22.1397	26.3203	23.4157	22.4336	0	0	24.1112	23.8747	0	24.2534	0	0
AT1G70730.3	Phosphoglucomutase/phosphomannomutase family protein	6.29356e-20	1	1	7.71532e-20	1	1		2	3	3	28.2379	26.988	27.8363	27.6354	28.0567	29.7533	27.1724	26.8679	25.6906	26.0743	25.5005	25.7311	26.6395	25.685	25.6139	25.9728
AT4G10060.1	Beta-glucosidase, GBA2 type family protein	6.25775e-20	1	1	5.08912e-20	1	1		1	2	2	0	21.8854	25.5239	0	22.6619	25.8804	0	23.0268	0	22.2379	24.0638	0	22.4481	22.9882	0	23.4359
AT4G24190.1	SHEPHERD (SHD)	6.22302e-20	1	1	2.44274e-20	1	1		2	3	3	26.332	24.6454	26.7437	27.1078	25.9951	28.09	26.5426	24.8374	24.8978	24.1851	24.5882	24.8709	24.5309	24.2147	24.8609	24.5641
AT3G29320.1	Glycosyl transferase, family 35	6.19651e-20	1	1	5.84602e-20	1	1		2	3	3	27.5061	25.9717	29.4696	25.7761	27.8017	30.3428	25.8848	27.0084	25.4634	25.1989	26.6615	24.2795	26.3505	26.2716	25.0079	26.0729
AT3G53020.1;AT2G36620.1	SHORT VALVE1 (STV1)	6.16501e-20	1	1	9.57647e-20	1	1		1	2	2	0	23.7547	26.2566	0	24.0288	26.1994	0	24.5244	0	24.4577	25.2914	0	24.2672	24.5197	0	25.1411
AT5G46750.1	ARF-GAP domain 9 (AGD9)	6.07882e-20	1	1	-3.80978e-19	1	1		2	1	2	25.8665	22.1665	0	25.1026	0	26.3455	24.829	0	24.9668	0	0	24.5555	0	23.8118	24.4015	0
AT2G01250.1	Ribosomal protein L30/L7 family protein	6.02904e-20	1	1	4.05676e-19	1	1		2	2	2	20.325	24.275	25.7432	0	23.8766	26.436	0	25.4085	0	24.0608	24.2666	0	23.5081	23.6977	0	24.6971
AT2G39080.1	NAD(P)-binding Rossmann-fold superfamily protein	6.02419e-20	1	1	1.57378e-19	1	1		2	3	2	25.8552	20.9295	25.3882	21.9701	21.7561	28.8475	0	20.4669	24.6865	0	24.4036	0	0	26.2897	0	0
AT1G51760.1	IAA-ALANINE RESISTANT 3 (IAR3)	5.9642e-20	1	1	-2.27377e-20	1	1		2	2	2	24.3923	23.434	0	25.205	21.8953	26.1719	0	22.1207	23.605	23.8211	0	23.7767	22.932	22.47	0	0
AT2G33800.1	Ribosomal protein S5 family protein	5.8889e-20	1	1	6.74411e-20	1	1		2	3	3	24.6562	25.7328	28.5444	25.6197	26.188	29.3389	24.9547	26.7492	23.6995	24.9023	26.3727	24.1466	25.1301	25.8178	24.4376	26.3869
AT3G60820.1	PBF1	5.87208e-20	1	1	7.16445e-20	1	1		2	3	3	23.5163	23.5836	27.6242	23.512	24.8076	28.1866	22.8292	26.1415	0	23.4654	25.9157	0	24.3691	25.1815	23.6466	26.2016
AT5G51980.1	Transducin/WD40 repeat-like superfamily protein	5.78614e-20	1	1	-1.2726e-19	1	1		2	2	2	23.5284	21.0035	22.3651	23.9732	0	22.9929	23.4429	0	22.9292	0	0	22.6721	0	0	22.9033	0
AT5G48180.1	nitrile specifier protein 5 (NSP5)	5.76507e-20	1	1	1.24828e-19	1	1		2	2	3	23.0841	21.9066	23.7664	0	21.3446	25.4549	22.7381	20.1766	0	22.3231	22.8616	0	0	23.1895	0	0
AT1G70600.1;AT1G23290.1	Ribosomal protein L18e/L15 superfamily protein	5.75473e-20	1	1	1.92044e-19	1	1		1	2	1	0	21.7423	25.2588	0	22.6056	0	0	23.2564	0	0	0	0	0	0	0	0
AT3G21215.1	RNA-binding (RRM/RBD/RNP motifs) family protein	5.68039e-20	1	1	8.28568e-20	1	1		2	3	3	24.4182	22.365	23.7917	25.7195	21.1672	26.6559	23.7538	22.3465	23.6502	0	0	24.7431	0	23.8823	0	0
AT5G41670.1	6-phosphogluconate dehydrogenase family protein	5.67987e-20	1	1	-3.19597e-20	1	1		2	3	3	25.2785	23.399	24.5448	24.9195	22.4638	26.4386	23.9288	21.7598	24.5934	0	0	24.4678	0	24.4674	0	0
AT3G11940.1	ribosomal protein 5A (RPS5A)	5.65658e-20	1	1	8.08394e-20	1	1		2	3	3	24.1035	24.6832	26.9563	24.3103	24.7208	28.0449	23.4636	25.3433	0	0	0	0	0	0	0	0
AT4G10320.1	tRNA synthetase class I (I, L, M and V) family protein	5.60627e-20	1	1	3.43362e-20	1	1		2	3	3	26.0221	22.1308	25.3919	25.8836	24.0532	27.7718	24.449	22.3412	24.2181	23.1246	23.6196	23.7841	22.8505	24.0331	23.6693	22.1519
AT2G17340.1	Uncharacterised conserved protein (UCP030210)	5.46356e-20	1	1	-5.15571e-20	1	1		1	3	2	24.3437	0	25.6706	23.3464	20.9672	27.1325	0	22.9585	23.8471	0	23.967	0	0	23.7807	0	23.7943
AT4G04640.1	ATPC1	5.44199e-20	1	1	6.62145e-20	1	1		2	3	3	29.3631	28.229	30.5977	28.9391	29.8182	31.6852	28.4193	29.1625	27.1147	27.2946	28.2015	26.746	27.8927	27.8902	27.0667	28.3874
AT4G34110.1	poly(A) binding protein 2 (PAB2)	5.40287e-20	1	1	2.6787e-20	1	1		2	3	3	25.5941	22.9477	26.1674	26.3712	24.1688	27.4373	25.3799	22.4972	25.0276	23.2121	23.9807	24.7746	23.8542	24.1252	24.7817	23.2723
AT4G31300.2	PBA1	5.38825e-20	1	1	3.20178e-19	1	1		2	3	3	26.067	24.0625	27.529	25.0235	23.8346	28.6791	25.1802	26.5793	24.8102	24.4516	25.9505	24.1666	24.6751	25.1317	24.0701	27.0642
AT5G45490.1	P-loop containing nucleoside triphosphate hydrolases superfamily protein	5.25393e-20	1	1	1.64659e-19	1	1		1	2	3	24.0252	0	24.4464	24.3485	0	25.4056	23.2483	19.5979	22.8799	0	22.8326	23.0829	0	22.9482	22.6866	0
AT2G30200.1	catalytics	5.2129e-20	1	1	9.63564e-20	1	1		1	1	3	22.8913	0	24.8049	0	0	27.4527	22.1668	21.1921	0	0	22.6949	0	0	24.2393	0	21.3815
AT2G10940.1	Bifunctional inhibitor/lipid-transfer protein/seed storage 2S albumin superfamily protein	5.19292e-20	1	1	2.04035e-21	1	1		2	3	3	26.0906	29.5641	31.3625	24.7807	29.9474	30.5818	24.7933	30.4695	25.5669	30.1791	30.8314	0	30.0592	28.4322	24.952	31.2205
AT1G33140.1;AT1G33120.1	PIGGYBACK2 (PGY2)	5.1915e-20	1	1	5.03862e-20	1	1		2	3	3	27.3912	26.66	29.3481	26.6674	27.0419	30.6767	25.977	27.091	25.243	25.702	26.6216	24.8226	26.0518	26.6087	24.9053	26.4123
AT5G19940.1	Plastid-lipid associated protein PAP / fibrillin family protein	5.02993e-20	1	1	-4.51667e-20	1	1		2	3	3	26.3737	25.1123	27.4319	27.1416	24.9493	27.5016	25.7608	24.3932	25.159	25.0101	25.0849	25.3601	24.6614	24.7846	25.2545	24.6689
AT3G57610.1	adenylosuccinate synthase (ADSS)	4.86182e-20	1	1	1.78262e-19	1	1		2	3	3	25.1554	24.459	27.695	25.1816	25.6577	29.1836	24.4054	26.0085	23.3318	24.78	25.0825	23.1903	25.5567	25.4746	23.0112	26.6396
AT5G06870.1	polygalacturonase inhibiting protein 2 (PGIP2)	4.76663e-20	1	1	1.66213e-20	1	1		2	3	2	22.4569	23.9745	25.3467	23.6175	25.898	29.0157	0	24.0367	0	23.865	24.5526	23.3009	25.2294	25.8867	0	23.9853
AT4G19170.1	nine-cis-epoxycarotenoid dioxygenase 4 (NCED4)	4.74647e-20	1	1	4.13973e-20	1	1		2	3	3	23.4439	23.5792	24.7361	24.5699	21.0967	26.2699	23.6396	21.9612	0	23.2836	23.6042	23.0939	0	23.1242	23.2477	23.0094
AT4G34450.1	coatomer gamma-2 subunit, putative / gamma-2 coat protein, putative / gamma-2 COP, putative	4.70382e-20	1	1	-3.0948e-20	1	1		2	3	3	26.8764	27.2679	27.5766	26.5185	27.2256	29.6915	25.2523	26.1861	24.4853	25.1044	24.8462	24.5452	24.8861	25.1894	23.9203	24.799
AT5G08050.1	FUNCTIONS IN: molecular_function unknown	4.69677e-20	1	1	4.91122e-20	1	1		2	3	3	22.2246	22.3237	24.0458	24.162	21.325	26.3012	23.4941	21.3372	0	0	0	23.2686	0	23.9829	23.2376	0
AT3G13470.1	TCP-1/cpn60 chaperonin family protein	4.68853e-20	1	1	-3.82905e-22	1	1		2	3	3	24.6967	25.5464	26.7595	23.9757	26.2108	27.5514	23.052	22.6027	25.2159	25.8165	25.7979	25.2932	25.8752	25.1092	0	25.3722
AT4G14210.1	phytoene desaturase 3 (PDS3)	4.66964e-20	1	1	2.77956e-20	1	1		1	3	3	23.7159	0	25.2821	24.5791	20.4212	26.3818	23.071	22.733	23.2611	0	24.0423	23.35	0	23.5677	0	23.2953
AT3G12260.1	LYR family of Fe/S cluster biogenesis protein	4.63246e-20	1	1	7.40725e-23	1	1		1	2	2	0	22.6619	24.8863	22.4589	0	25.5421	0	22.4352	0	0	24.1898	0	0	23.7956	0	0
AT1G14610.1	TWIN 2 (TWN2)	4.6163e-20	1	1	-7.35123e-20	1	1		2	3	3	25.2076	21.4361	26.3322	23.011	23.6765	26.9353	22.5138	23.426	23.784	0	24.0737	22.2889	22.7553	23.7532	22.5917	22.9769
AT5G28500.1	unknown protein	4.53317e-20	1	1	7.53681e-20	1	1		1	3	3	24.7972	0	25.1615	24.1384	22.9969	26.4372	21.9766	22.9865	23.8259	0	23.9413	23.2451	23.626	23.5757	0	0
AT4G14030.1	selenium-binding protein 1 (SBP1)	4.52984e-20	1	1	9.91829e-20	1	1		2	3	3	28.3732	24.3656	27.5688	27.7153	25.2469	29.4491	27.5608	25.5085	26.8005	24.5289	25.8167	26.1915	25.1826	25.9371	26.1067	25.243
AT3G55760.1	unknown protein	4.47903e-20	1	1	-5.03811e-20	1	1		2	3	3	28.9056	27.0481	29.3462	28.0065	27.1797	30.8418	26.9965	26.3227	26.1555	25.9566	26.6818	25.7028	25.9434	26.439	25.3437	25.6789
AT3G48110.1	EMBRYO-DEFECTIVE-DEVELOPMENT 1 (EDD1)	4.43507e-20	1	1	1.2131e-19	1	1		2	3	3	25.2323	22.0853	25.2186	23.5585	22.5465	27.2695	24.1635	19.7128	23.4864	0	23.6074	22.7122	23.0983	23.7314	23.1417	0
ATCG00350.1	PSAA	4.42182e-20	1	1	1.71614e-20	1	1		2	3	3	24.1539	27.7892	29.4891	28.0666	28.253	29.9595	23.7847	27.7545	23.3262	27.5095	28.276	26.7191	28.0145	26.1786	23.5532	27.7605
AT4G18430.1	RAB GTPase homolog A1E (RABA1e)	4.30069e-20	1	1	1.39282e-19	1	1		2	2	2	24.3246	23.058	0	24.5613	23.0831	26.7107	0	22.5832	0	0	0	0	0	0	0	0
AT1G08520.1	ALBINA 1 (ALB1)	4.22106e-20	1	1	-1.17636e-19	1	1		2	3	3	25.5414	25.267	25.7627	26.1537	24.8486	27.984	24.9228	24.2307	24.0316	24.2692	23.906	24.7157	23.7823	24.0141	24.0794	22.9854
AT1G02305.1	Cysteine proteinases superfamily protein	4.20491e-20	1	1	4.76651e-20	1	1		2	2	2	24.3242	23.5189	24.9237	24.4699	0	27.6953	0	23.5462	23.3137	23.288	23.1757	0	0	24.158	0	23.4962
AT5G05780.1	RP non-ATPase subunit 8A (RPN8A)	4.18407e-20	1	1	-6.70073e-20	1	1		2	3	3	26.945	24.9697	24.3363	26.7571	25.424	28.0555	26.2536	20.6213	25.4557	25.1853	24.4736	25.3567	24.7235	24.7517	25.0816	0
AT1G25350.2	ovule abortion 9 (OVA9)	4.17911e-20	1	1	3.5616e-20	1	1		2	3	3	24.2104	22.9172	22.8933	25.1717	23.1962	26.9148	23.4194	22.2783	24.1457	23.6069	22.9752	23.9933	22.7803	23.9933	23.5377	23.2203
AT4G34670.1	Ribosomal protein S3Ae	4.17847e-20	1	1	5.99382e-20	1	1		2	3	3	24.8718	26.2143	27.8013	22.4603	26.1809	29.2028	24.3901	26.4837	24.1283	26.2566	26.7235	0	26.1176	26.3597	24.1856	27.1315
AT3G11930.3	Adenine nucleotide alpha hydrolases-like superfamily protein	4.00847e-20	1	1	-1.97257e-19	1	1		2	3	3	25.8971	24.8117	26.3408	25.2859	24.7912	26.4851	24.4305	24.5945	0	25.0382	0	0	25.1548	0	0	25.1643
AT3G61200.1	Thioesterase superfamily protein	3.98497e-20	1	1	-2.5986e-21	1	1		1	2	2	21.5953	0	21.5314	21.7808	0	23.044	20.8464	0	0	0	0	0	0	0	0	0
AT5G38480.1	general regulatory factor 3 (GRF3)	3.96599e-20	1	1	-4.26752e-20	1	1		2	3	3	25.757	24.5715	25.7581	25.6935	25.3585	28.0978	24.8629	24.7104	24.1416	24.7215	24.255	24.4612	24.4172	24.3959	24.524	24.3469
AT4G39520.1	GTP-binding protein-related	3.94035e-20	1	1	-5.9616e-20	1	1		2	3	3	26.2095	22.4824	26.354	25.3263	23.3211	27.2218	24.4549	22.7332	24.5301	23.7558	24.2412	24.2036	24.2104	24.0536	24.2335	23.3917
AT5G14260.1	Rubisco methyltransferase family protein	3.91001e-20	1	1	2.14809e-19	1	1		1	1	3	23.1917	0	0	22.5516	0	28.0347	22.4301	20.1683	22.4076	0	0	0	0	24.7779	0	0
AT2G40660.1	Nucleic acid-binding, OB-fold-like protein	3.89714e-20	1	1	-5.8298e-19	1	1		2	1	2	21.4515	22.0092	0	0	22.2283	23.8203	0	19.9332	0	0	0	0	0	0	0	0
AT5G63680.1	Pyruvate kinase family protein	3.89552e-20	1	1					1	3	0	23.7335	0	24.1393	24.026	22.1547	0	0	0	0	0	0	0	0	0	0	0
AT3G15730.1	phospholipase D alpha 1 (PLDALPHA1)	3.82764e-20	1	1	4.72632e-20	1	1		2	3	3	24.1797	26.3102	29.34	24.1451	26.9095	31.0303	22.9849	27.2222	22.0899	24.9438	26.6514	21.7426	24.4366	26.8182	0	26.5026
AT4G02340.1	alpha/beta-Hydrolases superfamily protein	3.82496e-20	1	1	3.59683e-21	1	1		2	1	2	23.8844	21.4014	0	23.085	0	24.7591	22.3929	0	0	0	0	0	0	0	0	0
AT2G20900.1	diacylglycerol kinase 5 (DGK5)	3.7119e-20	1	1	-1.32705e-20	1	1		2	3	3	25.4123	24.0843	25.2211	24.4333	23.0796	26.6776	24.4056	22.6592	23.5648	23.9565	23.7177	23.6478	23.6183	23.4331	23.7633	0
AT1G67550.1	urease (URE)	3.55078e-20	1	1	8.2333e-21	1	1		2	3	3	26.1394	22.3009	25.5088	25.2375	24.3186	26.9543	25.0724	21.7496	24.0106	23.0466	23.3806	23.568	23.4936	24.2137	24.0174	22.4554
AT2G36250.1	FTSZ2-1	3.53257e-20	1	1	3.69338e-20	1	1		2	3	3	25.0146	25.4302	25.7415	23.937	25.0344	27.1588	21.3624	23.8961	23.8963	24.9099	24.7311	23.8336	24.3737	24.1684	0	24.3786
AT3G60245.1;AT3G10950.1	Zinc-binding ribosomal protein family protein	3.41643e-20	1	1	2.96037e-20	1	1		1	2	2	0	22.584	24.5746	0	22.9769	25.2958	0	23.0527	0	0	0	0	0	0	0	0
AT4G17390.1;AT4G16720.1	Ribosomal protein L23/L15e family protein	3.33019e-20	1	1	4.20658e-20	1	1		1	2	1	0	22.9949	24.8619	0	20.4693	0	0	23.0754	0	0	0	0	0	0	0	0
AT1G22300.1	general regulatory factor 10 (GRF10)	3.32888e-20	1	1	1.60512e-19	1	1		2	3	3	25.3116	25.3188	25.7388	26.3774	25.2622	27.656	23.9656	24.4959	24.3391	24.5927	24.3051	24.8738	25.2013	24.7583	24.8771	25.0182
AT3G58730.1	vacuolar ATP synthase subunit D (VATD) / V-ATPase D subunit / vacuolar proton pump D subunit (VATPD)	3.3211e-20	1	1	4.8426e-20	1	1		2	3	3	24.9851	25.3846	26.5846	25.8043	26.1095	28.0419	23.4569	25.7295	23.4333	24.4108	24.4726	23.809	24.416	24.35	23.0157	25.0114
AT3G18060.1	transducin family protein / WD-40 repeat family protein	3.20562e-20	1	1	-2.55539e-20	1	1		2	3	3	27.0453	24.3208	25.7223	26.7658	24.7738	27.375	25.6121	23.1164	24.8981	24.0773	24.1713	24.9529	23.9186	24.4275	24.5176	23.3748
AT1G16720.2	high chlorophyll fluorescence phenotype 173 (HCF173)	3.18071e-20	1	1	1.12191e-20	1	1		2	3	3	26.6139	25.4436	26.7321	27.2152	25.2553	28.8367	26.0955	24.8283	25.0903	24.9892	24.6908	25.1152	24.4087	24.9134	25.0667	24.5223
AT5G51820.1	phosphoglucomutase (PGM)	3.12501e-20	1	1	2.51887e-20	1	1		2	3	3	26.3121	27.0122	28.323	26.0299	28.636	30.4155	26.2387	26.8118	24.8533	25.9015	26.088	24.2703	27.1361	26.3691	25.2968	26.0784
AT1G48600.2	phosphoethanolamine N-methyltransferase (PMEAMT)	3.11202e-20	1	1	3.41683e-20	1	1		2	3	3	27.8295	27.2177	27.4577	28.4069	27.1447	29.6347	26.902	25.5277	26.0288	25.774	25.6464	26.4605	25.6006	26.2088	26.1325	25.3147
AT3G52960.1	Thioredoxin superfamily protein	3.09341e-20	1	1	4.07074e-20	1	1		2	2	2	25.7321	23.0808	25.7199	22.5002	0	28.86	0	20.352	23.6447	23.4946	24.4468	0	0	25.6123	0	0
AT4G29790.1	unknown protein	3.08376e-20	1	1	-2.62419e-21	1	1		2	3	3	26.0457	24.1922	25.9435	26.5303	24.2692	26.6264	25.8366	24.1473	25.6723	0	25.5248	26.2524	0	24.9128	26.1462	25.3208
AT4G18040.1	eukaryotic translation initiation factor 4E (EIF4E)	3.01407e-20	1	1					1	2	0	0	21.7081	23.3178	0	21.296	0	0	0	0	0	0	0	0	0	0	0
AT1G66200.3	glutamine synthase clone F11 (GSR2)	3.00137e-20	1	1	-8.10458e-20	1	1		2	3	3	29.04	28.1096	30.3539	28.8324	29.4733	31.6648	28.1137	27.9669	26.4897	26.7083	27.537	26.7007	27.9185	27.797	26.3284	27.1438
AT5G52520.1	OVULE ABORTION 6 (OVA6)	2.98687e-20	1	1	1.64811e-20	1	1		2	3	3	26.2898	24.7545	25.6252	27.3028	25.5	27.7292	26.3211	23.6149	24.8706	24.226	24.6185	25.5579	24.9218	24.3822	25.7304	23.9475
AT2G21170.1	triosephosphate isomerase (TIM)	2.92855e-20	1	1	5.21351e-20	1	1		2	3	3	26.8552	25.7164	28.9662	22.8391	26.965	30.3842	25.5492	27.1309	25.1291	25.5604	27.4379	23.5438	26.4973	26.8653	24.5379	27.1209
AT4G31120.1	SHK1 binding protein 1 (SKB1)	2.92705e-20	1	1	-1.68439e-19	1	1		2	3	3	26.5182	24.3785	24.2565	25.1369	21.2315	25.4879	24.2064	20.6996	24.895	24.4225	0	24.444	0	23.5699	24.5292	0
AT3G58610.1	ketol-acid reductoisomerase	2.86741e-20	1	1	9.47014e-20	1	1		2	3	3	29.9121	27.2431	29.313	29.4872	27.8829	31.2979	29.3893	27.2388	27.5422	26.8307	27.1513	27.5054	26.959	27.5641	27.8	26.8048
AT1G14810.1	semialdehyde dehydrogenase family protein	2.74153e-20	1	1	2.73616e-20	1	1		2	3	3	28.6999	25.8514	28.7182	28.5956	26.6987	30.3864	28.4031	25.4932	26.4243	25.1684	26.1461	26.4406	25.7175	26.6315	26.5021	25.1243
AT2G05840.1	20S proteasome subunit PAA2 (PAA2)	2.7015e-20	1	1	6.08206e-20	1	1		1	2	2	0	20.3576	23.0067	0	21.2026	25.3318	0	22.3438	0	0	0	0	0	23.3502	0	22.3627
AT3G62600.1	ATERDJ3B	2.6997e-20	1	1	-3.02819e-21	1	1		2	3	3	24.2913	22.2103	25.4101	24.4326	20.897	25.1522	23.953	20.7596	23.9116	0	24.618	23.9898	0	23.0556	24.118	0
AT3G47800.1	Galactose mutarotase-like superfamily protein	2.65529e-20	1	1	1.01987e-20	1	1		2	3	3	24.6575	24.8764	27.6217	23.2502	29.0686	29.2477	23.5037	25.5993	23.7007	25.2001	26.4759	0	28.3013	26.3405	23.149	25.7963
AT3G03950.3	evolutionarily conserved C-terminal region 1 (ECT1)	2.64991e-20	1	1	-1.18186e-20	1	1		1	1	1	21.764	0	0	21.8767	0	0	21.1599	0	0	0	0	0	0	0	0	0
AT5G53370.2	pectin methylesterase PCR fragment F (PMEPCRF)	2.64576e-20	1	1	2.38479e-19	1	1		1	2	2	0	23.1053	22.3481	0	22.6779	26.1452	0	23.3754	0	23.4077	0	0	23.5983	23.1767	0	24.149
AT2G16950.1	transportin 1 (TRN1)	2.52312e-20	1	1	1.70036e-20	1	1		2	3	2	22.3137	23.5539	24.288	23.236	23.7961	27.1343	0	19.8884	0	23.0478	23.0268	22.3745	23.5459	23.7708	0	0
AT1G32990.1	plastid ribosomal protein l11 (PRPL11)	2.51026e-20	1	1	1.10119e-19	1	1		2	3	3	24.4096	25.0035	25.4345	25.4614	24.8522	27.5102	24.0011	24.4615	0	25.0071	24.5055	24.9055	24.6158	24.7445	0	24.9205
AT4G14040.1	selenium-binding protein 2 (SBP2)	2.5093e-20	1	1	4.39435e-21	1	1		2	3	3	29.3831	27.3102	29.1827	28.9078	28.2402	31.1343	28.5904	26.0178	26.7017	25.9514	26.2978	26.2482	26.4425	26.6877	26.5108	25.1644
AT1G09300.1	Metallopeptidase M24 family protein	2.4889e-20	1	1	1.07236e-19	1	1		1	1	1	21.7956	0	0	22.1462	0	0	21.8301	0	0	0	0	0	0	0	0	0
AT1G03475.1	LESION INITIATION 2 (LIN2)	2.39126e-20	1	1	3.54216e-20	1	1		2	3	3	24.4026	24.0933	24.8753	22.3077	24.7075	28.6335	23.0129	23.3209	23.3611	23.2989	22.9038	0	23.6958	25.092	0	22.8817
AT3G04480.1	endoribonucleases	2.36792e-20	1	1	2.86065e-20	1	1		2	1	1	21.546	21.7171	22.7389	0	0	23.0374	0	0	0	0	0	0	0	0	0	0
AT5G19220.1	ADP glucose pyrophosphorylase large subunit 1 (APL1)	2.32682e-20	1	1	4.2348e-20	1	1		2	3	3	26.419	25.511	28.8769	25.7118	26.9407	30.201	25.2536	27.4951	24.288	24.8008	25.9203	23.9066	25.3297	25.6764	24.2167	26.3759
AT2G34560.2	P-loop containing nucleoside triphosphate hydrolases superfamily protein	2.31735e-20	1	1	-1.57252e-20	1	1		2	3	3	27.087	25.0042	26.0375	27.308	25.2279	27.3562	25.3346	23.3222	25.3448	24.1704	24.386	25.4874	23.7561	24.6543	24.6165	23.3906
AT3G26060.2	ATPRX Q	2.24923e-20	1	1	2.59108e-20	1	1		2	3	3	27.637	27.8228	29.9792	28.1795	27.5746	31.9011	26.6449	26.702	26.0162	26.9816	27.5631	26.3246	26.2893	28.2854	25.6963	26.3701
AT2G29690.1	anthranilate synthase 2 (ASA2)	2.1811e-20	1	1	1.76873e-19	1	1		1	3	1	22.0346	0	21.8441	22.1814	20.9129	24.5159	0	0	0	0	0	0	0	0	0	0
AT3G08740.1	elongation factor P (EF-P) family protein	2.16765e-20	1	1	-1.09002e-19	1	1		1	2	3	23.3982	0	0	23.8973	21.3763	24.6261	22.2886	21.3125	0	0	0	0	0	0	0	0
AT3G21200.1	proton gradient regulation 7 (PGR7)	2.16332e-20	1	1	3.38957e-21	1	1		2	3	3	26.8146	24.9843	24.7995	26.9803	23.7973	26.2156	25.8537	22.7119	24.8839	24.501	23.7256	25.2543	23.6533	23.8446	25.0994	23.5843
AT4G37930.1	serine transhydroxymethyltransferase 1 (SHM1)	2.15616e-20	1	1	4.18912e-20	1	1		2	3	3	32.2833	30.7129	34.3278	31.1595	32.8942	35.6687	31.5953	32.322	28.7758	28.6428	30.5571	27.9539	30.2619	30.4454	28.7712	30.3545
AT2G29560.1	cytosolic enolase (ENOC)	2.00015e-20	1	1	-1.70595e-19	1	1		1	1	1	22.1584	0	0	0	21.1325	0	0	20.3221	0	0	0	0	0	0	0	0
AT5G25220.1;AT5G11060.1	KNOTTED1-like homeobox gene 3 (KNAT3)	1.88276e-20	1	1	-1.78117e-20	1	1		2	2	2	22.7901	22.0421	23.892	23.6569	0	25.3421	23.0383	0	0	22.7599	23.1504	22.6451	0	22.6594	22.5777	0
AT3G03100.1	NADH:ubiquinone oxidoreductase, 17.2kDa subunit	1.87706e-20	1	1	-4.22593e-20	1	1		2	3	3	22.1289	23.6977	22.8788	25.4854	22.7579	25.5659	21.9568	22.0394	0	23.4801	22.3786	23.9398	24.1822	22.2595	0	24.1384
AT1G49750.1	Leucine-rich repeat (LRR) family protein	1.84687e-20	1	1	1.17511e-20	1	1		2	3	3	21.1361	26.2995	29.2066	22.927	27.1466	27.7182	21.6243	27.1147	0	25.7536	27.2503	21.7062	26.2577	24.6521	0	26.8163
AT4G29220.1	phosphofructokinase 1 (PFK1)	1.81883e-20	1	1	6.11463e-21	1	1		2	3	3	26.5479	24.5371	25.1113	26.4948	24.1479	27.2945	25.8122	21.9792	25.8122	24.2041	23.9377	25.0105	23.6574	24.7368	24.8838	23.1012
AT5G43960.1	Nuclear transport factor 2 (NTF2) family protein with RNA binding (RRM-RBD-RNP motifs) domain	1.8096e-20	1	1	2.08971e-20	1	1		2	3	2	24.3534	23.3782	24.8905	24.729	22.2409	27.3449	0	20.8139	23.8153	0	24.2027	24.0178	0	25.0466	0	0
AT3G56940.1	COPPER RESPONSE DEFECT 1 (CRD1)	1.70841e-20	1	1	1.9134e-20	1	1		2	3	3	26.3704	26.2112	28.5376	26.4311	26.0256	29.7185	24.9175	27.1849	24.7937	25.7728	26.1075	24.8287	25.1371	26.0483	24.0458	26.4027
AT4G27320.1	PHOS34	1.66669e-20	1	1	2.43147e-20	1	1		2	3	3	27.0166	24.2176	26.332	27.947	24.5209	29.2895	27.038	22.6007	25.2031	24.6324	24.1448	25.9281	24.128	25.3533	25.2915	23.7533
AT4G36800.1	RUB1 conjugating enzyme 1 (RCE1)	1.59715e-20	1	1					1	3	0	0	21.7861	23.1225	23.1361	21.7563	0	0	0	0	0	0	0	0	0	0	0
AT1G04170.1	eukaryotic translation initiation factor 2 gamma subunit (EIF2 GAMMA)	1.56866e-20	1	1	5.63036e-20	1	1		2	3	3	27.2287	24.6623	26.9826	26.1129	23.8723	28.6805	26.5073	23.4297	25.0244	23.9193	24.4148	24.5257	23.9217	25.0924	24.889	23.9909
AT3G20500.1	purple acid phosphatase 18 (PAP18)	1.53405e-20	1	1	1.12476e-20	1	1		1	2	1	0	21.2023	0	22.0187	20.9642	23.7499	0	0	0	0	0	0	0	0	0	0
AT1G64520.1	regulatory particle non-ATPase 12A (RPN12a)	1.47905e-20	1	1	3.78663e-20	1	1		2	2	3	21.4157	23.5552	23.1799	0	24.2272	26.7104	20.9936	21.7536	0	23.5271	0	0	23.3824	23.1524	0	0
AT5G24020.1	MIND	1.47626e-20	1	1	1.94005e-20	1	1		2	3	2	23.0428	22.1164	24.3339	22.2729	20.4318	25.1499	22.0422	0	0	0	23.3426	0	0	22.778	0	0
AT4G33010.1	glycine decarboxylase P-protein 1 (GLDP1)	1.45848e-20	1	1	1.6738e-20	1	1		2	3	3	29.9352	28.2533	32.8983	28.7495	31.2864	34.8284	28.6317	30.0981	26.4677	25.9838	28.7719	25.4731	28.3509	29.2461	25.8296	27.8698
AT1G20450.1	EARLY RESPONSIVE TO DEHYDRATION 10 (ERD10)	1.44041e-20	1	1	1.60772e-19	1	1		2	2	2	23.0351	24.6834	24.9121	0	21.4205	27.0051	0	24.4752	0	25.4417	23.8291	0	24.385	24.6567	0	25.4385
AT2G25080.1	glutathione peroxidase 1 (GPX1)	1.42415e-20	1	1	-9.53682e-20	1	1		2	3	3	22.9594	22.7716	24.4342	24.919	22.3786	24.0604	24.4468	20.2842	0	0	0	0	0	0	0	0
AT4G16390.1	pentatricopeptide (PPR) repeat-containing protein	1.39399e-20	1	1	-8.73039e-20	1	1		2	3	2	23.5829	24.3988	24.2736	23.9675	25.6601	27.3538	0	23.8067	23.4191	23.7498	23.298	23.5308	24.1647	23.7344	0	23.7311
AT5G13280.1	aspartate kinase 1 (AK-LYS1)	1.37695e-20	1	1	-1.75028e-19	1	1		2	3	3	24.1434	24.661	24.913	22.2755	24.2888	26.2264	22.2167	22.9315	23.9981	24.1451	23.4521	0	23.583	23.5281	23.2818	23.8566
AT2G36380.1	pleiotropic drug resistance 6 (PDR6)	1.3421e-20	1	1	3.79978e-21	1	1		1	2	2	23.1046	0	23.554	22.8877	0	24.0026	23.0259	0	0	0	0	0	0	0	0	0
AT1G17720.1	ATB BETA	1.2969e-20	1	1	-3.24591e-19	1	1		2	2	3	24.4941	22.4119	0	23.4334	22.6195	22.6716	24.1272	20.8834	0	22.8066	0	0	22.6866	0	0	0
AT2G41680.1	NADPH-dependent thioredoxin reductase C (NTRC)	1.29586e-20	1	1	-2.29604e-20	1	1		2	3	3	28.0681	25.5772	27.0916	27.4529	26.0905	28.784	26.8467	23.1277	25.6764	24.9535	24.8947	25.7592	25.0903	25.0989	25.4944	23.6005
AT3G48010.1	cyclic nucleotide-gated channel 16 (CNGC16)	1.28976e-20	1	1	1.03055e-20	1	1		2	3	3	26.0215	26.1033	26.7244	27.0202	27.0065	27.424	27.5349	26.0318	0	0	0	0	0	0	0	0
AT1G74470.1	Pyridine nucleotide-disulphide oxidoreductase family protein	1.21198e-20	1	1	9.72272e-21	1	1		2	3	3	28.1771	27.9052	28.5614	28.0616	28.1418	30.0659	26.6245	27.6991	25.9198	26.8991	26.5859	26.5759	26.6258	26.7009	26.1349	26.7884
AT5G13510.1	Ribosomal protein L10 family protein	1.18456e-20	1	1	4.42458e-20	1	1		2	3	3	24.9424	24.6493	26.5297	24.3552	24.0957	27.9228	21.975	24.8782	23.8153	25.6197	24.7962	23.2312	25.4098	24.9259	22.9534	25.4068
AT3G01090.2	SNF1 kinase homolog 10 (KIN10)	1.17789e-20	1	1	4.58932e-20	1	1		2	1	1	23.8386	20.4218	0	21.7421	0	0	21.0994	0	0	0	0	0	0	0	0	0
AT1G52400.1	beta glucosidase 18 (BGLU18)	1.16612e-20	1	1	9.35485e-21	1	1		2	3	3	27.4521	28.3038	28.9417	28.1031	30.0238	31.4954	25.6835	29.1728	25.8897	27.9604	27.0245	26.4617	28.7135	28.0132	25.5082	28.123
AT5G19760.1	Mitochondrial substrate carrier family protein	1.10901e-20	1	1	1.26265e-19	1	1		1	2	1	0	22.8375	25.1703	0	22.778	0	0	23.5513	0	0	0	0	0	0	0	0
AT1G52040.1	myrosinase-binding protein 1 (MBP1)	1.09617e-20	1	1	-4.9494e-20	1	1		1	2	2	0	23.3108	20.9048	0	25.6132	25.9736	0	23.0718	0	23.6468	0	0	24.535	22.736	0	23.2699
AT5G08690.1;AT5G08670.1;AT5G08680.1	ATP synthase alpha/beta family protein	1.08804e-20	1	1	3.98889e-20	1	1		2	3	3	29.741	29.0526	30.5729	30.242	28.8852	32.7979	29.113	28.3824	26.8332	27.3051	27.3716	27.289	26.7601	28.1423	27.0701	27.0024
AT5G65730.1	xyloglucan endotransglucosylase/hydrolase 6 (XTH6)	1.07532e-20	1	1	-1.36892e-19	1	1		2	3	3	25.2522	23.028	26.1259	25.5573	23.8121	27.2651	23.2925	23.6372	25.0398	0	24.9072	24.6952	24.4916	24.4368	0	0
AT5G66760.1	succinate dehydrogenase 1-1 (SDH1-1)	1.03745e-20	1	1	7.3924e-20	1	1		2	3	3	29.1823	26.5321	28.2027	29.0624	26.9503	29.9385	28.6417	25.0779	26.8764	25.5641	26.0841	26.9704	25.8526	26.1498	26.8424	24.5299
AT1G23410.1;AT3G62250.1;AT2G47110.1	Ribosomal protein S27a / Ubiquitin family protein	1.01098e-20	1	1	-6.79775e-20	1	1		2	3	3	28.6998	27.7932	29.0901	29.4688	28.1109	30.0464	28.3033	26.7429	27.1915	27.794	27.5184	27.9936	28.198	26.9251	27.3071	27.5436
ATMG00070.1	NADH dehydrogenase subunit 9 (NAD9)	9.34298e-21	1	1	-1.731e-19	1	1		2	3	3	23.8875	24.8974	25.792	24.6697	25.0109	25.9386	23.379	24.5605	23.779	25.5019	24.005	23.4535	25.1936	23.5127	22.9664	25.4155
AT5G62530.1	aldehyde dehydrogenase 12A1 (ALDH12A1)	9.21299e-21	1	1	3.0844e-20	1	1		2	3	3	27.5673	25.0797	28.515	27.1948	23.3065	30.5246	23.3425	24.4746	25.1899	24.2144	25.6621	24.6355	22.762	26.5461	21.5292	24.0683
AT4G23600.1	CORONATINE INDUCED 1 (CORI3)	8.50215e-21	1	1	-2.11801e-20	1	1		1	1	1	0	20.9574	0	0	22.6267	0	0	20.1509	0	0	0	0	0	0	0	0
AT2G28000.1	chaperonin-60alpha (CPN60A)	8.20505e-21	1	1	2.0124e-20	1	1		2	3	3	28.2024	27.4921	29.3529	27.9904	27.9517	30.8837	26.6514	28.0982	25.5121	26.1524	26.6118	25.6252	26.2502	26.5816	25.3384	26.851
AT5G01750.2	Protein of unknown function (DUF567)	8.17804e-21	1	1	9.07829e-21	1	1		1	3	3	21.9402	0	26.116	22.2013	21.8921	26.0949	22.1849	23.6862	0	0	25.6891	0	0	24.4301	0	24.8348
AT1G64710.1	GroES-like zinc-binding dehydrogenase family protein	7.24243e-21	1	1	-3.07548e-20	1	1		2	2	3	25.3452	22.2102	23.5403	23.2196	0	24.9965	24.3189	21.0998	24.0722	22.345	22.7413	0	0	22.8925	23.5656	21.8783
AT5G38830.1	Cysteinyl-tRNA synthetase, class Ia family protein	7.1772e-21	1	1	-2.24609e-20	1	1		2	3	3	28.3317	25.346	27.8638	28.2326	25.5737	29.3412	27.8609	24.5408	25.8978	24.6155	25.298	25.8263	24.5801	25.2435	26.2099	24.1796
AT5G14060.1	CARAB-AK-LYS	7.17058e-21	1	1	-3.26137e-20	1	1		2	3	3	23.9882	24.0046	24.2643	23.7438	22.6587	25.4807	22.0443	21.8972	23.0828	0	23.0132	0	0	0	0	0
AT3G53900.2	uracil phosphoribosyltransferase (UPP)	6.62623e-21	1	1	-3.87808e-20	1	1		2	3	3	24.6741	22.1594	23.4765	25.2645	22.7719	26.3763	23.6374	19.8976	23.2534	23.4624	22.7152	23.8772	22.945	23.1525	23.0427	0
AT3G60750.1	Transketolase	6.45626e-21	1	1	2.21521e-20	1	1		2	3	3	33.0731	30.7814	34.0328	31.0195	33.1745	35.7607	32.3903	31.8345	29.9598	29.1995	30.7584	28.3896	30.7417	31.0276	29.8071	30.1394
AT3G22950.1	ADP-ribosylation factor C1 (ARFC1)	6.12381e-21	1	1	-9.45014e-20	1	1		1	1	2	22.5641	0	22.9846	0	0	23.9037	21.2403	0	0	0	0	0	0	0	0	0
AT2G47250.1	RNA helicase family protein	5.94693e-21	1	1	-7.10313e-20	1	1		2	3	2	25.7601	23.4065	23.1471	26.6292	21.9486	24.8026	25.2737	0	23.9803	22.8107	21.6237	24.8118	21.6667	22.1484	24.4376	0
AT1G18500.1	methylthioalkylmalate synthase-like 4 (MAML-4)	5.43104e-21	1	1	5.48271e-20	1	1		2	3	3	30.132	28.1097	29.5877	29.8971	27.7419	31.4951	29.1081	26.7706	26.6036	26.2867	26.0915	26.5249	25.7055	26.4619	26.5338	25.7782
AT3G46780.1	plastid transcriptionally active 16 (PTAC16)	4.94167e-21	1	1	1.87571e-20	1	1		2	3	3	27.8237	28.0631	29.4211	27.7519	27.0998	30.5861	27.3435	28.0353	25.7274	26.294	26.9498	26.1475	25.571	26.5559	25.8339	27.1021
AT5G64860.1	disproportionating enzyme (DPE1)	4.82217e-21	1	1	-5.32852e-20	1	1		1	1	1	0	21.2514	0	0	21.3273	23.4308	0	0	0	0	0	0	0	0	0	0
AT5G61140.2	U5 small nuclear ribonucleoprotein helicase	4.70236e-21	1	1	-8.42667e-22	1	1		2	1	1	21.9159	21.8123	0	21.855	0	0	21.1722	0	0	0	0	0	0	0	0	0
AT3G20810.2	2-oxoglutarate (2OG) and Fe(II)-dependent oxygenase superfamily protein	3.26636e-21	1	1	-1.83858e-19	1	1		2	3	3	24.2479	22.4039	22.8969	22.2555	22.1451	24.2	21.7882	21.1765	23.5949	23.0719	0	0	22.3559	0	0	22.1558
AT1G62020.1	Coatomer, alpha subunit	3.1952e-21	1	1					2	1	0	22.8243	21.4342	0	22.5348	0	0	0	0	0	0	0	0	0	0	0	0
AT4G01800.2	Albino or Glassy Yellow 1 (AGY1)	3.10185e-21	1	1	3.85119e-20	1	1		2	3	3	27.5702	27.095	28.4999	27.0859	27.4004	29.8732	27.2613	26.8477	25.6217	26.0766	25.9752	25.1312	25.8757	25.7767	25.1411	25.7207
AT1G06650.2	2-oxoglutarate (2OG) and Fe(II)-dependent oxygenase superfamily protein	3.00403e-21	1	1	7.72816e-20	1	1		2	3	2	24.7107	20.2568	21.8473	23.9368	23.4223	26.6339	23.65	0	23.3254	0	0	22.5701	0	23.2093	22.8047	0
AT5G54430.3	PHOS32	2.89057e-21	1	1	4.19983e-21	1	1		2	3	3	27.7672	25.5417	26.3312	27.8143	25.8781	29.3712	27.7814	24.0092	25.6957	25.1917	24.9548	25.7151	25.6175	25.7827	26.2009	23.9666
AT1G21680.1	DPP6 N-terminal domain-like protein	2.85279e-21	1	1	1.15989e-19	1	1		1	2	2	24.5457	0	23.6568	23.6926	0	26.5119	21.662	0	23.3109	0	22.9247	0	0	24.3665	0	0
AT3G52140.4	tetratricopeptide repeat (TPR)-containing protein	2.77542e-21	1	1	-1.61807e-19	1	1		2	3	3	24.731	24.0937	22.2858	24.7455	24.9702	26.6729	24.7757	20.8803	23.5037	24.2942	0	23.3411	24.1374	22.8057	23.5935	22.1534
AT2G06990.1	hua enhancer 2 (HEN2)	2.57304e-21	1	1	6.01124e-20	1	1		2	1	1	23.9462	19.6899	0	24.0594	0	0	22.9795	0	22.9628	0	0	22.6901	0	0	23.2676	0
AT2G41740.1	villin 2 (VLN2)	2.20035e-21	1	1	-5.52415e-20	1	1		2	3	3	26.421	24.4766	24.7972	26.1221	22.4378	27.637	23.3923	21.153	23.9965	23.9901	23.771	24.3309	23.1828	24.1172	23.6815	0
AT2G21620.2	RD2	1.82224e-21	1	1	1.99313e-20	1	1		1	1	1	0	21.5706	0	0	22.1605	22.8987	0	0	0	0	0	0	0	0	0	0
AT2G35390.2	Phosphoribosyltransferase family protein	1.69251e-21	1	1	-1.12406e-20	1	1		2	3	2	25.8305	21.8347	23.6725	26.9589	20.724	26.4142	24.3513	0	24.7095	0	23.5133	25.6267	0	23.9954	24.213	0
AT1G06410.1	trehalose-phosphatase/synthase 7 (TPS7)	1.51519e-21	1	1	-4.04773e-20	1	1		2	2	1	24.3536	21.4019	0	22.6214	20.1751	0	22.0522	0	23.1111	0	0	0	0	0	21.7171	0
AT1G29900.1	carbamoyl phosphate synthetase B (CARB)	1.23439e-21	1	1	2.44204e-21	1	1		2	3	3	28.3274	26.5029	27.4554	28.2139	26.1929	29.2925	27.4889	24.817	25.8809	24.7365	25.1991	25.8755	25.0065	25.3047	25.7815	24.5303
AT5G05010.1	clathrin adaptor complexes medium subunit family protein	1.08661e-21	1	1	-7.82067e-20	1	1		2	3	3	27.5805	25.4193	28.2543	27.087	26.7704	28.9692	26.7204	25.2367	26.1986	25.2292	26.1405	25.4834	25.2246	25.5191	25.8456	25.3367
AT1G18450.1	actin-related protein 4 (ARP4)	1.0789e-21	1	1	5.42784e-21	1	1		1	1	2	0	22.1804	0	0	22.1147	0	21.7927	21.6186	0	22.5343	0	0	22.1695	0	0	22.3026
AT2G19480.1	nucleosome assembly protein 1	9.85639e-22	1	1	3.27428e-20	1	1		1	2	2	0	22.6434	23.2535	0	22.8347	25.185	0	21.5453	0	23.1771	0	0	22.5775	23.0288	0	22.8181
AT2G44060.1	Late embryogenesis abundant protein, group 2	5.38056e-22	1	1	4.32378e-20	1	1		2	3	2	23.5575	26.3327	26.2463	23.5584	24.7404	27.8994	0	25.8014	22.7661	25.6247	24.7703	0	23.7476	25.0972	0	25.5761
AT2G40490.1	HEME2	5.08501e-22	1	1	3.34959e-21	1	1		1	3	2	23.5919	0	24.296	24.3735	22.1809	26.1822	22.8155	0	0	0	23.2877	23.2654	22.8309	23.5485	22.5418	0
AT5G62300.1;AT3G45030.1	Ribosomal protein S10p/S20e family protein	4.88015e-22	1	1	1.92659e-20	1	1		2	3	3	27.2141	26.1091	28.3162	26.7445	26.2496	29.1653	26.5259	25.5945	26.1198	26.3072	27.0533	25.7104	26.1017	26.7206	26.0492	27.095
AT3G07770.1	HEAT SHOCK PROTEIN 89.1 (Hsp89.1)	4.37585e-22	1	1	-1.27283e-19	1	1		2	3	3	26.1215	22.8351	23.2322	24.8421	23.9103	25.3974	24.3576	21.7686	24.1981	23.2774	0	23.7406	23.6321	22.563	23.8991	0
AT3G02200.2	Proteasome component (PCI) domain protein	4.25375e-22	1	1	3.11549e-22	1	1		1	2	2	0	22.22	24.6227	0	21.9739	24.276	0	22.6964	0	0	0	0	22.2913	0	0	23.4121
AT5G16070.1	TCP-1/cpn60 chaperonin family protein	2.87034e-22	1	1	-3.35368e-20	1	1		1	1	1	20.7903	0	0	20.8867	0	22.0649	0	0	0	0	0	0	0	0	0	0
AT4G17300.2	NS1	2.45742e-22	1	1	8.56354e-22	1	1		1	2	2	23.073	0	0	22.3311	19.5317	26.0232	0	20.191	0	0	0	0	0	0	0	0
AT2G25450.1	2-oxoglutarate (2OG) and Fe(II)-dependent oxygenase superfamily protein	2.34747e-22	1	1	6.63113e-21	1	1		2	3	3	27.4625	26.2206	26.0336	27.9083	26.5127	29.2992	27.2463	24.6423	25.705	25.3008	24.5996	25.7956	25.9347	25.7139	25.9037	24.8495
AT4G21960.1	PRXR1	1.54199e-22	1	1	5.23174e-22	1	1		1	3	3	0	21.7108	24.4989	23.7559	22.1719	28.6583	22.4014	21.5786	0	0	23.2513	22.5717	0	25.2512	0	0
AT1G07250.1	UDP-glucosyl transferase 71C4 (UGT71C4)	1.64658e-24	1	1	1.35924e-24	1	1		1	2	2	0	22.4187	22.3898	0	23.1263	23.1627	23.8699	0	0	0	0	0	23.7702	0	24.0928	0
AT3G26720.1	Glycosyl hydrolase family 38 protein	8.3356e-32	1	1	6.73218e-31	1	1		2	1	2	23.6675	22.1587	0	22.9818	0	24.0357	22.0519	0	0	0	0	0	0	0	0	0
AT3G22120.2	cell wall-plasma membrane linker protein (CWLP)	-1.7743e-22	1	1	-3.11533e-21	1	1		1	1	3	0	26.2772	0	0	26.2822	25.8403	20.3705	23.8581	0	27.1772	0	0	26.9864	0	0	0
AT4G36020.1	cold shock domain protein 1 (CSDP1)	-3.97727e-22	1	1	-1.19615e-21	1	1		2	2	2	24.532	21.2467	24.4503	0	20.0747	26.252	0	20.3696	0	0	0	0	0	0	0	0
AT3G14390.1	Pyridoxal-dependent decarboxylase family protein	-4.15343e-22	1	1	-3.50291e-22	1	1		1	2	2	23.5068	0	22.2616	23.0238	0	23.7644	22.5733	0	0	0	0	0	0	0	0	0
AT1G79930.1	heat shock protein 91 (HSP91)	-1.00236e-21	1	1	6.95228e-23	1	1		2	3	3	27.4835	24.7103	26.3809	26.6617	25.811	29.1229	25.9836	24.0931	24.7786	24.393	24.1881	24.7224	24.5037	25.2973	24.4981	24.0312
AT5G04130.1;AT3G10270.2	DNA GYRASE B2 (GYRB2)	-1.77177e-21	1	1	-1.96539e-19	1	1		2	3	3	28.1415	26.3744	26.8928	28.6995	25.5254	28.3697	27.2752	23.1102	27.7627	27.1703	0	28.381	0	0	28.0996	0
AT1G23310.1	glutamate:glyoxylate aminotransferase (GGT1)	-1.81394e-21	1	1	1.73264e-20	1	1		2	3	3	31.0924	29.4661	31.9774	30.1891	30.8702	33.3762	30.3133	30.2377	28.3421	27.8511	29.0532	27.6088	28.9713	28.9921	28.2897	28.9969
AT4G17170.1	RAB GTPase homolog B1C (RABB1C)	-2.00361e-21	1	1	-3.85281e-19	1	1		2	2	2	23.4505	23.2108	23.0436	22.9582	0	23.1796	0	22.2119	22.926	23.1991	22.4188	0	0	0	0	22.8285
AT1G30120.1	pyruvate dehydrogenase E1 beta (PDH-E1 BETA)	-2.04074e-21	1	1	-7.10811e-20	1	1		2	3	3	27.3045	26.5239	27.8001	27.4096	26.3041	29.3085	26.3974	24.2836	25.4126	26.5635	26.0043	25.9242	26.348	26.4612	25.5511	25.4765
AT5G35530.1	Ribosomal protein S3 family protein	-2.72038e-21	1	1	-1.15273e-20	1	1		2	3	1	22.662	21.9775	23.0963	22.045	21.6442	23.9797	0	0	0	22.6349	0	0	22.0046	0	0	0
AT5G14040.1	phosphate transporter 3	-3.038e-21	1	1	-2.32813e-20	1	1		1	2	2	0	25.5355	24.596	0	25.423	26.844	0	25.6007	0	24.7242	23.7746	0	24.2907	24.2692	0	24.6862
AT2G47960.1	unknown protein	-3.10162e-21	1	1	-1.35738e-20	1	1		2	3	3	25.016	21.8673	22.642	24.6308	22.892	24.1546	23.1671	19.7255	23.5527	22.1251	22.0649	22.966	22.6854	22.1868	22.8669	0
AT3G02530.1	TCP-1/cpn60 chaperonin family protein	-3.17844e-21	1	1	2.92606e-21	1	1		2	3	3	28.7919	27.1834	27.8875	28.3111	26.7995	29.627	27.5416	25.0585	26.0659	25.9257	25.4715	25.9809	25.7314	25.6466	25.7697	25.145
AT2G34250.1;AT1G29310.1	SecY protein transport family protein	-3.55614e-21	1	1					1	1	0	0	23.1582	0	0	23.7936	0	0	0	0	24.3931	0	0	23.5931	0	0	0
AT5G02280.1	SNARE-like superfamily protein	-3.7767e-21	1	1	8.69872e-21	1	1		1	3	3	21.9454	0	22.4331	21.7797	20.7815	23.111	21.5355	20.8636	0	0	0	0	0	0	0	0
AT1G64980.2	Nucleotide-diphospho-sugar transferases superfamily protein	-4.44234e-21	1	1	-2.41944e-21	1	1		2	3	3	24.534	19.584	19.2507	24.3586	19.9304	23.5234	22.9819	19.7859	23.663	0	0	23.5787	0	0	0	0
AT1G48860.1	RNA 3'-terminal phosphate cyclase/enolpyruvate transferase, alpha/beta	-4.63659e-21	1	1	5.05427e-21	1	1		2	3	3	25.3871	24.504	25.2765	25.4532	25.9745	27.292	24.9275	23.549	24.4376	23.8662	23.624	24.3286	24.1602	23.9114	24.2052	23.8848
AT4G35090.1	catalase 2 (CAT2)	-5.20682e-21	1	1	7.05174e-20	1	1		2	3	3	33.4839	31.5311	33.4527	32.5276	32.3241	35.284	32.8316	30.9357	30.9411	30.2202	30.8609	30.163	30.7951	31.3974	30.8074	30.0906
AT3G14100.1	RNA-binding (RRM/RBD/RNP motifs) family protein	-5.29937e-21	1	1	9.82253e-21	1	1		2	3	3	28.4834	25.6524	27.2975	28.3695	24.8239	28.7268	27.6228	23.5362	26.7622	25.4685	25.8853	26.6161	24.7186	25.8538	26.7656	24.5563
AT1G15730.1	Cobalamin biosynthesis CobW-like protein	-5.8635e-21	1	1	-1.97166e-19	1	1		2	3	3	25.4553	25.3327	22.3643	26.6803	22.7459	25.8994	25.3622	20.482	24.1225	24.568	0	24.9967	23.6569	23.2062	24.3968	0
AT4G17100.1	CONTAINS InterPro DOMAIN/s: Endoribonuclease XendoU (InterPro:IPR018998)	-5.99875e-21	1	1	4.00763e-20	1	1		2	3	3	25.7441	23.3927	25.1906	24.6618	21.1221	24.2972	25.4833	21.9692	24.2988	24.726	24.0352	24.8853	24.1364	23.6663	24.4937	23.8469
AT1G61010.1	cleavage and polyadenylation specificity factor 73-I (CPSF73-I)	-6.11233e-21	1	1	1.22056e-21	1	1		1	2	1	0	20.4771	0	23.2434	21.9709	25.8178	0	0	0	0	0	22.7461	0	23.7524	0	0
AT4G22890.1	PGR5-LIKE A	-7.71978e-21	1	1	-5.11936e-21	1	1		1	2	3	0	21.1557	24.0464	0	23.7426	26.741	21.5568	23.6325	0	0	23.6156	0	0	23.4895	0	0
AT1G74910.1	ADP-glucose pyrophosphorylase family protein	-8.37069e-21	1	1	1.05585e-20	1	1		2	3	3	28.2052	25.9675	27.4579	27.6836	26.4476	29.2834	27.4606	25.2003	25.8151	25.0509	25.2352	25.7135	25.4215	25.2785	26.0199	25.2782
AT3G58140.1	phenylalanyl-tRNA synthetase class IIc family protein	-8.5629e-21	1	1	-1.24997e-20	1	1		2	3	3	29.34	27.0357	28.1986	29.529	26.925	29.9285	29.0508	24.465	26.6088	25.7924	25.5807	26.8135	25.6977	25.7167	27.0734	24.5537
AT4G17890.1	ARF-GAP domain 8 (AGD8)	-8.60369e-21	1	1	-1.02356e-20	1	1		2	2	3	22.8492	20.9958	21.3966	23.0211	0	25.2303	21.5884	20.5606	0	0	0	0	0	0	0	0
AT3G56340.1	Ribosomal protein S26e family protein	-8.75093e-21	1	1	3.72378e-21	1	1		2	3	2	23.9326	23.6167	25.2931	22.0279	24.0941	25.797	0	24.5432	23.3063	24.4598	0	0	24.5889	23.0609	0	25.1691
AT3G14310.1	pectin methylesterase 3 (PME3)	-9.06075e-21	1	1	8.80639e-21	1	1		2	3	3	28.3469	27.0098	28.7803	27.2295	27.2103	31.0454	26.7788	26.1175	25.8039	25.7805	26.1333	25.4823	25.613	26.9299	25.1053	25.8438
AT1G60780.1	HAPLESS 13 (HAP13)	-1.01013e-20	1	1	-1.61829e-20	1	1		2	3	3	27.5322	24.2539	25.1623	26.7637	23.6771	27.1065	24.4666	20.1058	25.8251	23.6504	23.7005	24.6016	23.4083	24.0918	23.3445	0
AT1G36160.1	acetyl-CoA carboxylase 1 (ACC1)	-1.03568e-20	1	1	-1.29361e-20	1	1		2	3	2	28.2439	26.3858	22.196	29.0287	20.5126	24.8977	27.2398	0	25.6613	23.6531	0	26.0623	0	21.0823	25.1918	0
AT3G53420.1	plasma membrane intrinsic protein 2A (PIP2A)	-1.06771e-20	1	1	3.35238e-20	1	1		2	3	2	24.5048	25.0212	27.4782	21.8303	25.6831	27.0778	0	25.4624	24.7675	25.1584	26.078	0	25.3974	25.3758	0	25.7106
AT2G34460.1	NAD(P)-binding Rossmann-fold superfamily protein	-1.21633e-20	1	1	-7.24774e-20	1	1		1	2	1	23.1512	0	23.3665	21.8003	0	0	21.012	0	22.3456	0	22.3918	0	0	0	0	0
AT4G04020.1	fibrillin (FIB)	-1.28206e-20	1	1	3.33367e-19	1	1		2	3	2	22.3104	21.8011	21.0436	21.9541	22.2074	23.8237	0	21.895	0	22.3667	0	0	22.5408	0	0	22.6027
AT5G39590.1	TLD-domain containing nucleolar protein	-1.34671e-20	1	1	2.59436e-19	1	1		1	3	2	21.9961	0	21.9994	21.4423	21.5828	25.8267	0	21.9818	0	0	0	0	0	22.8678	0	22.9638
AT1G61520.1	photosystem I light harvesting complex gene 3 (LHCA3)	-1.36697e-20	1	1	-8.01237e-20	1	1		2	3	3	24.05	27.5692	28.589	27.7915	27.7392	29.7639	26.6462	27.0249	0	27.7509	27.9356	27.0385	27.2535	27.1036	26.1955	27.9277
AT1G63940.2	monodehydroascorbate reductase 6 (MDAR6)	-1.42209e-20	1	1	5.19777e-21	1	1		2	3	3	29.5005	27.2954	28.9645	28.3336	28.1525	30.9544	28.7402	26.7643	26.5445	25.7872	26.1424	25.9529	26.0854	26.4135	26.6249	25.4641
AT5G54600.1	Translation protein SH3-like family protein	-1.43982e-20	1	1	4.96116e-20	1	1		2	3	3	25.457	25.675	26.2086	26.1161	25.3106	29.4363	25.1986	25.0187	24.0733	25.8117	24.7552	25.0872	24.9947	26.2319	24.6541	25.0354
AT4G33510.1	3-deoxy-d-arabino-heptulosonate 7-phosphate synthase (DHS2)	-1.44088e-20	1	1	6.36821e-20	1	1		2	3	3	30.7001	29.0827	30.2764	30.2972	29.6587	32.013	29.8143	28.4958	27.934	27.7814	27.4477	27.7019	27.8526	27.8232	27.7715	27.6091
AT3G16220.1	Predicted eukaryotic LigT	-1.44439e-20	1	1	2.98868e-21	1	1		2	1	1	22.4099	20.8577	21.738	0	0	23.2029	0	0	0	0	0	0	0	0	0	0
AT5G06160.1	ATROPOS (ATO)	-1.46141e-20	1	1	2.20124e-20	1	1		1	2	1	23.1563	0	21.6759	22.5718	0	24.5813	0	0	22.4729	0	0	21.9869	0	22.4785	0	0
AT1G09640.1	Translation elongation factor EF1B, gamma chain	-1.59106e-20	1	1	-9.24215e-20	1	1		2	3	3	27.9379	26.6553	28.0404	28.1849	27.2317	29.5648	27.5386	26.9787	25.8256	25.8777	25.9027	26.0719	25.6546	25.7122	26.1763	26.302
AT4G30000.2	Dihydropterin pyrophosphokinase / Dihydropteroate synthase	-1.62364e-20	1	1	4.51591e-20	1	1		2	3	2	24.38	22.5932	22.3913	23.7845	20.035	24.7453	24.0073	0	0	22.4	0	22.8883	0	22.8065	23.6213	0
AT5G40870.1	uridine kinase/uracil phosphoribosyltransferase 1 (UK/UPRT1)	-1.6346e-20	1	1	-5.48201e-20	1	1		2	3	3	28.4043	25.1029	25.8558	28.0607	23.2175	27.5877	27.5516	19.9936	25.9338	24.2434	23.8802	25.5127	21.8066	23.5367	25.5166	0
AT1G30300.1	Metallo-hydrolase/oxidoreductase superfamily protein	-1.65129e-20	1	1	-5.76488e-20	1	1		1	1	1	22.0378	0	0	21.9843	0	23.0951	0	0	0	0	0	0	0	0	0	0
AT4G22010.1	SKU5 similar 4 (sks4)	-1.69204e-20	1	1	7.09307e-21	1	1		2	3	3	29.2223	26.8776	26.0802	29.0202	24.7632	29.8523	28.8198	25.3375	26.5572	25.4461	24.4751	26.4429	23.4185	25.6989	26.8104	24.3292
AT5G50920.1	CLPC homologue 1 (CLPC1)	-1.74212e-20	1	1	-2.66685e-20	1	1		2	3	3	31.5297	29.6879	30.716	31.3421	30.2523	32.8661	31.0497	27.9328	27.834	27.7343	27.2121	27.8635	27.5894	27.6441	28.0867	26.5454
AT1G11860.3	Glycine cleavage T-protein family	-1.77577e-20	1	1	-2.07302e-20	1	1		2	3	3	32.0614	31.1359	30.8389	31.9977	29.8781	32.732	31.4525	27.8712	30.3636	29.5734	28.9975	30.4661	28.8639	29.6458	30.4299	27.9148
AT1G06000.1	UDP-Glycosyltransferase superfamily protein	-1.78956e-20	1	1	2.59758e-21	1	1		2	3	3	26.3505	22.3731	24.3635	26.4141	22.3966	27.7579	24.7578	24.0855	24.7919	23.161	23.4532	25.2197	23.0377	24.4997	24.0599	24.6666
AT3G44310.1	nitrilase 1 (NIT1)	-1.82427e-20	1	1	-8.95207e-20	1	1		2	3	3	32.6723	30.9535	32.5308	32.6116	30.8079	34.3978	31.8094	29.8234	29.7738	29.4306	29.5424	29.6707	29.0591	30.0767	29.4175	28.7211
AT4G39970.1	Haloacid dehalogenase-like hydrolase (HAD) superfamily protein	-1.82809e-20	1	1	1.16442e-20	1	1		1	2	2	22.4082	0	0	22.5945	19.6585	22.8308	0	19.6579	0	0	0	0	0	0	0	0
AT5G42650.1	allene oxide synthase (AOS)	-1.84388e-20	1	1	-8.44276e-22	1	1		2	3	3	28.3414	27.6874	28.9883	28.1857	27.6885	30.8385	26.8571	27.9571	25.6846	26.1282	25.9151	25.6869	25.9369	26.255	25.4008	26.4753
AT1G18080.1	ATARCA	-1.91419e-20	1	1	5.3905e-20	1	1		2	3	3	30.083	27.8223	29.6797	29.1825	29.0145	31.75	29.136	27.9022	27.4775	26.4262	27.1005	26.875	27.1639	27.6374	27.443	26.811
AT1G13440.1	glyceraldehyde-3-phosphate dehydrogenase C2 (GAPC2)	-1.91622e-20	1	1	-3.11335e-19	1	1		2	3	3	33.8711	32.9734	34.1172	33.8145	33.2741	35.2722	33.099	32.461	30.6279	30.9639	30.7305	30.6566	30.9268	30.4432	30.4761	30.6623
AT1G47128.1	responsive to dehydration 21 (RD21)	-1.9286e-20	1	1	-1.17239e-19	1	1		2	3	3	29.1028	26.8293	28.3443	29.2285	26.2538	29.5701	28.6574	25.5824	28.2577	27.177	27.458	28.1176	25.9969	27.3414	28.2253	26.2131
AT5G45930.1	magnesium chelatase i2 (CHLI2)	-2.02108e-20	1	1	-6.52726e-20	1	1		2	3	2	23.736	24.2577	24.3888	24.5281	23.7964	0	22.2761	22.5437	23.1325	0	22.792	23.4262	0	0	0	0
AT4G17260.1	Lactate/malate dehydrogenase family protein	-2.0442e-20	1	1	-2.81087e-19	1	1		2	1	1	24.284	21.5232	23.6867	0	0	24.5256	0	0	0	0	0	0	0	0	0	0
AT1G30580.1	GTP binding	-2.0866e-20	1	1	1.40099e-20	1	1		2	3	3	26.7236	25.1488	25.5833	24.7609	23.7968	29.5377	25.1328	21.0546	25.0181	24.384	23.5141	23.0999	23.4246	26.4403	23.9283	21.3985
AT1G32060.1	phosphoribulokinase (PRK)	-2.37642e-20	1	1	4.56056e-20	1	1		2	3	3	29.1396	27.48	29.6493	28.4599	27.4466	31.3991	27.7504	27.5379	26.4895	26.3495	27.0212	26.1027	26.1549	27.1769	26.4059	26.7082
AT1G80480.1	plastid transcriptionally active 17 (PTAC17)	-2.484e-20	1	1	-1.24375e-19	1	1		2	3	3	29.319	27.5698	26.8882	29.6559	27.1653	29.4589	28.3766	24.3292	26.4646	26.7345	25.1791	27.0529	25.5235	25.812	26.5746	24.3457
AT2G27820.1	prephenate dehydratase 1 (PD1)	-2.48595e-20	1	1	-5.82402e-20	1	1		2	3	3	28.3542	26.441	26.0908	28.3412	25.5428	28.9199	26.5969	23.8638	26.6937	25.927	25.5068	26.559	24.9206	25.8298	26.2603	24.2153
AT1G08980.1	amidase 1 (AMI1)	-2.50363e-20	1	1	1.31623e-19	1	1		1	1	1	23.7056	0	24.7494	0	0	28.0426	0	0	0	0	23.4325	0	0	24.4982	0	0
AT4G04910.1	N-ethylmaleimide sensitive factor (NSF)	-2.55282e-20	1	1	-5.93091e-20	1	1		2	3	3	28.8625	26.3719	24.4037	28.0532	23.9291	26.5284	26.8778	22.6468	25.9891	24.9313	20.8532	25.5079	21.6824	22.5786	24.7834	20.843
AT2G24580.1	FAD-dependent oxidoreductase family protein	-2.55959e-20	1	1	4.53729e-20	1	1		2	2	2	24.1854	21.0568	0	24.0537	21.6563	24.9167	24.6566	0	23.2559	0	0	23.5833	0	22.7495	24.2823	0
AT5G67030.1	ABA DEFICIENT 1 (ABA1)	-2.59976e-20	1	1	-8.07657e-20	1	1		2	3	3	26.1706	26.4628	26.7928	26.3982	26.3782	28.0245	25.7746	24.6528	24.578	25.6092	24.6901	24.7492	25.2537	24.7492	24.3985	24.6199
AT3G03380.1	DegP protease 7 (DegP7)	-2.60811e-20	1	1	-2.06145e-20	1	1		2	2	3	26.9346	23.7438	20.6641	26.5898	0	24.1777	25.0254	20.4865	24.79	23.3875	0	24.1892	0	21.294	23.0188	0
AT1G20620.6	catalase 3 (CAT3)	-2.62016e-20	1	1	-3.06543e-20	1	1		2	3	3	33.1045	31.1077	31.9346	32.6062	31.5177	33.8468	32.5473	29.6908	30.2232	29.2699	29.0268	29.8483	29.587	29.5426	30.3228	28.1112
AT3G61220.3	NAD(P)-binding Rossmann-fold superfamily protein	-2.64208e-20	1	1	-1.02678e-19	1	1		2	3	3	23.4481	22.939	25.7725	23.7901	22.8563	25.9052	22.8744	23.5403	0	23.9994	24.0411	23.7994	23.3362	23.6683	23.2302	23.5504
AT1G14830.1	DYNAMIN-like 1C (DL1C)	-2.70263e-20	1	1					2	1	0	21.6452	24.749	0	21.6281	0	0	0	0	0	0	0	0	0	0	0	0
AT5G15490.1	UDP-glucose 6-dehydrogenase family protein	-2.70824e-20	1	1	-2.51764e-19	1	1		2	3	3	26.4022	24.1254	25.8678	25.4712	24.3539	27.3173	23.1816	24.5877	24.9714	23.8961	24.5834	24.4605	23.6994	24.5161	24.0095	23.5345
AT1G56190.1	Phosphoglycerate kinase family protein	-2.7567e-20	1	1	2.15664e-19	1	1		2	3	3	27.6889	26.5565	27.9232	26.0387	27.2516	30.0723	26.6196	26.967	25.9351	25.6562	26.3208	24.8044	26.2712	26.6164	25.3533	26.326
AT4G00630.2;AT1G01790.1	K+ efflux antiporter 2 (KEA2)	-2.75919e-20	1	1	2.01727e-19	1	1		1	1	1	0	20.9251	21.737	0	0	23.6287	0	0	0	0	0	0	0	0	0	0
AT2G35840.1	Sucrose-6F-phosphate phosphohydrolase family protein	-2.78577e-20	1	1	-2.06352e-20	1	1		2	3	3	29.8695	27.6181	22.4652	30.0965	24.5313	28.1256	29.339	20.6447	27.0296	26.4409	0	27.6246	23.7852	25.0468	27.6071	0
AT4G01850.1	S-adenosylmethionine synthetase 2 (SAM-2)	-2.8115e-20	1	1	-1.10643e-20	1	1		2	3	3	30.704	27.7095	28.9188	30.4613	27.0881	31.1775	30.2548	25.2969	28.3235	26.5989	26.8323	28.0834	25.7502	27.3269	28.5017	24.9986
AT1G51690.5	protein phosphatase 2A 55 kDa regulatory subunit B alpha isoform (B ALPHA)	-2.90798e-20	1	1	-9.03156e-20	1	1		2	3	3	26.7405	24.9325	25.5671	27.1452	24.9649	27.5158	26.4691	21.3939	24.9079	24.4414	24.0995	25.2665	23.7567	24.2687	25.2865	22.9289
AT3G45140.1	lipoxygenase 2 (LOX2)	-2.97493e-20	1	1	-3.62409e-20	1	1		2	3	3	31.0262	31.1198	31.287	31.2192	30.7558	33.3552	30.3436	29.1489	27.5741	28.5771	27.68	27.8434	27.9773	28.1501	27.6559	27.2841
AT5G17990.1	tryptophan biosynthesis 1 (TRP1)	-3.02971e-20	1	1	-1.34889e-19	1	1		2	3	3	25.422	25.9579	26.486	26.4293	26.6269	27.3876	23.4492	24.0412	24.378	25.6971	24.9293	24.9195	25.3969	24.9382	24.2087	24.8375
AT1G71840.1	transducin family protein / WD-40 repeat family protein	-3.04826e-20	1	1	-5.60238e-20	1	1		1	1	2	23.8875	0	0	24.0393	0	23.8435	25.447	0	0	0	0	24.6545	0	22.7729	24.8295	0
AT4G25900.1	Galactose mutarotase-like superfamily protein	-3.0578e-20	1	1	3.5735e-20	1	1		2	3	3	25.3211	23.1434	25.5971	25.7424	24.0122	30.0491	21.678	23.2231	0	22.3272	22.8879	23.0195	22.9889	27.1344	0	22.5331
AT4G37980.1	elicitor-activated gene 3-1 (ELI3-1)	-3.0614e-20	1	1	-8.02786e-20	1	1		2	3	3	27.317	24.9965	24.7679	26.9985	25.7587	27.4425	26.5485	23.8498	25.3619	25.1547	24.5769	25.1386	24.9886	24.7855	25.2641	24.4064
AT5G58490.1	NAD(P)-binding Rossmann-fold superfamily protein	-3.0906e-20	1	1	-2.08316e-19	1	1		2	2	3	25.1265	23.6866	0	25.2067	23.4575	26.0654	22.6834	21.2825	24.0168	24.3083	0	24.0528	23.8341	23.9946	0	0
AT1G17650.1	glyoxylate reductase 2 (GLYR2)	-3.19989e-20	1	1	7.14519e-21	1	1		1	3	2	0	21.7013	23.7358	24.005	21.2029	0	23.0327	21.0316	0	0	0	0	0	0	0	0
AT1G60550.1	enoyl-CoA hydratase/isomerase D (ECHID)	-3.20401e-20	1	1	-1.90298e-20	1	1		2	3	3	25.4133	25.131	25.3002	25.422	24.878	27.6826	23.8541	22.5178	23.7273	24.7674	23.5525	23.6186	24.215	23.7161	23.2574	23.7051
AT5G35790.1	glucose-6-phosphate dehydrogenase 1 (G6PD1)	-3.21049e-20	1	1	-3.83386e-20	1	1		2	3	3	29.1311	27.0673	28.0876	29.6532	27.0278	30.0046	28.4617	25.5592	26.6713	26.009	25.4273	26.7893	25.2832	25.8809	26.3733	25.3103
AT4G29060.1	embryo defective 2726 (emb2726)	-3.50451e-20	1	1	2.99293e-20	1	1		2	3	3	25.7915	24.7911	24.8209	23.4261	24.562	27.5275	24.4147	24.5282	23.252	24.2654	24.0697	23.1512	23.9511	24.4354	0	24.2031
AT4G17090.1	chloroplast beta-amylase (CT-BMY)	-3.56689e-20	1	1	-4.25122e-20	1	1		2	3	3	28.711	26.4075	26.7075	28.4804	26.753	29.7086	27.7864	24.4228	25.9872	25.2642	24.5024	25.7566	25.1294	25.1095	25.7793	23.9844
AT5G18660.1	PALE-GREEN AND CHLOROPHYLL B REDUCED 2 (PCB2)	-3.61078e-20	1	1	-1.61708e-19	1	1		2	3	3	25.8292	24.7601	25.3536	25.7557	24.7107	27.2257	25.0578	23.332	24.5921	24.2537	24.7007	24.5485	24.5186	24.2679	24.1628	24.4321
AT3G43300.1	HOPM interactor 7 (ATMIN7)	-3.62112e-20	1	1	1.67736e-20	1	1		2	2	2	22.3501	24.5982	20.8641	0	22.7317	25.0237	0	19.4348	22.106	23.3669	0	0	22.2098	22.5998	0	22.4176
AT1G72610.1	germin-like protein 1 (GER1)	-3.66796e-20	1	1	5.77894e-20	1	1		2	3	3	27.2891	26.6788	27.8713	26.7552	28.0019	30.4705	26.1672	27.8974	26.1835	26.9575	26.7162	25.872	27.2961	28.0362	26.0809	27.9485
AT5G36880.2	acetyl-CoA synthetase (ACS)	-3.71399e-20	1	1	-2.27796e-19	1	1		1	2	3	0	22.4405	26.6074	0	25.6512	26.8839	24.6539	24.0976	0	0	0	0	24.851	24.9221	0	24.7469
AT3G01180.1	starch synthase 2 (SS2)	-3.90238e-20	1	1	-7.42963e-20	1	1		2	3	3	26.7833	23.4307	21.8168	25.6804	23.7816	26.0471	25.7022	21.5379	24.8858	23.5883	0	24.4883	24.3901	23.6421	24.4023	0
AT4G24730.1	Calcineurin-like metallo-phosphoesterase superfamily protein	-3.96119e-20	1	1	-5.5513e-20	1	1		1	1	1	22.6465	0	0	22.1955	0	24.3211	0	0	0	0	0	0	0	0	0	0
AT2G21390.1	Coatomer, alpha subunit	-4.02063e-20	1	1	-4.61399e-20	1	1		2	3	3	28.0252	26.2095	27.9298	29.6931	24.4111	29.7175	28.4223	22.4343	28.3112	28.1089	27.486	28.252	26.3237	27.267	28.1444	25.0008
AT2G27680.1	NAD(P)-linked oxidoreductase superfamily protein	-4.02522e-20	1	1	-6.76428e-20	1	1		2	3	3	26.4999	26.3757	27.1431	26.2733	26.454	29.2294	24.895	25.0244	25.1815	25.4381	25.3958	24.7431	25.0015	25.7983	24.6333	25.0416
AT3G12490.2	cystatin B (CYSB)	-4.09078e-20	1	1	-7.00227e-21	1	1		2	3	3	25.272	25.5703	25.8848	27.0889	22.7979	29.2516	25.7807	22.3448	24.0223	25.4742	24.3196	24.9316	23.0827	25.3173	24.6594	24.1037
AT5G03290.1	isocitrate dehydrogenase V (IDH-V)	-4.09871e-20	1	1	-3.56674e-21	1	1		2	3	3	29.0831	27.3389	29.0818	28.2189	27.7538	30.4953	28.0076	26.9356	26.4948	26.3762	26.5188	26.0706	26.436	26.382	26.1457	26.403
AT5G19820.1	embryo defective 2734 (emb2734)	-4.12213e-20	1	1	1.7319e-19	1	1		1	2	2	0	23.7725	25.4349	0	23.9419	27.6981	0	24.6181	0	24.3905	24.5851	0	23.4722	24.5983	0	24.4896
AT3G12290.1	Amino acid dehydrogenase family protein	-4.25983e-20	1	1	-3.15501e-20	1	1		2	3	3	29.5943	27.3904	28.3421	29.1056	27.5801	31.065	28.8588	27.1665	27.3644	26.6738	25.968	26.9663	26.9743	27.0504	27.3557	26.6019
AT1G51560.1	Pyridoxamine 5'-phosphate oxidase family protein	-4.27902e-20	1	1	-2.07798e-19	1	1		2	3	3	28.1044	26.5604	26.8783	27.9492	24.3944	29.1925	26.6488	22.5358	26.7468	25.8638	25.9901	26.8407	25.1041	26.3609	26.3572	24.7409
AT1G19670.1	chlorophyllase 1 (CLH1)	-4.59741e-20	1	1	3.79139e-19	1	1		1	2	1	0	21.894	23.7776	0	22.3492	25.7565	0	0	0	0	23.0976	0	0	23.6447	0	0
AT5G30510.1	ribosomal protein S1 (RPS1)	-4.6067e-20	1	1	-4.30476e-20	1	1		2	3	3	28.8024	27.4679	28.2576	28.6331	27.7418	30.2167	27.9953	26.3311	25.5426	25.9895	25.4414	25.8186	26.1796	25.9513	25.9119	25.2306
AT2G21960.1	unknown protein	-4.64451e-20	1	1	1.32694e-19	1	1		1	1	1	0	20.2014	0	0	20.281	0	0	19.9992	0	0	0	0	0	0	0	0
AT3G21140.1	Pyridoxamine 5'-phosphate oxidase family protein	-4.68043e-20	1	1	-2.43635e-20	1	1		2	3	3	28.182	25.7755	26.0243	28.0223	25.7495	28.8261	26.7442	24.2957	25.6933	24.4796	25.2084	25.7103	24.5267	25.281	25.7078	24.0768
AT3G22890.1	ATP sulfurylase 1 (APS1)	-4.79319e-20	1	1	-8.29547e-21	1	1		2	3	3	31.15	29.3036	30.0802	30.1885	29.1659	31.9334	30.526	27.7563	27.741	27.7948	26.7878	27.3128	27.4077	27.3982	28.0788	26.6516
AT3G63410.1	ALBINO OR PALE GREEN MUTANT 1 (APG1)	-4.94186e-20	1	1	-1.42927e-20	1	1		2	3	3	23.3296	25.0605	25.4437	24.1596	23.7731	27.1758	23.0079	23.0664	0	25.2234	24.9229	23.5703	23.7246	24.8266	0	23.9406
AT4G13940.1	MATERNAL EFFECT EMBRYO ARREST 58 (MEE58)	-5.03025e-20	1	1	-1.0298e-19	1	1		2	3	3	31.3738	29.7358	30.5917	31.2393	30.146	32.3516	30.5858	28.7074	29.0486	28.7344	28.2218	29.1252	28.6711	28.7861	29.0674	28.019
AT4G11150.1	vacuolar ATP synthase subunit E1 (TUF)	-5.1219e-20	1	1	-1.11831e-19	1	1		2	3	3	28.8919	26.942	29.7266	29.1043	27.9062	30.99	27.4773	27.2966	26.0633	25.7266	26.6095	26.3551	26.3234	26.2791	25.6892	26.4777
AT2G23350.1	poly(A) binding protein 4 (PAB4)	-5.24529e-20	1	1	-2.64776e-21	1	1		2	3	3	26.9545	24.4463	25.9706	27.3763	24	28.5475	23.7737	23.4653	24.9001	24.885	24.3131	25.4999	23.8301	25.4914	0	24.8161
AT5G63420.1	embryo defective 2746 (emb2746)	-5.33263e-20	1	1	-1.96714e-20	1	1		2	3	3	24.4783	25.2749	25.5022	24.3226	22.2053	26.2342	24.8556	23.6658	23.2414	24.1234	23.6229	23.3653	22.7569	23.1025	23.7318	24.1747
AT5G03300.1	adenosine kinase 2 (ADK2)	-5.4229e-20	1	1					1	2	0	24.0183	0	0	25.5349	20.7973	0	0	0	0	0	0	0	0	0	0	0
AT3G06580.1	GALK	-5.42893e-20	1	1	-7.22439e-20	1	1		2	3	3	27.4903	25.7346	25.4269	26.9129	23.9053	27.5723	26.966	21.0238	25.7733	24.8506	23.2809	25.4549	23.8403	24.4507	25.7867	0
AT2G47730.1	glutathione S-transferase phi 8 (GSTF8)	-5.74684e-20	1	1	-7.54954e-20	1	1		2	3	3	28.8	27.3086	28.9841	27.9955	28.1685	30.5124	27.9995	26.62	26.674	26.6807	26.7549	26.1645	27.2163	26.8318	26.6652	26.8193
AT2G44040.1	Dihydrodipicolinate reductase, bacterial/plant	-5.89926e-20	1	1	1.56364e-19	1	1		1	2	2	0	22.744	20.9881	0	20.6092	25.0247	0	19.7002	0	0	0	0	0	0	0	0
AT2G42590.3	general regulatory factor 9 (GRF9)	-5.94061e-20	1	1	-8.66678e-20	1	1		1	3	3	0	24.615	25.4519	24.9463	24.0181	26.7496	24.5975	23.3081	0	25.2046	24.9686	24.7029	24.6124	24.8594	24.9088	24.3824
AT1G43890.1	RAB GTPASE HOMOLOG B18 (RAB18)	-5.95121e-20	1	1	-6.95843e-20	1	1		2	1	3	22.2852	21.7383	19.7138	0	0	22.3884	19.6453	20.1678	0	0	0	0	0	0	0	0
AT3G47810.1	MAIGO 1 (MAG1)	-5.96807e-20	1	1	1.29324e-19	1	1		2	3	3	27.3103	24.559	25.9233	27.401	26.2528	27.7253	26.8657	25.9447	26.5872	25.5826	24.8989	26.6193	25.2159	25.4333	26.4403	26.2536
AT1G02170.1	metacaspase 1 (AMC1)	-6.0032e-20	1	1	-6.47335e-20	1	1		2	3	2	24.5481	21.7574	23.0057	22.9366	21.4691	25.027	24.6728	0	0	0	0	0	0	0	0	0
AT3G15610.1	Transducin/WD40 repeat-like superfamily protein	-6.03148e-20	1	1	-1.6704e-19	1	1		2	3	3	27.6038	26.3934	24.115	27.503	24.2208	27.6572	26.5085	23.6787	25.6405	25.4297	22.9433	25.6713	0	24.3406	25.1611	0
AT3G44300.1	nitrilase 2 (NIT2)	-6.04495e-20	1	1	-8.72327e-20	1	1		1	1	2	24.6913	0	0	23.9447	0	24.0965	23.7349	0	23.97	0	0	23.3847	0	0	23.7017	0
AT3G61820.1	Eukaryotic aspartyl protease family protein	-6.06878e-20	1	1	-2.05887e-20	1	1		2	3	3	27.5638	25.6044	25.8203	26.4852	25.8978	28.4385	26.3442	25.0126	25.4628	24.9188	24.6016	25.3684	24.8682	24.8797	25.5937	24.5609
AT1G10700.1	phosphoribosyl pyrophosphate (PRPP) synthase 3 (PRS3)	-6.13729e-20	1	1	1.74597e-19	1	1		2	3	3	25.0745	22.348	25.1247	24.6354	21.4403	26.7971	21.8862	21.1406	24.0807	0	23.7368	23.4819	0	24.5121	0	0
AT3G17810.1	pyrimidine 1 (PYD1)	-6.1529e-20	1	1	3.4276e-20	1	1		2	3	3	26.1872	21.7796	26.5536	23.9676	25.1048	27.2717	24.6718	24.8641	24.5864	0	24.4146	23.7281	23.8842	24.4004	24.1369	24.3825
AT1G74040.1	2-isopropylmalate synthase 1 (IMS1)	-6.19327e-20	1	1	9.88043e-20	1	1		2	3	3	26.48	24.8827	25.6667	26.6047	21.2886	28.5322	25.1437	23.2253	24.0058	24.9786	24.0407	24.0079	0	24.6816	23.8116	24.3338
AT4G26500.1	chloroplast sulfur E (CPSUFE)	-6.26167e-20	1	1	4.86504e-20	1	1		2	3	3	25.8861	20.9277	25.1027	24.5378	22.2765	27.333	24.8153	20.7259	24.1733	0	23.8886	24.211	0	23.8623	24.6123	0
AT1G47260.1	gamma carbonic anhydrase 2 (GAMMA CA2)	-6.3746e-20	1	1	-4.43413e-20	1	1		1	3	2	0	23.2065	25.9408	24.7046	21.3842	26.8369	0	21.5492	0	23.7927	24.1533	24.0593	0	24.0582	0	0
AT1G74070.1	Cyclophilin-like peptidyl-prolyl cis-trans isomerase family protein	-6.41904e-20	1	1	-7.49452e-20	1	1		1	2	1	21.9788	0	21.5814	22.5783	0	0	0	19.9829	0	0	0	0	0	0	0	0
AT3G25770.1	allene oxide cyclase 2 (AOC2)	-6.56061e-20	1	1	-3.20922e-19	1	1		2	3	3	25.1195	25.5108	25.8557	25.966	25.3331	26.7686	22.3498	24.4664	24.5007	25.3683	24.2518	24.3617	24.9621	23.767	0	24.7521
AT5G08740.1	NAD(P)H dehydrogenase C1 (NDC1)	-6.63455e-20	1	1	1.54957e-19	1	1		2	2	2	21.682	23.5348	23.5718	0	23.0136	26.3049	0	23.1652	0	23.3415	22.8445	0	22.6326	23.0893	0	23.1531
AT2G32170.2	S-adenosyl-L-methionine-dependent methyltransferases superfamily protein	-6.69285e-20	1	1	-4.20442e-20	1	1		2	2	3	25.1593	20.9778	24.2399	23.9815	0	25.6967	21.7637	20.2171	24.0139	0	23.1691	23.5253	0	22.9852	0	0
AT5G66470.1	RNA binding	-6.81901e-20	1	1	-7.84051e-20	1	1		2	3	2	25.1546	23.8511	24.3117	25.6963	22.9482	26.9916	23.9628	0	24.4265	24.0722	23.8253	24.745	23.4076	23.9234	0	0
AT3G19480.1	D-3-phosphoglycerate dehydrogenase	-6.8451e-20	1	1	9.69142e-20	1	1		2	2	2	25.0103	22.2944	25.3328	0	22.8028	26.3348	23.0403	0	23.5571	0	23.662	0	22.7292	23.6055	23.2186	0
AT5G57890.1	Glutamine amidotransferase type 1 family protein	-6.90303e-20	1	1	-6.1984e-20	1	1		2	3	3	25.1941	22.3623	24.5607	24.8371	23.0841	24.0586	24.3307	19.884	23.8666	22.3305	23.356	23.8733	23.0937	0	24.0035	0
AT2G42520.1	P-loop containing nucleoside triphosphate hydrolases superfamily protein	-6.96071e-20	1	1	1.41775e-19	1	1		2	2	3	24.8594	23.8658	24.4854	0	23.0654	27.6384	22.4143	21.6785	23.8852	23.649	23.7386	0	23.4082	24.3086	0	23.1541
AT1G73110.1	P-loop containing nucleoside triphosphate hydrolases superfamily protein	-6.96593e-20	1	1	-9.26611e-20	1	1		2	3	3	24.5949	25.3522	26.3045	25.6274	24.8583	27.4217	24.8899	23.0661	23.8416	25.0407	24.5592	23.9597	24.6725	24.3467	24.2139	23.7827
AT4G24510.1	ECERIFERUM 2 (CER2)	-6.99329e-20	1	1	-1.76934e-20	1	1		2	3	3	26.1469	23.0694	24.8725	25.16	22.9204	26.5619	25.7614	21.7183	24.7651	23.3091	23.2758	23.9796	24.0046	23.9452	24.5499	23.4221
AT5G03880.1	Thioredoxin family protein	-7.07376e-20	1	1	1.80389e-19	1	1		2	2	1	21.8108	25.0558	22.5006	0	21.8733	0	0	21.5636	0	0	0	0	0	0	0	0
AT3G16520.3	UDP-glucosyl transferase 88A1 (UGT88A1)	-7.10061e-20	1	1	-8.07827e-20	1	1		2	3	3	28.5442	25.5441	27.3628	26.5989	25.3284	29.418	26.9687	23.6014	26.4333	25.0379	25.4057	25.2641	24.8088	25.6868	25.8223	24.3475
AT4G34740.1	GLN phosphoribosyl pyrophosphate amidotransferase 2 (ASE2)	-7.11457e-20	1	1	-1.01437e-19	1	1		2	3	3	28.9476	27.749	26.7598	28.7917	27.2257	29.2119	27.7961	27.8073	27.3839	26.9708	26.6983	27.5652	26.9451	26.5796	27.3397	27.0125
AT4G35260.1	isocitrate dehydrogenase 1 (IDH1)	-7.11493e-20	1	1	-1.99659e-19	1	1		2	3	3	27.5908	24.8982	27.756	26.8622	26.0056	29.1371	25.8659	25.1762	25.5292	24.8146	25.4765	24.9554	24.8898	25.4621	25.3027	25.138
AT3G42050.1	vacuolar ATP synthase subunit H family protein	-7.11613e-20	1	1	-7.1309e-20	1	1		1	3	3	0	25.0794	27.0298	25.3363	25.395	28.0093	22.1227	25.9238	0	25.227	25.6854	24.3455	25.2462	25.2871	0	25.7919
AT4G16130.1	arabinose kinase (ARA1)	-7.13949e-20	1	1	-4.59445e-20	1	1		2	3	2	26.4638	23.2106	23.3711	25.8103	21.1849	25.5496	25.6925	0	24.3015	22.8014	22.2341	24.2555	0	22.5671	24.3131	0
AT3G53110.1	LOW EXPRESSION OF OSMOTICALLY RESPONSIVE GENES 4 (LOS4)	-7.14698e-20	1	1	-7.09851e-20	1	1		2	3	3	28.5289	26.7287	26.1133	28.2709	25.6154	28.9082	27.6071	21.9369	25.9978	25.5243	24.2085	25.9164	24.8291	25.3074	25.9497	22.2004
AT3G05910.1	Pectinacetylesterase family protein	-7.22045e-20	1	1	-8.67572e-21	1	1		2	3	3	27.4511	25.257	27.3504	27.4726	23.5381	28.561	25.335	24.9312	25.1878	24.1789	25.0266	25.1157	23.154	24.8094	24.4244	24.1781
AT5G43060.1	Granulin repeat cysteine protease family protein	-7.24919e-20	1	1	-8.30969e-20	1	1		1	2	1	23.5925	0	22.6967	23.2426	0	0	22.2048	0	0	0	0	0	0	0	0	0
AT5G47190.1	Ribosomal protein L19 family protein	-7.38531e-20	1	1	-1.50051e-19	1	1		1	3	2	23.3691	0	23.6664	21.8842	21.9812	24.0245	0	21.6634	0	0	0	0	0	0	0	0
AT5G64760.1	regulatory particle non-ATPase subunit 5B (RPN5B)	-7.48073e-20	1	1	-1.51118e-20	1	1		2	2	2	25.395	21.8049	24.0219	21.7325	0	22.6696	22.6896	0	24.3095	0	23.4685	0	0	0	0	0
AT5G22330.1	RESISTANCE TO PSEUDOMONAS SYRINGAE PV MACULICOLA INTERACTOR 1 (RIN1)	-7.49967e-20	1	1	-2.01621e-21	1	1		2	3	2	25.2669	23.9612	24.6183	24.4901	22.636	26.5839	24.6806	0	23.9769	23.8109	23.2703	23.8568	23.0823	23.4434	24.1825	0
AT5G35360.3	acetyl Co-enzyme a carboxylase biotin carboxylase subunit (CAC2)	-7.58715e-20	1	1	9.4516e-21	1	1		2	3	3	28.2856	25.8899	28.2466	28.0551	26.115	29.3994	27.0991	25.4369	26.0714	25.5601	25.6265	25.8242	24.8675	25.8734	26.003	24.6918
AT5G17920.1	ATMS1	-7.7024e-20	1	1	-1.70982e-20	1	1		2	3	3	33.5386	31.11	33.412	33.6562	31.554	34.6438	33.0071	31.3367	30.2792	29.5689	29.9973	30.3319	29.5231	30.0317	30.3562	29.985
AT1G26630.1	FUMONISIN B1-RESISTANT12 (FBR12)	-7.71275e-20	1	1	1.0664e-21	1	1		2	3	3	29.6161	28.4021	28.9505	29.2009	28.9602	31.4467	29.1101	28.0609	27.5782	27.7308	27.1802	27.6242	27.7592	27.8002	27.7211	27.4689
AT3G44110.1	DNAJ homologue 3 (ATJ3)	-7.74181e-20	1	1	-1.42484e-19	1	1		2	3	3	27.1086	26.9705	26.6629	27.8139	24.9532	28.5858	25.4387	24.2133	25.5617	26.2157	25.101	25.9559	24.5546	24.8791	25.5091	24.5929
AT4G13180.1	NAD(P)-binding Rossmann-fold superfamily protein	-7.90003e-20	1	1	-1.27591e-19	1	1		1	3	2	23.5996	0	21.662	23.8711	22.5443	24.3901	22.7641	0	23.0165	0	0	23.2774	22.8145	22.2442	0	0
AT1G07370.1;AT2G29570.1	proliferating cellular nuclear antigen 1 (PCNA1)	-7.96401e-20	1	1	-2.8063e-19	1	1		2	3	3	23.2814	20.645	23.2714	24.3657	20.8883	24.2841	23.156	20.792	0	0	0	0	0	0	0	0
AT4G30720.1	FAD/NAD(P)-binding oxidoreductase family protein	-7.97247e-20	1	1	2.06433e-20	1	1		2	3	3	26.5022	24.5837	25.6147	26.2764	24.1071	28.4447	25.3792	21.6839	24.2811	23.8792	23.4747	24.3557	23.4275	24.3149	24.5355	22.5174
AT5G64290.1	dicarboxylate transport 2.1 (DIT2.1)	-7.98799e-20	1	1	2.24648e-20	1	1		1	1	2	0	22.3572	0	0	22.0271	23.1039	0	21.6871	0	0	0	0	0	0	0	0
AT3G51120.1	DNA binding	-8.07513e-20	1	1	-1.27253e-19	1	1		1	3	2	0	23.656	23.1136	24.0322	23.5015	0	24.1831	21.2853	0	0	0	0	0	0	0	0
AT5G12250.1	beta-6 tubulin (TUB6)	-8.10758e-20	1	1	-9.76866e-20	1	1		1	3	2	27.6911	0	23.3124	26.9417	23.9605	26.7959	26.035	0	26.4959	0	0	26.2217	0	0	26.199	0
AT3G56490.1	HIS triad family protein 3 (HIT3)	-8.43327e-20	1	1	-9.42522e-20	1	1		1	3	3	0	21.6474	24.2553	22.6404	21.5221	23.2047	21.9442	21.3224	0	0	0	0	0	0	0	0
AT3G10920.1	manganese superoxide dismutase 1 (MSD1)	-8.52333e-20	1	1	1.13885e-20	1	1		2	3	3	26.6802	24.8813	26.6757	26.6508	24.2153	28.9192	25.7822	24.2115	25.74	24.7792	25.6723	25.4339	24.6092	25.8476	25.408	24.4908
AT1G04410.1	Lactate/malate dehydrogenase family protein	-8.65821e-20	1	1	2.16137e-19	1	1		2	3	3	27.099	26.315	28.0868	25.9398	25.7547	29.8218	25.1081	27.7554	25.3238	25.8386	26.2692	25.1231	25.1525	26.2551	24.8232	27.4571
AT3G02560.1	Ribosomal protein S7e family protein	-8.7078e-20	1	1	-3.1931e-20	1	1		1	3	3	0	22.7095	24.185	21.0769	23.1216	24.7605	21.3495	25.5057	0	0	22.8713	0	23.2041	23.007	0	0
AT4G39090.1	RESPONSIVE TO DEHYDRATION 19 (RD19)	-8.71414e-20	1	1	-4.46026e-20	1	1		1	3	3	23.6585	0	22.3824	23.2447	22.3615	25.3584	24.2644	21.1671	0	0	0	0	0	23.2233	24.4437	0
AT5G11880.1	Pyridoxal-dependent decarboxylase family protein	-8.71946e-20	1	1	-6.83592e-20	1	1		2	3	3	28.3616	26.4158	26.9402	27.1346	26.1479	29.3176	25.8562	22.2698	26.9825	25.9386	25.2055	25.8165	25.6584	26.0383	25.8133	24.1009
AT5G02500.1	heat shock cognate protein 70-1 (HSC70-1)	-8.74213e-20	1	1	-1.00579e-19	1	1		2	3	3	30.3035	29.4008	30.3283	30.3645	28.7177	31.6234	29.0053	29.2363	27.6891	28.02	27.668	27.5336	27.0924	27.448	27.1873	27.9462
AT5G53180.1	polypyrimidine tract-binding protein 2 (PTB2)	-8.7815e-20	1	1	2.31104e-19	1	1		2	3	3	25.7879	22.9965	25.4318	24.9902	21.8782	26.7655	24.1981	23.6626	24.0178	0	24.021	23.9562	0	24.3514	24.0626	24.2862
AT2G19730.1	Ribosomal L28e protein family	-8.78591e-20	1	1	-3.36316e-20	1	1		1	2	2	0	25.3733	21.6204	0	24.0823	26.6471	0	24.8334	0	25.7003	0	0	24.5397	23.7264	0	25.5679
AT1G32200.1	ATS1	-8.79549e-20	1	1	-7.47175e-20	1	1		2	2	1	23.7937	23.1348	22.128	0	20.388	26.1319	0	0	23.0063	0	0	0	0	23.5293	0	0
AT2G37550.1	ARF-GAP domain 7 (AGD7)	-8.90451e-20	1	1	1.13625e-19	1	1		2	3	3	22.8802	22.9132	22.2822	22.8663	22.8564	24.5273	23.1921	20.369	0	23.5188	0	0	23.1052	0	0	0
AT3G14067.1	Subtilase family protein	-8.92761e-20	1	1	1.83449e-19	1	1		2	3	3	24.375	25.1407	25.1543	25.4617	20.6321	26.8583	23.4175	22.6626	0	24.5833	0	24.2262	0	0	0	24.4847
AT4G01810.1	Sec23/Sec24 protein transport family protein	-8.96358e-20	1	1	-3.10136e-19	1	1		1	1	2	23.8701	0	0	24.0587	0	22.6857	22.5897	0	0	0	0	22.738	0	0	22.578	0
AT3G53870.1	Ribosomal protein S3 family protein	-9.03035e-20	1	1	-2.53814e-19	1	1		2	3	3	22.0041	22.4779	23.0456	21.5125	23.3272	25.349	20.9407	23.27	0	0	0	0	0	0	0	0
AT2G44530.1	Phosphoribosyltransferase family protein	-9.09028e-20	1	1	-1.16206e-19	1	1		2	3	2	27.4912	25.6359	24.6643	27.909	23.2267	26.6258	26.5689	0	25.3528	24.6816	22.926	25.8335	22.3352	23.7818	25.0881	0
ATCG00750.1	ribosomal protein S11 (RPS11)	-9.11908e-20	1	1	-3.06372e-19	1	1		2	2	3	24.9848	21.7356	23.0669	22.3427	0	25.4857	22.3018	20.809	24.5174	0	0	0	0	23.7568	0	0
AT3G28300.1;AT3G28290.1	AT14A	-9.29134e-20	1	1	-1.52539e-19	1	1		2	3	3	26.023	26.8175	26.6822	23.0144	26.7949	28.9166	21.5507	25.4493	24.7176	25.6979	24.9817	0	25.5317	24.8383	0	25.3109
AT4G18370.1	DEGP protease 5 (DEG5)	-9.44813e-20	1	1	1.9436e-19	1	1		1	2	2	0	20.3267	22.2996	0	19.4812	23.8917	0	19.8697	0	0	0	0	0	0	0	0
AT1G02475.1	Polyketide cyclase/dehydrase and lipid transport superfamily protein	-9.75799e-20	1	1	-5.65658e-20	1	1		2	3	3	23.7597	24.2384	24.3229	20.7942	24.6623	26.3936	20.6614	24.5634	23.2775	24.4634	23.4138	0	24.4413	23.6986	0	24.9184
AT5G39530.1	Protein of unknown function (DUF1997)	-9.79471e-20	1	1	-9.85754e-20	1	1		1	2	1	22.4643	0	22.1219	22.0716	0	24.1561	0	0	0	0	0	0	0	0	0	0
ATCG00780.1	ribosomal protein L14 (RPL14)	-9.93488e-20	1	1	-2.03249e-19	1	1		2	3	3	25.8751	24.8366	26.2042	24.2512	24.2753	27.8961	23.581	23.692	24.5782	25.0532	24.8017	0	24.126	24.4323	0	24.6243
AT5G37830.1	oxoprolinase 1 (OXP1)	-1.00041e-19	1	1	2.98721e-20	1	1		2	3	2	24.884	20.21	23.3616	24.4015	22.3086	26.4715	21.4324	0	23.1866	0	0	22.6353	22.9227	22.9488	0	0
AT4G35250.1	NAD(P)-binding Rossmann-fold superfamily protein	-1.00603e-19	1	1	-3.07481e-20	1	1		2	3	3	25.88	26.4729	26.5167	25.7624	25.2657	28.7276	25.4303	25.3316	24.4853	26.082	24.6534	24.4547	24.44	24.9432	24.2538	25.2598
AT3G06850.1	BCE2	-1.01156e-19	1	1	-3.56047e-19	1	1		2	2	1	23.4126	20.999	23.9189	23.0324	0	22.7154	0	0	22.7541	0	23.2132	22.4327	0	0	0	0
AT5G61760.1	inositol polyphosphate kinase 2 beta (IPK2BETA)	-1.01683e-19	1	1	-7.45236e-21	1	1		2	2	2	24.5974	23.6482	22.4531	23.8986	0	25.6085	21.7063	0	22.368	0	22.1303	22.528	0	23.4209	0	0
AT1G70410.2	beta carbonic anhydrase 4 (BCA4)	-1.01904e-19	1	1	1.06009e-19	1	1		2	3	3	25.962	24.1921	27.0103	25.2425	25.1169	27.0735	23.4534	24.5698	24.5476	24.2014	24.7979	23.9041	24.3521	24.7414	24.2333	25.3089
AT1G64550.1	general control non-repressible 3 (GCN3)	-1.02302e-19	1	1	9.71607e-20	1	1		2	3	3	26.7057	25.4593	26.2176	25.6783	23.9416	28.7005	25.6598	22.1912	24.8196	24.8718	24.3029	24.5158	23.2374	25.0708	24.9158	23.2691
AT5G50950.1	FUMARASE 2 (FUM2)	-1.04037e-19	1	1	3.65569e-20	1	1		2	3	3	28.0921	26.3451	26.8583	28.2282	26.1598	29.9545	27.3159	24.9611	26.2793	25.7012	25.5208	25.889	25.6804	26.2382	26.0512	25.2647
AT3G13110.1	serine acetyltransferase 2	-1.04926e-19	1	1	-3.49287e-20	1	1		2	3	3	23.7076	24.1899	23.5532	25.1531	23.4638	27.6373	25.15	22.2669	24.3155	24.1021	23.6322	23.8776	24.3081	24.2093	24.3397	24.0791
AT5G19550.1	aspartate aminotransferase 2 (ASP2)	-1.05276e-19	1	1	-5.74441e-20	1	1		2	3	3	28.2116	26.518	27.7762	26.1696	27.1371	29.2658	26.6944	26.5586	25.5275	25.6256	25.4236	24.0946	25.5713	25.2177	24.9532	25.5097
AT1G50575.1	Putative lysine decarboxylase family protein	-1.06936e-19	1	1	-4.29823e-20	1	1		2	2	2	23.5348	20.7587	22.2623	22.0119	0	24.2087	21.001	0	0	0	0	0	0	0	0	0
AT1G32900.1	UDP-Glycosyltransferase superfamily protein	-1.06941e-19	1	1	-1.71501e-19	1	1		2	2	2	24.3588	22.9063	23.1318	0	24.1078	23.86	0	21.4394	23.3907	23.1404	0	0	23.5502	0	0	0
AT4G25550.1	Cleavage/polyadenylation specificity factor, 25kDa subunit	-1.08152e-19	1	1	-1.34682e-19	1	1		2	3	3	24.5892	20.8873	24.8364	21.9917	21.558	26.1117	22.0745	20.9695	23.8819	0	23.9589	0	0	23.2147	0	0
AT3G44320.1	nitrilase 3 (NIT3)	-1.08738e-19	1	1	-5.46404e-20	1	1		2	3	3	30.4485	28.5577	30.2207	30.0503	28.8952	32.0385	29.5365	28.0683	29.6652	29.47	29.2815	29.1274	28.6061	29.719	29.4902	28.8784
AT3G11510.1	Ribosomal protein S11 family protein	-1.09036e-19	1	1	-1.53295e-19	1	1		2	3	3	26.8592	26.4317	27.4934	26.4328	26.3286	28.9131	25.1883	26.2779	25.657	26.1573	25.7186	25.2087	25.9842	25.7364	24.9036	26.2562
AT3G55220.1;AT3G55200.1	Cleavage and polyadenylation specificity factor (CPSF) A subunit protein	-1.10992e-19	1	1	-4.39822e-20	1	1		1	2	3	0	22.5404	24.811	0	23.4076	27.5444	21.7133	19.7561	0	0	23.7476	0	23.6994	24.3756	0	0
AT1G11910.2	aspartic proteinase A1 (APA1)	-1.11487e-19	1	1	-5.6932e-20	1	1		2	3	3	24.1912	23.859	26.0912	25.3849	24.1493	27.3365	24.3226	23.5413	24.1353	24.2307	23.9259	23.5557	23.5891	23.8573	0	24.0697
AT3G13300.1	VARICOSE (VCS)	-1.12232e-19	1	1	-2.6537e-19	1	1		2	3	3	20.0102	25.0351	24.1276	24.7224	24.0479	27.8527	21.2869	21.7212	0	24.312	22.1205	23.5891	23.0975	24.1523	0	22.7387
AT1G10760.1	STARCH EXCESS 1 (SEX1)	-1.13118e-19	1	1	-3.79368e-20	1	1		2	3	3	24.8387	24.945	24.8873	26.563	24.5237	27.9379	23.2961	21.4106	23.4259	23.9216	23.0632	23.8028	23.5505	24.716	23.02	21.869
AT3G54470.1	uridine 5'-monophosphate synthase / UMP synthase (PYRE-F) (UMPS)	-1.13237e-19	1	1	1.15227e-20	1	1		2	3	3	26.3679	24.9784	26.4541	26.6295	25.3573	28.4298	25.2989	24.5799	25.0831	24.4049	24.8694	24.5754	24.5102	24.8356	24.7482	24.9452
AT4G39980.1	3-deoxy-D-arabino-heptulosonate 7-phosphate synthase 1 (DHS1)	-1.13481e-19	1	1	-9.78216e-21	1	1		2	3	3	28.6357	26.3892	28.117	28.1095	25.4794	29.9341	27.1959	25.3544	26.4449	25.7746	26.0143	25.942	25.0599	26.183	26.0143	25.2505
AT3G53990.1	Adenine nucleotide alpha hydrolases-like superfamily protein	-1.16078e-19	1	1	1.10458e-19	1	1		2	3	2	23.3042	24.7973	23.4285	25.0933	24.2908	25.4494	0	24.9852	0	24.9892	0	0	24.9891	0	0	25.5662
AT4G19006.2	Proteasome component (PCI) domain protein	-1.1956e-19	1	1	-1.2562e-19	1	1		2	3	3	25.5661	24.0283	24.3021	24.8808	23.7646	26.7964	24.1723	22.4928	24.2611	24.3077	23.6849	23.7929	23.7349	23.4964	23.7424	23.482
AT1G30630.1	Coatomer epsilon subunit	-1.21483e-19	1	1	-1.05737e-22	1	1		2	3	3	27.4272	25.8843	25.5757	27.7142	25.0002	27.7334	26.7744	24.1569	25.3887	25.415	24.3514	25.992	24.8172	25.0975	26.2371	24.3126
AT3G16640.1	translationally controlled tumor protein (TCTP)	-1.21626e-19	1	1	-1.27922e-19	1	1		1	3	3	0	22.1453	23.9646	22.9599	23.2375	24.7374	22.3014	23.1593	0	0	23.0335	0	22.7558	0	0	23.0208
AT1G28420.1	homeobox-1 (HB-1)	-1.21912e-19	1	1	1.8656e-19	1	1		2	3	3	27.4162	27.9309	28.2964	28.4479	27.6921	29.028	28.9807	27.8044	0	0	0	0	0	0	0	0
AT1G15140.1	FAD/NAD(P)-binding oxidoreductase	-1.23284e-19	1	1	-9.14929e-20	1	1		2	3	3	26.5408	21.4521	24.9255	25.304	23.2884	26.1199	25.3649	22.7598	25.1548	0	24.0854	24.4439	0	24.2511	24.7468	0
AT4G24780.1	Pectin lyase-like superfamily protein	-1.23392e-19	1	1	3.92564e-20	1	1		2	3	3	25.0085	24.2597	25.4424	25.2452	24.4923	28.2825	24.1231	23.3679	23.8132	24.2081	23.9055	23.9623	24.4004	24.8867	23.7085	24.0029
AT2G35050.1	Protein kinase superfamily protein with octicosapeptide/Phox/Bem1p domain	-1.30083e-19	1	1	-5.30087e-20	1	1		2	3	2	24.5598	21.4011	23.8841	22.3981	21.742	25.106	22.248	0	23.1366	0	23.0533	0	0	23.0235	0	0
AT1G04640.1	lipoyltransferase 2 (LIP2)	-1.3099e-19	1	1	2.15909e-21	1	1		1	3	3	24.1678	0	22.8803	23.2637	20.6734	26.7617	24.7879	20.2505	23.8628	0	0	0	0	23.5074	24.2776	0
AT2G19570.1	cytidine deaminase 1 (CDA1)	-1.3269e-19	1	1	-1.44089e-20	1	1		2	3	3	21.624	22.8459	24.8317	21.6084	23.3429	26.286	21.2071	23.1371	0	0	0	0	0	23.7675	0	24.213
AT1G22410.1	Class-II DAHP synthetase family protein	-1.35363e-19	1	1	-1.31126e-19	1	1		2	3	3	28.4087	26.4445	28.4061	27.4062	26.5006	29.9435	26.8595	25.8711	26.3753	25.7605	26.2375	25.8399	25.3759	26.2188	25.9958	25.5746
AT5G51970.1	GroES-like zinc-binding alcohol dehydrogenase family protein	-1.37081e-19	1	1	-2.00049e-19	1	1		2	3	3	28.347	24.8899	27.0771	27.8361	26.1352	29.1274	27.4935	24.5614	25.8657	24.7348	24.9138	25.4453	25.2379	25.0899	25.5927	24.2444
AT2G21660.1	cold, circadian rhythm, and rna binding 2 (CCR2)	-1.37706e-19	1	1	-2.62353e-19	1	1		2	3	3	27.4528	26.8024	27.5405	27.642	27.1375	29.0927	27.0618	26.434	26.1563	26.6174	26.3071	26.6718	26.7891	26.3122	26.3383	26.3162
AT1G17745.2	3-phosphoglycerate dehydrogenase (PGDH)	-1.38745e-19	1	1	-7.22643e-20	1	1		1	2	2	0	21.8674	24.2765	0	23.3173	26.5305	20.6604	0	0	22.9066	22.6308	0	0	22.8263	0	0
AT1G69410.1	eukaryotic elongation factor 5A-3 (ELF5A-3)	-1.39771e-19	1	1	-1.42716e-19	1	1		2	3	3	25.4751	24.6959	24.2446	25.2653	24.3948	26.7304	24.2647	22.7287	24.0992	24.9327	24.218	24.0033	24.3063	24.0026	24.2618	0
AT1G13060.2	20S proteasome beta subunit E1 (PBE1)	-1.39803e-19	1	1	-1.63412e-20	1	1		1	2	3	0	22.0281	24.4079	0	22.316	26.4641	20.8196	23.8323	0	0	23.1457	0	23.1556	23.3581	0	23.9984
AT1G16820.1	vacuolar ATP synthase catalytic subunit-related / V-ATPase-related / vacuolar proton pump-related	-1.40013e-19	1	1	5.91311e-20	1	1		2	3	1	26.4458	21.9755	24.5055	24.1111	22.0035	26.1881	0	0	0	0	0	0	0	0	0	0
AT3G62310.1	RNA helicase family protein	-1.40099e-19	1	1					2	2	0	24.2827	21.407	0	23.2447	19.9201	0	0	0	22.6913	22.5711	0	22.3521	0	0	0	0
AT3G14990.1	Class I glutamine amidotransferase-like superfamily protein	-1.40651e-19	1	1	-2.25072e-19	1	1		2	2	3	26.7196	24.1825	0	24.8178	24.8928	26.8642	25.2886	22.6681	25.4404	24.6962	0	0	24.2308	24.5347	24.9183	23.7911
AT1G25490.1	ROOTS CURL IN NPA (RCN1)	-1.41152e-19	1	1	-1.51863e-19	1	1		2	3	3	25.5379	25.3452	24.6153	24.9683	23.8527	26.7248	23.6683	21.8723	24.3419	24.3642	23.2359	23.4452	24.4984	23.4024	22.9852	23.5304
AT1G08360.1	Ribosomal protein L1p/L10e family	-1.45129e-19	1	1	-1.39267e-19	1	1		1	2	2	0	23.8992	21.8871	0	23.5391	26.6074	0	22.0374	0	24.5168	0	0	23.9454	24.0926	0	24.566
AT5G23740.1	ribosomal protein S11-beta (RPS11-BETA)	-1.46996e-19	1	1	1.53983e-19	1	1		1	2	2	0	22.5948	22.6443	0	22.0153	24.4873	0	23.1346	0	22.7856	0	0	22.4051	22.6592	0	23.8414
AT2G24420.1	DNA repair ATPase-related	-1.47069e-19	1	1	-4.03651e-20	1	1		1	1	2	0	21.1193	0	0	23.2051	24.4761	0	19.8485	0	22.1175	0	0	0	21.4152	0	0
AT4G35000.1	ascorbate peroxidase 3 (APX3)	-1.47364e-19	1	1	4.21497e-20	1	1		1	3	1	0	23.2278	23.9285	22.2843	23.4803	0	0	21.6331	0	23.874	0	0	23.2744	0	0	0
AT2G22125.1	binding	-1.49271e-19	1	1					1	2	1	0	23.7191	21.844	20.9516	0	23.4639	0	0	0	0	0	0	0	0	0	0
AT3G13750.1	beta galactosidase 1 (BGAL1)	-1.50349e-19	1	1	-4.04012e-20	1	1		2	3	3	28.035	23.7533	27.2416	28.019	23.865	29.8348	27.2673	23.8978	25.9213	23.5154	24.881	25.7409	22.5756	25.962	25.615	23.1304
AT1G20110.1	RING/FYVE/PHD zinc finger superfamily protein	-1.52919e-19	1	1	-1.26965e-19	1	1		2	3	3	22.9736	23.807	23.3838	22.5294	21.7083	24.42	22.2171	21.6398	21.8598	24.0356	22.0279	0	21.8326	21.6952	22.0496	23.134
AT2G17510.2	EMBRYO DEFECTIVE 2763 (EMB2763)	-1.55092e-19	1	1	-5.05283e-19	1	1		1	1	2	25.1208	0	0	24.9822	0	22.7767	23.5193	0	22.9856	0	0	23.3806	0	0	23.0194	0
AT4G00560.4	NAD(P)-binding Rossmann-fold superfamily protein	-1.55775e-19	1	1	4.26762e-19	1	1		1	1	1	21.6152	0	0	21.3993	0	0	21.4046	0	0	0	0	0	0	0	0	0
AT4G24520.1	P450 reductase 1 (ATR1)	-1.55973e-19	1	1	-3.52268e-20	1	1		1	1	1	23.9212	0	0	22.3165	0	0	21.9	0	0	0	0	0	0	0	0	0
AT5G51110.1	Transcriptional coactivator/pterin dehydratase	-1.63092e-19	1	1	-2.02182e-19	1	1		2	3	3	26.7853	24.5577	27.2867	27.243	24.8903	27.9736	26.45	24.5788	25.4807	25.84	25.0573	25.14	24.7234	24.2518	25.2227	25.6491
AT4G00660.1	RNAhelicase-like 8 (RH8)	-1.64276e-19	1	1	9.28022e-21	1	1		2	3	3	24.5231	22.48	23.9146	23.749	19.9647	26.7799	24.2893	22.4458	24.0557	24.1863	0	0	0	24.2473	24.1527	24.226
AT5G13780.1	Acyl-CoA N-acyltransferases (NAT) superfamily protein	-1.64359e-19	1	1	-8.35302e-20	1	1		2	3	3	26.4089	25.1917	23.3953	25.0432	23.5205	27.5587	24.5721	20.99	25.5292	24.8101	0	25.2321	0	24.8951	25.2994	0
AT3G10350.2	P-loop containing nucleoside triphosphate hydrolases superfamily protein	-1.69784e-19	1	1	-2.04223e-19	1	1		1	3	1	0	23.549	22.5833	22.7154	22.5281	24.9847	0	0	0	24.3448	21.5662	21.6909	0	21.6265	0	0
AT5G50850.1	MACCI-BOU (MAB1)	-1.77284e-19	1	1	-1.83293e-19	1	1		2	3	3	27.9279	27.5281	28.0112	27.987	27.6314	30.2344	27.0994	25.8057	26.3511	26.1767	25.9233	26.4612	26.0378	26.5441	26.359	25.4341
AT4G03110.1	RNA-binding protein-defense related 1 (RBP-DR1)	-1.78219e-19	1	1	-2.84572e-19	1	1		1	2	2	23.2242	0	23.8413	24.2386	0	22.7543	22.3436	0	22.4373	0	22.4652	0	0	0	22.7523	0
AT2G46910.1	Plastid-lipid associated protein PAP / fibrillin family protein	-1.78901e-19	1	1	5.81358e-20	1	1		1	3	2	0	23.3762	22.1719	22.1689	23.1416	24.6375	0	22.2215	0	23.1904	0	0	22.8125	0	0	23.2823
AT1G27450.3	adenine phosphoribosyl transferase 1 (APT1)	-1.85516e-19	1	1	-1.43333e-19	1	1		1	3	3	23.3042	0	24.4343	24.4828	23.6652	26.2124	22.6933	22.4198	0	0	23.3166	23.8376	24.0315	23.849	0	0
AT1G09130.3	ATP-dependent caseinolytic (Clp) protease/crotonase family protein	-1.88379e-19	1	1	-1.68067e-19	1	1		2	3	3	27.2953	26.265	27.2525	27.3901	26.155	28.8733	26.9184	25.6913	26.0481	26.3683	26.0497	25.746	25.93	25.953	25.6361	25.8985
AT5G36230.2	ARM repeat superfamily protein	-1.90109e-19	1	1	-3.18209e-19	1	1		2	3	3	24.6069	23.0329	23.3939	24.7771	22.2145	25.0826	24.3818	20.1542	22.9942	23.988	22.8636	23.4706	22.9402	22.561	23.392	0
AT5G26742.2	embryo defective 1138 (emb1138)	-2.00068e-19	1	1	-1.07053e-19	1	1		2	3	3	27.1087	25.2243	26.0342	27.0934	24.3483	28.187	25.4822	22.8031	25.4788	24.8407	24.6853	24.6816	23.4796	24.9129	24.8683	23.6373
AT5G64460.10	Phosphoglycerate mutase family protein	-2.01237e-19	1	1	-2.86545e-19	1	1		2	3	3	27.8121	26.3379	27.4583	27.4389	25.4476	29.0688	26.3794	24.5678	25.5022	25.6608	25.4144	25.6834	25.1713	25.3999	25.7117	24.9704
AT5G46180.1	ornithine-delta-aminotransferase (DELTA-OAT)	-2.07733e-19	1	1	-5.43272e-19	1	1		2	1	2	25.6474	22.871	0	0	23.645	23.8132	0	20.7626	0	23.4405	0	0	23.4507	0	0	23.0498
AT1G53280.1	Class I glutamine amidotransferase-like superfamily protein	-2.08356e-19	1	1	-2.82746e-19	1	1		2	3	3	25.8999	23.5739	25.0115	25.5811	23.2279	26.1055	22.9621	22.9734	24.9851	0	23.5279	24.3124	0	24.5873	24.1624	24.443
AT3G20790.1	NAD(P)-binding Rossmann-fold superfamily protein	-2.10965e-19	1	1	-1.59602e-19	1	1		2	3	3	24.9378	23.6682	26.6165	24.5694	23.9156	27.4842	23.8423	23.6154	24.3447	24.0136	24.5784	23.9479	23.3855	24.4817	23.7806	24.2394
AT1G76030.1;AT1G20260.1	ATPase, V1 complex, subunit B protein	-2.19914e-19	1	1	-1.48943e-19	1	1		2	3	3	28.7738	28.0003	28.9248	28.6304	28.2847	31.1669	28.0625	27.473	26.1639	26.3762	26.0324	25.9954	26.2876	26.5428	26.2063	26.4029
AT1G65260.1	plastid transcriptionally active 4 (PTAC4)	-2.20458e-19	1	1	4.4268e-20	1	1		1	3	2	0	21.6003	24.4825	21.9432	21.9996	26.0357	0	23.6329	0	0	0	0	0	0	0	0
AT4G34490.2	cyclase associated protein 1 (CAP1)	-2.21248e-19	1	1	-4.741e-20	1	1		1	3	2	0	24.2081	24.0537	24.2869	25.4477	27.5637	0	25.2574	0	25.0239	0	24.6122	24.5695	24.4187	0	25.2712
AT2G07698.1	ATPase, F1 complex, alpha subunit protein	-2.21746e-19	1	1	-2.23098e-19	1	1		2	3	3	31.4752	30.5703	31.0269	30.9148	31.0328	32.6724	30.6382	29.5534	29.997	30.21	29.3978	29.8208	30.0841	29.8234	29.8539	29.0925
AT3G19170.1	presequence protease 1 (PREP1)	-2.22389e-19	1	1	-9.2282e-20	1	1		2	3	3	25.233	24.4168	27.1349	24.5166	24.4777	29.2882	24.4401	24.1533	23.3469	23.966	24.5359	22.7239	23.7496	25.7753	23.5199	24.0399
AT1G44575.1	NONPHOTOCHEMICAL QUENCHING 4 (NPQ4)	-2.23265e-19	1	1	-8.82225e-20	1	1		1	3	3	0	25.2895	26.5597	22.6418	24.3467	27.5471	21.1777	24.4806	0	25.0444	25.2544	0	24.5721	24.7262	0	25.5427
AT3G48680.1	gamma carbonic anhydrase-like 2 (GAMMA CAL2)	-2.25225e-19	1	1	-1.58195e-19	1	1		1	2	2	0	20.4068	25.3094	0	22.114	24.7955	0	22.2726	0	0	23.2108	0	23.3943	23.1457	0	24.5954
AT1G79500.1	AtkdsA1	-2.25381e-19	1	1	-2.397e-19	1	1		2	3	3	22.7622	21.8984	24.7918	21.5527	21.9521	25.8043	21.3118	22.7088	0	22.6724	23.019	0	22.6539	22.8062	0	23.0327
AT1G44835.2	YbaK/aminoacyl-tRNA synthetase-associated domain	-2.29734e-19	1	1					2	3	0	24.0985	21.508	22.3464	22.4038	21.0812	0	0	0	0	0	0	0	0	0	0	0
AT4G24770.1	31-kDa RNA binding protein (RBP31)	-2.29746e-19	1	1	-4.18975e-19	1	1		1	2	1	0	22.8796	22.4276	0	21.0145	23.1055	0	0	0	0	0	0	0	0	0	0
AT5G62200.1	Embryo-specific protein 3, (ATS3)	-2.39953e-19	1	1	-4.57202e-20	1	1		1	1	1	23.1326	0	22.825	0	0	0	23.0561	0	0	0	0	0	0	0	0	0
AT2G21330.1	fructose-bisphosphate aldolase 1 (FBA1)	-2.42634e-19	1	1	-2.11993e-19	1	1		2	3	3	26.9005	26.6287	25.886	26.1951	26.7031	29.3535	25.0785	25.9492	25.1714	26.7969	25.7343	25.5548	26.767	26.5785	0	26.5681
AT2G46820.1	photosystem I P subunit (PSI-P)	-2.46691e-19	1	1	-1.56192e-19	1	1		2	3	3	27.041	25.8241	27.3466	27.6437	25.8361	28.7107	26.2434	25.88	26.3104	25.6602	25.9498	26.3452	25.5946	25.673	26.3283	26.1478
AT2G45240.1	methionine aminopeptidase 1A (MAP1A)	-2.46784e-19	1	1	-2.34092e-19	1	1		1	2	2	0	21.8921	0	21.8321	21.2451	24.4051	0	20.9445	0	0	0	0	0	0	0	0
AT5G57290.1	60S acidic ribosomal protein family	-2.47284e-19	1	1	8.27413e-20	1	1		1	1	1	0	22.2477	0	21.8054	0	0	0	23.3748	0	0	0	0	0	0	0	0
AT3G57890.2	Tubulin binding cofactor C domain-containing protein	-2.55033e-19	1	1	-1.32891e-19	1	1		2	3	3	24.739	23.9071	25.3374	22.9929	23.0851	26.175	24.6323	20.6588	23.7654	23.4816	23.2784	23.118	23.1165	23.389	23.5968	0
AT3G49010.1	breast basic conserved 1 (BBC1)	-2.56484e-19	1	1	-1.70607e-19	1	1		1	2	2	0	23.8995	25.4022	0	23.2529	25.915	0	23.9781	0	24.3798	24.4971	0	23.9985	23.9226	0	0
AT3G23810.1	S-adenosyl-l-homocysteine (SAH) hydrolase 2 (SAHH2)	-2.61807e-19	1	1	-1.62019e-19	1	1		2	3	3	24.5462	26.0209	24.7616	26.4311	26.0439	28.1417	26.455	23.8064	25.5949	26.0228	0	25.7777	26.208	25.4288	25.4493	25.3575
AT3G59770.3	SUPPRESSOR OF ACTIN 9 (SAC9)	-2.62357e-19	1	1	-1.16461e-18	1	1		1	1	1	23.6579	0	0	22.1997	0	22.3238	0	0	0	0	0	0	0	0	0	0
AT2G29550.1	tubulin beta-7 chain (TUB7)	-2.63722e-19	1	1	2.63167e-20	1	1		2	2	3	27.0175	24.827	0	26.2372	23.4152	26.6736	24.2113	22.8222	25.4167	24.6815	0	24.9816	23.4344	23.8792	24.209	23.8633
AT2G38280.1	EMBRYONIC FACTOR1 (FAC1)	-2.64092e-19	1	1					1	1	0	23.8899	0	0	23.6536	0	0	0	0	22.7492	0	0	22.209	0	0	0	0
AT3G47390.1	PHOTOSENSITIVE 1 (PHS1)	-2.66158e-19	1	1	6.15347e-20	1	1		2	3	2	23.5891	23.7489	21.8056	24.7649	20.4665	25.0416	23.8187	0	0	24.5052	0	0	0	23.5575	0	0
AT1G04750.1;AT2G33120.2	vesicle-associated membrane protein 721 (VAMP721)	-2.67057e-19	1	1	-2.64709e-19	1	1		1	3	3	0	23.6961	23.1118	19.8821	22.8591	22.7024	21.7358	22.6437	0	24.2655	22.071	0	23.3378	0	0	23.7275
AT3G50440.1	methyl esterase 10 (MES10)	-2.68612e-19	1	1	-1.86874e-19	1	1		2	3	3	25.3147	26.0248	24.0546	24.7017	24.463	27.4351	25.2	23.7242	0	26.3672	0	0	25.3366	25.1554	25.6029	25.29
AT2G24280.1	alpha/beta-Hydrolases superfamily protein	-2.74787e-19	1	1	-5.16985e-19	1	1		1	1	3	0	21.9106	0	0	23.4376	25.9919	21.4816	20.2625	0	0	0	0	22.98	23.4242	22.0475	0
AT3G56190.1	alpha-soluble NSF attachment protein 2 (ALPHA-SNAP2)	-2.77446e-19	1	1	-2.33898e-19	1	1		1	3	3	0	22.9282	23.7349	22.5983	22.4179	26.4327	21.744	23.0448	0	23.6771	0	0	22.8733	0	0	23.6695
AT1G04680.1	Pectin lyase-like superfamily protein	-2.81681e-19	1	1	-3.25506e-19	1	1		1	1	2	0	22.7587	0	0	22.1463	23.4077	0	21.5106	0	23.4114	0	0	22.2233	0	0	22.2441
AT1G75460.1	ATP-dependent protease La (LON) domain protein	-2.85278e-19	1	1	2.81971e-20	1	1		2	3	3	24.8735	25.1019	23.8497	23.8806	23.8038	26.8075	22.8194	23.0411	23.5662	25.1181	24.071	23.9407	24.0245	24.4636	24.3151	24.0474
AT3G15010.1	RNA-binding (RRM/RBD/RNP motifs) family protein	-2.86256e-19	1	1	1.07077e-19	1	1		2	3	3	25.4543	25.07	25.8908	24.9386	24.0279	28.0334	25.1141	22.3175	24.5664	25.4576	24.575	24.0373	24.3468	24.7711	24.5336	0
AT3G09820.1	adenosine kinase 1 (ADK1)	-2.86305e-19	1	1	-2.10499e-19	1	1		2	3	3	27.9205	25.205	27.4627	28.4906	25.0638	28.8104	27.1639	25.3092	26.4772	25.3308	25.7609	26.7019	24.6295	25.5468	26.4878	25.5686
AT3G45640.1	mitogen-activated protein kinase 3 (MPK3)	-2.86801e-19	1	1	-1.2248e-19	1	1		1	2	3	23.4974	0	22.798	23.8154	0	26.6384	24.6509	20.7489	0	0	0	23.2564	0	23.6599	23.8423	0
AT3G56150.1	eukaryotic translation initiation factor 3C (EIF3C)	-2.87218e-19	1	1	-1.88309e-19	1	1		1	2	2	0	24.5192	22.8106	0	22.1636	26.1793	0	23.1375	0	24.611	0	0	0	23.4564	0	24.3067
AT5G43280.1	delta(3,5),delta(2,4)-dienoyl-CoA isomerase 1 (DCI1)	-2.89726e-19	1	1	-2.44443e-19	1	1		2	1	2	23.0605	20.8679	23.9639	0	0	26.8525	0	19.0974	0	0	0	0	0	0	0	0
ATCG01310.1;ATCG00830.1	ribosomal protein L2 (RPL2.2)	-2.9366e-19	1	1	-6.76485e-20	1	1		1	3	3	0	24.9605	23.875	25.0177	24.7647	26.0832	25.3178	23.9877	0	25.684	0	25.0637	25.5994	0	25.2981	24.416
AT4G14910.2	HISTIDINE BIOSYNTHESIS 5B (HISN5B)	-2.96336e-19	1	1	-2.48413e-19	1	1		2	3	2	24.3611	22.913	24.6969	25.3268	22.7562	26.0674	23.5502	0	0	0	23.5271	0	0	23.9536	0	0
AT5G11680.1	FUNCTIONS IN: molecular_function unknown	-2.96539e-19	1	1	-1.50048e-19	1	1		2	2	2	24.9436	22.555	20.243	22.8331	0	27.1549	0	20.5218	24.0519	23.1595	0	0	0	23.5525	0	0
AT2G28900.1	outer plastid envelope protein 16-1 (OEP16-1)	-3.02897e-19	1	1	-5.49332e-19	1	1		1	2	2	0	24.907	24.9441	0	24.6478	24.9816	0	22.6688	0	25.6087	24.1701	0	25.0272	0	0	0
AT1G75990.1	PAM domain (PCI/PINT associated module) protein	-3.04756e-19	1	1	-3.69051e-19	1	1		2	2	2	24.3081	21.1705	21.8808	24.7449	0	24.6797	23.8755	0	23.2798	0	0	23.2898	0	23.2701	23.6346	0
AT1G05010.1	ethylene-forming enzyme (EFE)	-3.05892e-19	1	1	2.60705e-19	1	1		2	3	3	21.3663	22.9848	21.7879	20.9047	22.6562	24.945	22.3573	22.6647	0	23.3596	0	0	0	22.6413	22.8818	0
AT1G16880.1	uridylyltransferase-related	-3.0977e-19	1	1	-1.71769e-20	1	1		2	3	3	24.8486	25.5116	24.8953	24.4759	23.1135	28.8901	23.9039	24.8233	23.6181	24.8633	23.5278	23.5986	23.1813	24.7429	23.3446	24.3469
AT5G51750.1	subtilase 1.3 (SBT1.3)	-3.10647e-19	1	1	-2.00029e-19	1	1		1	3	3	24.0855	0	23.0035	23.3404	20.0431	26.3146	22.5042	20.9044	23.3444	0	22.3888	22.7938	0	23.3042	0	0
AT4G28300.1	Protein of unknown function (DUF1421)	-3.22034e-19	1	1	-3.06531e-19	1	1		2	3	3	26.0026	22.3335	24.9671	25.5892	20.6098	25.8077	23.8392	20.6191	24.281	0	23.9172	24.6186	0	24.0132	24.4705	0
AT1G30360.1	early-responsive to dehydration 4 (ERD4)	-3.23259e-19	1	1	-2.85993e-19	1	1		1	2	2	0	23.0847	23.4934	0	21.5615	24.9094	0	21.9174	0	0	22.6939	0	21.7566	22.1164	0	22.6361
AT3G54360.1	zinc ion binding	-3.26832e-19	1	1	-1.10867e-19	1	1		2	2	2	23.1262	22.3151	21.2192	0	21.9404	0	22.2573	19.4564	22.2787	22.5773	0	0	22.1857	0	0	0
AT4G20890.1	tubulin beta-9 chain (TUB9)	-3.29125e-19	1	1	-3.562e-19	1	1		2	3	2	25.616	24.4336	23.934	24.7749	23.6909	25.0536	24.1135	0	24.6819	25.4126	23.4419	24.1874	24.3085	0	24.4831	0
AT4G11820.2	HYDROXYMETHYLGLUTARYL-COA SYNTHASE (HMGS)	-3.38554e-19	1	1	-3.12213e-19	1	1		2	3	2	25.3124	20.4865	24.2254	24.1558	22.6886	26.3139	23.3736	0	24.2115	0	23.2176	23.5963	23.1023	23.7949	23.6313	0
AT1G01800.1	NAD(P)-binding Rossmann-fold superfamily protein	-3.49147e-19	1	1	-3.12509e-19	1	1		2	3	3	24.1451	24.296	22.7656	21.6111	24.5125	26.0912	23.5238	24.2589	23.2881	24.4623	23.1594	0	24.5103	23.2971	23.383	24.5039
AT3G29160.1	SNF1 kinase homolog 11 (KIN11)	-3.61305e-19	1	1	-1.09603e-19	1	1		1	1	1	22.731	0	0	21.5501	0	0	23.0928	0	0	0	0	0	0	0	0	0
AT3G18000.1	XIPOTL 1 (XPL1)	-3.64328e-19	1	1	-4.77984e-19	1	1		2	3	3	25.5063	23.7682	24.9002	22.3175	23.5055	26.1579	23.1633	22.1304	24.3551	23.5013	23.3823	0	23.3533	23.3986	0	0
AT1G35160.2	GF14 protein phi chain (GF14 PHI)	-3.72699e-19	1	1	-3.94884e-19	1	1		2	3	3	25.2658	24.5117	24.7164	24.9391	24.4431	27.149	24.4958	23.8062	24.8315	24.7742	23.9558	24.1481	25.2189	24.5207	24.4702	23.8014
AT5G62140.1	unknown protein	-3.73091e-19	1	1	-3.17465e-19	1	1		1	1	2	23.6882	0	23.2987	0	0	24.41	23.1697	0	0	0	0	0	0	0	0	0
AT3G51160.1	MURUS 1 (MUR1)	-3.75873e-19	1	1	-2.18689e-19	1	1		2	3	3	28.2188	25.3228	27.7712	27.5278	26.14	29.2718	26.9516	25.1175	26.0859	24.9333	25.0823	25.5382	24.744	25.3273	25.2562	24.879
AT1G54410.1	dehydrin family protein	-3.81146e-19	1	1	-2.01714e-19	1	1		2	3	3	19.7026	23.0233	18.4876	18.9988	23.3047	21.083	17.9701	22.6094	0	0	0	0	0	0	0	0
AT1G11790.1	arogenate dehydratase 1 (ADT1)	-3.82047e-19	1	1	-2.86401e-19	1	1		2	3	3	24.179	23.6477	23.4219	24.5436	21.9981	25.4087	24.4188	20.9253	23.4197	0	22.8526	23.9253	0	23.3621	24.1043	0
AT1G01300.1	Eukaryotic aspartyl protease family protein	-4.04442e-19	1	1	-1.7617e-19	1	1		2	3	3	34.7129	33.8068	34.4797	34.6383	33.8246	34.4247	34.4108	33.8505	34.4451	35.1987	0	0	0	0	0	0
AT3G62910.1	ALBINO AND PALE GREEN (APG3)	-4.1515e-19	1	1	1.36595e-19	1	1		2	2	2	24.1558	21.3728	22.723	23.1251	0	25.5335	23.3115	0	0	0	0	0	0	0	0	0
AT4G17570.2	GATA transcription factor 26 (GATA26)	-4.17576e-19	1	1	-3.35482e-19	1	1		1	2	2	24.5454	0	24.0155	24.9928	0	24.3442	25.7326	0	0	0	0	0	0	0	0	0
AT4G27270.1	Quinone reductase family protein	-4.18421e-19	1	1	-2.58066e-19	1	1		1	2	3	23.5005	0	22.6043	0	22.4239	24.6436	23.0359	21.1839	0	0	0	0	0	0	0	0
AT2G31170.1	SYCO ARATH	-4.21159e-19	1	1	-4.87774e-19	1	1		1	3	1	22.6928	0	21.9789	22.6749	20.2906	0	21.5721	0	0	0	0	0	0	0	0	0
AT1G79990.1	structural molecules	-4.40712e-19	1	1	-1.84205e-18	1	1		1	1	1	22.7189	0	0	22.2029	0	21.641	0	0	0	0	0	0	0	0	0	0
AT1G57860.1;AT1G57660.1;AT1G09690.1;AT1G09590.1	Translation protein SH3-like family protein	-4.41201e-19	1	1	3.46967e-20	1	1		1	2	2	0	23.0471	24.535	0	22.0467	24.1487	0	23.2973	0	0	0	0	0	0	0	0
AT2G31610.1	Ribosomal protein S3 family protein	-4.65163e-19	1	1	7.12027e-20	1	1		2	3	3	26.8126	27.6501	27.7945	25.507	27.5293	29.6855	21.5001	27.2559	25.8938	26.7703	26.1654	24.215	26.9466	26.7717	0	26.7581
AT3G18500.3	DNAse I-like superfamily protein	-4.81822e-19	1	1	-1.30375e-20	1	1		1	2	2	22.3659	0	21.8979	22.1	0	24.5017	21.2205	0	0	0	0	0	0	0	0	0
AT5G15400.1	U-box domain-containing protein	-4.83278e-19	1	1	3.75953e-20	1	1		1	1	1	22.7452	0	21.5486	0	0	0	22.1595	0	0	0	0	0	0	0	0	0
AT5G56650.1	IAA-leucine resistant (ILR)-like 1 (ILL1)	-5.02283e-19	1	1	4.12825e-20	1	1		2	3	2	24.3795	22.9012	21.8343	24.5209	20.4797	25.7182	23.7118	0	0	0	0	23.4468	0	22.9226	23.6648	0
AT4G10610.1;AT3G49390.1;AT1G32790.2	CTC-interacting domain 12 (CID12)	-5.06436e-19	1	1	-3.2232e-19	1	1		2	3	3	25.0081	22.3699	23.5649	23.4509	21.8087	24.8224	23.8609	21.6716	0	0	0	0	0	0	0	0
AT5G67500.1	voltage dependent anion channel 2 (VDAC2)	-5.13631e-19	1	1	-8.36986e-19	1	1		1	3	1	0	21.5754	23.3209	21.703	19.8108	22.9686	0	0	0	0	0	0	0	0	0	0
AT1G74970.1	ribosomal protein S9 (RPS9)	-5.87376e-19	1	1	-3.44781e-20	1	1		1	1	1	0	22.1228	0	0	20.3287	0	0	22.9426	0	0	0	0	0	0	0	0
AT5G28900.1;AT5G28850.2	Calcium-binding EF-hand family protein	-5.93179e-19	1	1	-3.84782e-19	1	1		2	3	2	24.1598	25.0905	26.5042	23.9057	24.5619	26.81	0	24.2902	23.0802	24.3889	24.4179	23.0502	23.4176	23.5988	0	23.8407
AT1G51980.1	Insulinase (Peptidase family M16) protein	-6.11341e-19	1	1	-7.39022e-19	1	1		2	3	3	22.706	25.0187	25.3083	26.0924	25.6912	27.1003	22.8761	21.8755	0	23.7503	23.7564	24.3895	24.5157	23.927	22.9568	0
AT3G19980.1;AT1G50370.1	flower-specific, phytochrome-associated protein phosphatase 3 (FYPP3)	-6.13189e-19	1	1	-2.8714e-19	1	1		1	2	1	22.6561	0	21.8396	23.6552	0	25.8718	0	0	0	0	0	23.454	0	23.7328	0	0
AT1G73250.1	GDP-4-keto-6-deoxymannose-3,5-epimerase-4-reductase 1 (GER1)	-6.22408e-19	1	1	-5.18572e-19	1	1		2	2	2	24.9179	23.8743	21.4888	23.8006	0	24.0533	21.7478	0	23.874	22.8372	0	23.2942	0	0	0	0
AT5G10450.4	G-box regulating factor 6 (GRF6)	-6.49449e-19	1	1	2.477e-19	1	1		2	3	3	27.291	26.7576	26.7995	27.4122	26.8902	28.7707	27.0549	26.4244	25.3645	26.5697	25.3685	25.504	26.2544	25.3172	25.7743	26.6866
AT3G18780.2	actin 2 (ACT2)	-6.75533e-19	1	1	-5.2587e-19	1	1		2	3	3	33.1655	31.5112	31.1481	33.002	31.1809	32.6804	32.1542	29.4265	29.9647	30.4215	28.2835	30.1557	29.6525	28.6805	29.7734	28.7475
AT1G15320.1	unknown protein	-6.99144e-19	1	1	-5.64051e-20	1	1		2	3	3	26.1377	29.6567	26.931	27.616	29.3397	30.4129	26.7745	28.553	0	29.909	26.7212	27.3514	29.1168	29.1296	0	29.2052
AT2G20930.1	SNARE-like superfamily protein	-7.40392e-19	1	1	-2.70242e-19	1	1		2	3	3	25.7976	23.2995	23.2874	24.5657	23.4974	25.7025	25.2217	21.4117	25.0053	0	0	23.4656	23.4067	23.888	24.797	0
AT4G28480.1	DNAJ heat shock family protein	-8.14149e-19	1	1	-1.27696e-18	1	1		2	2	2	25.1966	20.2613	0	25.1105	22.0248	27.4057	23.6526	0	24.8363	0	0	24.4765	0	24.4134	0	0
AT2G32920.1	PDI-like 2-3 (PDIL2-3)	-1.00816e-18	1	1	5.0009e-19	1	1		2	3	3	23.5359	22.9899	23.1931	23.4303	21.7107	26.6002	22.9875	22.0849	0	24.0609	0	0	0	24.2705	0	0
AT2G41040.1	S-adenosyl-L-methionine-dependent methyltransferases superfamily protein	-1.31162e-18	1	1	5.47886e-19	1	1		1	1	1	0	22.4629	0	21.5742	0	25.2918	0	0	0	0	0	0	0	0	0	0
AT1G68830.1	STT7 homolog STN7 (STN7)	-1.40794e-18	1	1	3.77998e-18	1	1		1	1	2	0	21.2123	0	0	19.8803	23.2257	25.9966	0	0	0	0	0	0	0	0	0
AT5G08590.1	SNF1-related protein kinase 2.1 (SNRK2.1)	-1.47998e-18	1	1	-3.98533e-19	1	1		2	2	3	24.1404	21.0586	0	21.6917	19.5279	24.5349	21.7923	20.1999	0	0	0	0	0	0	0	0
AT1G19740.1	ATP-dependent protease La (LON) domain protein	-2.14113e-18	1	1	-5.87916e-19	1	1		1	2	2	30.0724	0	29.2904	23.6067	0	30.8887	29.5532	0	0	0	0	0	0	0	0	0
AT5G11110.1	sucrose phosphate synthase 2F (SPS2F)	-2.27024e-18	1	1					2	1	0	26.1561	21.7254	0	0	20.8939	0	0	0	0	0	0	0	0	0	0	0
AT1G02560.1	nuclear encoded CLP protease 5 (CLPP5)	-3.2903e-18	1	1	-4.40327e-18	1	1		2	3	3	28.928	26.555	28.938	28.6427	27.2057	30.1693	27.696	26.9183	26.9316	26.2954	26.9028	26.7083	26.8108	26.681	26.5233	27.3069
AT5G28840.1	GDP-D-mannose 3',5'-epimerase (GME)	-3.58977e-18	1	1	-3.42711e-18	1	1		2	3	3	29.9133	27.8774	29.4901	29.236	28.4614	31.2793	28.6044	27.0392	27.2939	26.7347	26.974	27.1236	26.6079	27.129	27.0288	26.3103
AT4G29810.2	MAP kinase kinase 2 (MKK2)	-4.33899e-18	1	1	-7.95227e-18	1	1		2	3	3	26.6742	24.9576	24.7608	25.8168	24.5017	28.4939	25.241	22.5641	24.7017	24.4966	23.6807	24.3794	24.3938	24.922	24.4741	23.4902
AT4G38630.1	regulatory particle non-ATPase 10 (RPN10)	-6.11818e-18	1	1	-1.51151e-17	1	1		2	3	3	24.8074	23.9232	24.4418	24.5435	24.3441	24.463	23.6637	24.2521	0	24.936	0	0	25.0964	0	0	25.4375
AT5G15450.1	casein lytic proteinase B3 (CLPB3)	-9.43187e-18	1	1	-1.27576e-18	1	1		1	2	3	22.3861	0	22.3674	0	21.0094	25.6787	25.4709	22.4919	0	0	0	0	0	0	25.5863	23.7523
AT2G39990.1	eukaryotic translation initiation factor 2 (EIF2)	-1.75733e-17	1	1	-1.79832e-17	1	1		2	3	2	23.8538	21.9609	25.5292	23.0231	23.9323	26.2788	0	24.4493	0	0	24.8229	0	0	24.8971	0	24.5256
AT5G45390.1	CLP protease P4 (CLPP4)	-2.09254e-17	1	1	-1.75564e-17	1	1		2	3	3	27.8898	26.6649	28.4758	27.6816	27.1977	29.545	26.2878	28.2371	26.3356	26.9419	26.5302	26.0238	27.4062	26.3661	26.1377	27.5078
AT4G30010.1	unknown protein	-2.3991e-17	1	1	-7.33725e-17	1	1		2	3	3	22.8244	23.9141	22.9476	24.2886	23.4099	23.6711	22.6068	21.5976	0	24.7135	0	23.7478	23.834	0	0	0
AT1G01710.1	Acyl-CoA thioesterase family protein	-3.61313e-17	1	1	-1.77433e-17	1	1		2	3	2	22.5338	20.7282	23.9347	22.9844	20.4544	23.4594	22.0501	0	0	0	22.8954	22.0559	0	0	0	0
AT2G45180.1	Bifunctional inhibitor/lipid-transfer protein/seed storage 2S albumin superfamily protein	-4.93049e-17	1	1	1.49332e-15	1	1		2	3	2	23.0946	27.9209	27.7913	22.904	28.4985	27.0715	0	28.3266	0	28.7524	27.499	0	28.6498	26.2574	0	29.0937
AT4G34030.1	3-methylcrotonyl-CoA carboxylase (MCCB)	-5.45363e-17	1	1	-2.48068e-17	1	1		1	3	2	24.0183	0	21.3896	23.0118	22.5963	25.1744	23.1001	0	22.9423	0	0	0	0	22.8311	22.6375	0
AT3G07100.1	ENDOPLASMIC RETICULUM MORPHOLOGY 2 (ERMO2)	-5.5619e-17	1	1	-2.94969e-17	1	1		2	3	2	29.2308	26.1301	25.5718	28.8825	24.0396	28.0192	27.7686	0	26.3954	25.4052	23.3685	26.1184	23.4122	24.4092	25.7814	0
AT4G24550.2	Clathrin adaptor complexes medium subunit family protein	-6.49702e-17	1	1	-2.60488e-17	1	1		2	3	3	24.7939	24.5822	21.7764	23.1015	21.4616	24.7325	21.655	24.056	23.9806	24.6043	0	24.1898	23.7565	23.3987	0	23.9243
AT1G12410.1	CLP protease proteolytic subunit 2 (CLP2)	-7.31768e-17	1	1	5.90469e-18	1	1		2	3	3	26.1931	25.2638	26.3756	25.9605	25.032	29.0643	24.9275	25.2549	25.2127	25.0085	25.1826	24.9683	24.6628	25.455	24.8048	25.1555
ATCG00670.1	plastid-encoded CLP P (PCLPP)	-8.96303e-17	1	1	4.11554e-17	1	1		2	3	3	28.1287	26.2812	27.9991	27.1968	26.3932	29.9684	26.6941	27.4351	27.2642	26.6726	27.1676	26.6992	26.7042	27.433	26.8311	27.874
AT3G04650.1	FAD/NAD(P)-binding oxidoreductase family protein	-1.31246e-16	1	1	-2.42129e-17	1	1		2	2	3	24.1694	20.8962	22.0095	22.9462	0	25.4193	22.8828	21.1064	22.9161	0	0	22.2973	0	23.2272	22.5698	22.118
AT3G09440.1	Heat shock protein 70 (Hsp 70) family protein	-1.33455e-16	1	1	-5.21406e-17	1	1		2	3	2	25.1018	24.6656	26.0881	25.5334	23.4896	27.1331	0	25.2834	24.3703	24.0702	24.3719	23.9602	23.4677	24.213	0	24.2466
AT4G16210.1	enoyl-CoA hydratase/isomerase A (ECHIA)	-1.6265e-16	1	1	1.76962e-15	1	1		2	1	1	20.9374	19.9309	23.3521	0	0	26.5855	0	0	0	0	0	0	0	0	0	0
AT1G11720.2	starch synthase 3 (SS3)	-2.55677e-16	1	1	4.88524e-16	1	1		2	3	2	26.4451	22.8569	22.9016	25.4318	20.6287	25.0524	23.9326	0	24.5188	22.6789	22.2014	24.3656	0	23.1266	23.7629	0
AT1G80410.2	EMBRYO DEFECTIVE 2753 (EMB2753)	-4.49196e-16	1	1	-7.81474e-16	1	1		2	3	3	28.9553	27.0364	24.7592	28.555	23.8224	28.1277	27.3858	20.3768	26.1402	25.3333	22.3371	25.7353	22.1387	24.1735	25.3783	19.1139
AT1G09340.2	chloroplast RNA binding (CRB)	-6.6437e-16	1	1	-7.48904e-16	1	1		2	3	3	30.2947	29.0624	30.1377	29.0454	29.6374	32.1293	29.0709	27.5296	26.8994	27.267	26.919	25.9427	27.0314	27.2936	26.6345	25.8998
AT2G41790.1	Insulinase (Peptidase family M16) family protein	-4.62383e-15	1	1	-5.77823e-15	1	1		1	3	2	24.0233	0	23.607	22.7205	20.3183	23.9693	20.8325	0	23.4353	0	22.6795	0	0	0	0	0
AT2G13440.1	glucose-inhibited division family A protein	-1.97794e-14	1	1	-3.42395e-14	1	1		1	2	1	22.8486	0	21.272	22.2213	0	23.7916	0	0	0	0	0	0	0	0	0	0
AT1G18270.3	ketose-bisphosphate aldolase class-II family protein	-2.26217e-14	1	1	-3.10793e-14	1	1		2	2	1	22.2183	20.2248	21.7593	0	21.567	23.5789	0	0	0	0	0	0	0	0	0	0
AT1G08420.1	BRI1 suppressor 1 (BSU1)-like 2 (BSL2)	-1.77238e-13	1	1	-6.55428e-13	1	1		1	2	1	0	21.8972	22.3518	0	22.6088	0	21.8834	0	0	0	0	0	0	0	0	0
AT2G33530.1	serine carboxypeptidase-like 46 (scpl46)	-2.57649e-13	1	1	1.37216e-13	1	1		1	2	1	22.8826	0	0	21.9835	21.9672	26.1051	0	0	0	0	0	0	0	0	0	0
AT3G46630.1	Protein of unknown function (DUF3223)	-4.58857e-13	1	1	-1.04826e-12	1	1		1	2	1	23.7176	0	21.9472	23.5327	0	0	20.5409	0	22.3049	0	21.1673	21.763	0	0	0	0
AT1G20200.1	EMBRYO DEFECTIVE 2719 (EMB2719)	-1.30227e-12	0.999999	1	-5.0897e-12	0.999996	1		2	3	3	28.4075	26.9565	26.8321	29.0314	26.1102	29.463	27.6569	24.0519	25.7426	25.4338	24.628	26.1224	24.4696	25.3848	25.8409	23.474
AT1G72680.1	cinnamyl-alcohol dehydrogenase (CAD1)	-1.50403e-12	1	1	1.52893e-11	0.999996	1		2	3	3	26.5832	24.5069	25.1251	25.5196	24.5582	27.9095	26.6906	23.0021	24.3226	23.7054	23.3773	24.1403	23.433	23.9664	25.0097	23.1582
AT4G01050.2	thylakoid rhodanese-like (TROL)	-1.9233e-12	0.999999	1	2.97654e-12	0.999999	1		2	3	3	24.702	25.7881	25.8284	23.7366	24.5665	27.6129	23.8319	25.4303	23.5117	25.206	24.5716	23.6029	24.3251	24.6884	23.5486	25.5144
AT5G65720.1	nitrogen fixation S (NIFS)-like 1 (NFS1)	-2.39214e-12	0.999999	1	-1.35188e-11	0.999996	1		2	3	3	28.6522	26.1082	27.545	28.5674	25.3532	28.9122	27.7941	22.0149	26.0797	25.3969	25.1639	26.1413	24.6704	25.3091	25.9938	22.0974
AT4G14160.1	Sec23/Sec24 protein transport family protein	-2.78326e-12	0.999998	1	-3.27217e-13	1	1		2	3	3	28.3875	26.4638	24.8525	28.0223	25.8966	28.4766	27.4872	23.6676	25.8228	25.7315	23.2982	25.5554	24.8864	24.7817	25.6291	23.085
AT3G27740.1	carbamoyl phosphate synthetase A (CARA)	-2.99017e-12	0.999998	1	-3.70973e-12	0.999998	1		2	3	3	29.3564	27.2408	28.7962	29.7497	27.5181	30.714	28.4038	26.901	26.9312	26.5397	26.3165	27.2253	26.3989	26.8156	26.8912	26.354
AT3G12780.1	phosphoglycerate kinase 1 (PGK1)	-3.24279e-12	0.999999	1	1.53371e-12	0.999999	1		2	3	3	31.1901	30.3006	32.2247	29.2532	31.4181	34.213	30.3814	30.8545	28.041	28.4062	28.8019	26.4386	29.0344	29.312	27.9193	29.0877
AT1G07110.1	fructose-2,6-bisphosphatase (F2KP)	-3.48361e-12	0.999999	1	-2.06184e-11	0.999996	1		2	1	3	24.6554	22.9354	0	25.245	0	23.9061	24.0632	19.9556	23.5563	23.5475	0	23.6441	0	22.4286	23.307	0
AT1G24510.1	TCP-1/cpn60 chaperonin family protein	-4.11188e-12	0.999998	1	-6.93609e-12	0.999997	1		2	3	3	29.3643	27.2996	27.9207	29.2024	27.4201	29.6494	27.8879	24.1939	26.9498	26.3028	25.6151	26.7782	26.0246	25.9436	26.4882	24.171
AT5G54960.1	pyruvate decarboxylase-2 (PDC2)	-4.15234e-12	0.999999	1	-1.58104e-12	1	1		2	3	3	28.3356	26.3796	27.3806	28.3463	25.4341	29.3511	26.8248	25.0135	26.1352	25.8426	25.1373	26.1935	25.622	25.6982	25.9697	25.2543
AT5G11520.1	aspartate aminotransferase 3 (ASP3)	-4.44493e-12	0.999998	1	1.0939e-11	0.999996	1		2	3	3	26.1777	24.3221	25.5433	23.1538	24.474	27.8186	24.4556	23.8646	25.0557	23.7123	24.5557	0	24.1081	24.8604	24.8171	23.5334
AT2G13360.1	alanine:glyoxylate aminotransferase (AGT)	-4.91653e-12	0.999998	1	-7.46974e-12	0.999997	1		2	3	3	31.5999	29.6568	30.2556	31.2581	30.5724	32.7447	30.4793	27.3636	29.2871	28.9707	28.0366	29.057	29.1622	29.236	28.861	27.0964
AT4G18440.1	L-Aspartase-like family protein	-4.98053e-12	0.999999	1	8.74008e-12	0.999998	1		2	3	3	28.8041	28.5183	29.9779	28.7371	28.3667	32.1898	27.3526	27.5193	26.4247	26.6907	26.5544	26.1232	26.2642	27.6192	25.5342	26.4623
AT1G12900.5	glyceraldehyde 3-phosphate dehydrogenase A subunit 2 (GAPA-2)	-5.33633e-12	0.999998	1	-7.52569e-12	0.999997	1		2	3	3	32.3239	30.6968	31.0422	32.4176	30.2876	32.5203	31.8831	28.8372	30.4827	29.9424	28.8519	30.4493	29.0976	29.1074	30.4587	28.1117
ATCG00480.1	ATP synthase subunit beta (PB)	-5.62789e-12	0.999999	1	8.68529e-12	0.999998	1		2	3	3	32.452	31.9444	33.3378	31.3724	32.1533	35.6161	31.7041	32.4279	29.0778	29.632	29.6595	28.1775	29.6397	30.6028	29.0142	30.4846
AT3G46970.1	alpha-glucan phosphorylase 2 (PHS2)	-5.9446e-12	1	1	4.96773e-11	0.999996	1		2	3	3	28.2527	27.3135	29.0777	26.3634	28.069	30.6937	26.7046	26.7784	25.2757	25.5195	25.6625	23.9193	26.1529	25.9261	24.6354	25.8326
AT2G35040.1	AICARFT/IMPCHase bienzyme family protein	-6.52446e-12	0.999998	1	4.84905e-12	0.999998	1		2	3	3	29.2496	26.7657	28.763	28.7595	27.87	31.3802	28.8829	25.652	26.5501	25.646	25.8223	26.2015	25.9196	26.6667	26.8164	25.5628
AT2G41530.1	S-formylglutathione hydrolase (SFGH)	-6.5682e-12	0.999999	1	-9.35144e-12	0.999999	1		2	3	3	28.5729	25.2912	26.6963	29.0235	26.0768	28.9518	27.699	24.8089	26.8336	24.8931	25.1806	26.9738	25.1103	25.5025	26.534	24.9757
AT3G12145.1	FLOR1 (FLR1)	-6.79767e-12	0.999998	1	1.28476e-12	1	1		2	3	3	27.3711	25.3028	27.5652	26.1573	24.3158	30.413	23.4568	24.0996	25.4831	25.0974	25.3822	24.8245	23.9748	27.2614	22.5481	24.4664
AT2G27600.1	SUPPRESSOR OF K+ TRANSPORT GROWTH DEFECT1 (SKD1)	-7.73532e-12	0.999998	1	-2.13e-11	0.999994	1		2	3	3	25.8467	22.9372	23.4737	26.2755	21.3059	26.3288	24.4244	19.8161	24.4	24.0007	0	24.3108	23.043	23.2757	23.4855	0
AT5G53620.1	unknown protein	-8.0595e-12	0.999997	1	-7.47915e-12	0.999998	1		2	3	2	26.5872	24.7417	25.2948	26.3922	22.4064	26.7985	25.2728	0	25.0712	24.608	23.8216	24.8407	24.0951	23.648	24.4459	0
AT2G42910.1	Phosphoribosyltransferase family protein	-8.28403e-12	1	1	9.40556e-12	1	1		1	2	2	23.1858	0	22.4136	21.9189	0	26.08	20.6091	0	0	0	0	0	0	0	0	0
AT1G55810.4	uridine kinase-like 3 (UKL3)	-8.58956e-12	0.999999	1	-7.3963e-12	0.999999	1		1	1	1	26.2641	0	0	25.6351	0	0	24.521	0	25.0252	0	0	24.2321	0	0	24.1884	0
AT2G39140.1	SUPPRESSOR OF VARIEGATION 1 (SVR1)	-8.61947e-12	0.999998	1	2.53772e-11	0.999996	1		1	1	2	22.6008	0	0	23.4396	0	0	22.1127	20.2744	0	0	0	0	0	0	0	0
AT3G01910.1	sulfite oxidase (SOX)	-9.6591e-12	1	1	8.83004e-11	0.999996	1		1	1	1	0	20.3862	23.1869	0	0	27	0	0	0	0	0	0	0	0	0	0
AT5G26830.1	Threonyl-tRNA synthetase	-9.8129e-12	0.999995	1	-1.45468e-11	0.999993	1		2	3	3	28.4536	26.2981	27.6052	28.0748	26.9983	29.36	27.7769	24.5983	25.7635	24.807	25.1779	25.6235	25.159	25.2731	25.8618	24.2201
AT1G75210.1	HAD-superfamily hydrolase, subfamily IG, 5'-nucleotidase	-9.98509e-12	0.999999	1	5.89393e-11	0.999996	1		2	2	2	25.1372	22.1786	22.1439	24.6999	0	24.4243	24.5078	0	24.0054	22.724	0	23.7539	0	23.1941	24.2996	0
AT3G47520.1	malate dehydrogenase (MDH)	-1.20685e-11	0.999996	1	-1.58225e-12	1	1		2	3	3	27.0131	26.1973	27.7465	26.6784	26.5808	29.605	26.6134	26.2652	25.3291	25.5041	25.459	24.4438	25.6873	25.8933	24.9462	26.0784
AT4G26900.1	HIS HF (AT-HF)	-1.29076e-11	0.999996	1	4.89572e-12	0.999999	1		2	3	3	25.2893	22.7822	23.8249	24.2799	23.86	27.0933	23.8284	20.3757	23.9482	22.9932	22.808	23.4616	23.0221	23.0452	23.3547	0
AT3G10940.1	dual specificity protein phosphatase (DsPTP1) family protein	-1.45883e-11	0.999996	1	-3.08984e-11	0.999992	1		2	3	3	24.2878	23.488	24.3722	24.4142	23.5463	26.0473	24.1277	21.9937	0	23.8722	23.2189	23.5954	23.3372	23.3924	23.8972	22.6841
AT3G03780.1	methionine synthase 2 (MS2)	-1.49356e-11	0.999993	1	-2.58815e-11	0.999989	1		2	3	3	27.8821	26.9539	27.6638	28.1024	27.3431	29.7376	27.1442	25.7108	25.4339	26.3899	25.3945	26.0182	25.7003	25.785	25.7901	25.5828
AT4G35310.1	calmodulin-domain protein kinase 5 (CPK5)	-1.69877e-11	0.999999	1	3.43009e-10	0.999975	1		2	3	3	25.2857	22.1416	24.6559	24.5608	22.9704	27.0006	24.8658	21.5562	23.8621	0	23.9774	23.4536	23.4461	24.0371	23.8689	0
AT4G09000.2	general regulatory factor 1 (GRF1)	-1.82187e-11	0.999998	1	3.90652e-11	0.999994	1		2	3	3	28.6217	27.9133	28.5321	28.8223	26.7537	30.4573	28.2279	26.8294	26.9781	27.1781	26.5597	27.5115	26.7982	27.3327	27.1993	27.21
AT5G20990.1	B73	-2.41269e-11	0.999993	1	-9.26371e-12	0.999997	1		2	3	3	26.4439	25.2744	26.3297	25.8019	24.3859	28.9309	24.4643	23.463	24.6926	24.7645	24.4809	24.4859	23.4112	25.2631	23.7969	23.5118
AT5G10860.1	Cystathionine beta-synthase (CBS) family protein	-2.91111e-11	0.999992	1	-8.58745e-12	0.999998	1		2	3	3	26.9623	25.6285	25.9444	27.2459	25.5081	28.4342	26.6174	23.7997	25.1139	24.7197	24.4812	24.9591	24.4241	24.8763	24.9791	23.8803
AT4G28730.1	Glutaredoxin family protein	-3.41478e-11	0.999995	1	-8.70133e-11	0.999989	1		2	2	2	23.1933	22.5752	22.0738	0	23.0106	23.504	0	21.471	0	23.0606	0	0	23.1856	0	0	0
AT1G03630.1	protochlorophyllide oxidoreductase C (POR C)	-4.04704e-11	0.999988	1	-2.26514e-11	0.999993	1		2	3	3	29.1969	27.8725	29.0075	28.753	28.1316	30.067	28.3628	27.3767	27.6832	27.0791	27.08	27.169	27.1135	27.0824	27.1926	26.9545
AT5G15650.1	reversibly glycosylated polypeptide 2 (RGP2)	-4.06761e-11	0.999994	1	-5.37857e-11	0.999992	1		2	3	3	27.619	25.636	28.0526	25.972	25.118	29.3233	26.0652	27.2768	26.5068	25.6536	26.8165	25.6099	26.0891	26.7763	25.6834	27.4903
AT5G23540.1	Mov34/MPN/PAD-1 family protein	-4.3942e-11	0.999995	1	-1.35005e-10	0.999984	1		2	3	3	28.8965	27.509	28.0765	29.0428	27.3021	29.7912	27.6741	27.2973	26.9091	26.8861	26.7679	27.1399	26.6676	26.6085	26.6169	26.9013
AT5G09810.1	actin 7 (ACT7)	-4.61307e-11	0.999995	1	-1.25074e-10	0.999986	1		2	3	3	32.246	29.4513	30.5022	31.8967	30.163	32.0255	30.9568	28.1628	29.7384	28.6795	28.2462	29.5956	28.6317	28.3396	29.1141	27.6648
AT4G08870.1	Arginase/deacetylase superfamily protein	-4.74024e-11	0.999994	1	2.68745e-11	0.999997	1		2	3	3	27.0355	25.8423	27.7182	26.5861	25.8772	30.1214	27.0777	26.5497	24.9931	25.354	25.1729	24.8973	25.6555	26.0776	25.5741	25.6585
AT1G78900.1	vacuolar ATP synthase subunit A (VHA-A)	-5.92721e-11	0.999995	1	-1.27705e-10	0.999989	1		2	3	3	30.0835	28.5395	30.8068	30.0255	29.4024	31.9298	29.0701	29.0336	26.5487	26.9566	27.1951	26.5282	27.1047	26.9213	26.2216	27.5881
AT4G24830.1	arginosuccinate synthase family	-5.94206e-11	0.999992	1	4.31308e-11	0.999994	1		2	3	3	26.1659	23.5816	25.8244	25.5453	24.7963	28.3249	26.0014	24.0317	24.0903	23.6032	23.6824	23.8746	24.1625	24.764	24.2783	24.1305
AT4G39330.1	cinnamyl alcohol dehydrogenase 9 (CAD9)	-6.34825e-11	0.999996	1	-6.78968e-11	0.999995	1		2	3	3	30.6119	27.4679	28.6552	29.8595	28.468	30.7574	30.1055	27.0167	28.0154	26.6259	26.2321	27.6988	27.8284	26.7936	28.0715	26.8519
AT5G03940.1	chloroplast signal recognition particle 54 kDa subunit (CPSRP54)	-6.40361e-11	0.999994	1	9.21015e-12	0.999999	1		2	3	3	26.1975	26.2179	27.3501	24.5835	26.3886	29.09	25.4401	26.0298	24.3264	25.2983	25.0471	23.4681	24.9392	25.1985	24.0972	25.4211
AT2G39670.2	Radical SAM superfamily protein	-6.69084e-11	1	1	-5.21057e-11	1	1		2	2	2	26.8875	22.015	21.0895	0	21.1824	24.8657	0	21.1296	0	0	0	0	0	0	0	0
AT1G76550.1	Phosphofructokinase family protein	-7.70268e-11	0.999989	1	-6.0452e-11	0.999992	1		1	3	2	23.641	0	23.0935	24.6752	23.2812	27.1696	21.7254	0	0	0	0	0	24.2994	25.2617	0	0
AT5G64050.1	glutamate tRNA synthetase (ERS)	-8.35475e-11	0.999989	1	-1.16489e-11	0.999998	1		2	2	3	24.7992	23.0584	0	19.429	22.1208	27.349	22.9662	19.2257	23.5511	23.9055	0	0	0	24.3476	23.137	0
AT1G17470.1	developmentally regulated G-protein 1 (DRG1)	-8.35476e-11	0.999995	1	-3.97197e-11	0.999998	1		2	2	2	26.9805	22.1554	25.1784	26.1736	0	27.9756	26.1279	0	25.2156	0	23.7524	24.8101	0	24.7432	25.0157	0
AT5G09900.3	EMBRYO DEFECTIVE 2107 (EMB2107)	-8.35988e-11	0.99999	1	-2.47714e-10	0.999973	1		2	3	3	26.5256	26.0167	25.8663	25.6728	25.4291	26.9324	25.2294	24.0017	24.6909	25.0408	24.2184	24.3919	24.7392	24.2833	24.6098	24.0171
AT4G16143.1	importin alpha isoform 2 (IMPA-2)	-8.85885e-11	0.999985	1	-2.17604e-11	0.999996	1		2	3	3	25.4252	24.0082	23.807	24.4522	21.2922	27.8647	22.2313	20.9361	23.8656	23.2227	23.2135	23.2572	0	24.0056	0	0
AT1G03090.2	MCCA	-1.06504e-10	0.999992	1	1.96984e-11	0.999998	1		2	2	2	25.6385	23.1872	24.0988	25.0541	0	26.8979	23.7994	0	24.0224	23.4816	23.0087	24.1707	0	23.7683	23.6827	0
AT5G08570.1	Pyruvate kinase family protein	-1.17104e-10	0.999996	1	-4.81469e-11	0.999998	1		2	3	3	26.8113	25.6034	25.9906	24.9847	25.3308	28.2441	25.4213	25.3902	24.8503	24.8341	24.0328	24.4248	25.2552	24.7351	24.9645	25.2479
AT2G23600.2	acetone-cyanohydrin lyase (ACL)	-1.24157e-10	0.999994	1	1.37686e-10	0.999991	1		2	1	2	23.035	21.1122	21.0864	0	0	25.9107	0	20.7995	0	0	0	0	0	0	0	0
AT5G18110.1	novel cap-binding protein (NCBP)	-1.28772e-10	0.999993	1	-2.37211e-10	0.999988	1		2	2	1	22.1366	21.2717	0	21.2445	20.5496	24.0464	0	0	0	0	0	0	0	0	0	0
AT3G48870.1	HSP93-III	-1.42546e-10	0.999983	1	-1.2314e-10	0.999985	1		2	3	3	26.1681	23.8243	22.8306	25.597	23.8775	26.5556	24.8451	21.632	23.9085	23.5585	0	23.703	23.3881	23.2884	24.0687	0
AT5G04740.1	ACT domain-containing protein	-1.56387e-10	0.999989	1	-2.17066e-10	0.999985	1		1	2	3	0	22.5423	0	23.7703	22.8815	24.7817	21.28	21.877	0	0	0	0	0	0	0	0
AT2G39900.1	GATA type zinc finger transcription factor family protein	-1.60113e-10	0.999991	1	2.86437e-10	0.999986	1		2	3	2	23.372	21.1826	22.8501	22.9164	20.5175	24.7916	0	20.8796	0	0	0	0	0	0	0	0
AT1G19920.1	APS2	-1.72439e-10	0.999985	1	-5.44758e-10	0.999953	1		2	3	3	27.0942	24.6973	26.2197	25.35	24.7998	26.3654	25.7437	22.9843	24.6901	24.552	23.9305	24.1328	24.5211	24.1301	24.65	24.0388
AT5G38530.1	tryptophan synthase beta type 2 (TSBtype2)	-1.86422e-10	0.999981	1	-1.96584e-10	0.99998	1		2	3	3	27.1228	24.3169	25.7564	25.7098	25.0113	28.1299	25.4529	20.7287	24.743	24.3861	23.4711	24.2896	24.3144	24.3949	24.694	0
AT4G34350.1	4-hydroxy-3-methylbut-2-enyl diphosphate reductase (HDR)	-1.92353e-10	0.999989	1	7.5904e-10	0.999958	1		2	3	3	24.7443	21.7527	24.4253	24.4595	22.5514	25.8825	23.3471	20.8124	23.35	0	23.0293	23.2984	0	24.2344	23.427	0
AT5G64300.1	GTP cyclohydrolase II (GCH)	-2.24611e-10	0.99998	1	-2.43257e-10	0.99998	1		2	3	2	24.0634	22.3292	22.7774	24.0171	22.2648	25.4872	22.3168	0	23.1849	0	0	23.1343	0	0	0	0
AT3G04880.1	DNA-DAMAGE-REPAIR/TOLERATION 2 (DRT102)	-2.46153e-10	0.999999	1	-1.99764e-09	0.999989	1		1	2	2	0	22.1651	24.4048	0	22.2771	24.0855	0	22.551	0	0	0	0	22.981	0	0	22.9026
AT5G54160.1	O-methyltransferase 1 (OMT1)	-2.46508e-10	0.99998	1	-5.37351e-10	0.999955	1		2	3	3	26.0225	23.6043	26.0359	25.2828	23.5022	27.2202	24.1797	23.4907	24.361	23.6596	23.7099	23.6913	23.2775	23.7517	23.2345	23.4242
AT5G64380.1	Inositol monophosphatase family protein	-2.5571e-10	0.999993	1	-3.45438e-10	0.999986	1		1	1	2	24.1847	0	0	23.129	0	24.2847	23.0856	0	23.3372	0	0	0	0	21.9225	22.8493	0
AT5G47010.1	LOW-LEVEL BETA-AMYLASE 1 (LBA1)	-2.63191e-10	0.999987	1	-7.01862e-11	0.999996	1		2	3	2	26.3938	23.1854	22.976	24.4697	19.7253	24.6469	24.3069	0	24.8665	22.6378	22.3986	23.6014	0	22.4264	23.5193	0
AT5G22800.2	EMBRYO DEFECTIVE 1030 (EMB1030)	-2.72845e-10	0.999978	1	1.23208e-10	0.99999	1		2	3	2	27.7362	25.061	26.6122	27.6821	25.0076	28.9632	27.2512	0	25.1325	24.5477	24.3173	25.0312	24.3756	24.6716	25.6324	0
AT2G05830.1	NagB/RpiA/CoA transferase-like superfamily protein	-3.21198e-10	0.999986	1	-1.14029e-09	0.999945	1		2	3	3	26.6595	25.495	25.127	25.8816	24.3324	27.7296	25.6057	19.6003	24.9514	24.9907	24.0029	24.5841	24.1197	24.0872	25.0644	0
AT1G57720.1	Translation elongation factor EF1B, gamma chain	-3.2594e-10	0.999979	1	6.30189e-10	0.999961	1		2	3	3	28.258	26.083	28.1864	28.0858	26.6532	29.8034	27.2408	26.6044	26.3071	26.2229	26.1272	26.2195	26.1201	26.5392	26.5607	26.4873
AT1G20010.1	tubulin beta-5 chain (TUB5)	-3.43931e-10	0.999983	1	-4.29461e-10	0.999979	1		2	3	3	28.7915	26.1273	26.4242	27.8484	24.5971	27.9963	27.3989	24.1475	27.2336	25.7549	24.7054	26.66	24.3541	24.9945	26.5975	24.7241
AT3G55610.1	delta 1-pyrroline-5-carboxylate synthase 2 (P5CS2)	-3.4551e-10	0.999985	1	-4.50115e-10	0.999982	1		2	2	3	28.7962	26.4356	23.5395	29.1741	0	26.7667	27.9316	20.5323	27.1821	25.3662	22.4157	27.4099	0	24.1796	25.9979	0
AT4G02930.1	GTP binding Elongation factor Tu family protein	-3.7239e-10	0.999984	1	-3.77579e-10	0.999984	1		2	3	3	29.7933	27.8554	27.4583	29.9908	26.7739	29.9027	29.42	24.4554	27.5434	26.3652	25.7617	27.579	24.8786	25.9749	27.5322	23.5882
AT1G63970.1	isoprenoid F (ISPF)	-3.8831e-10	0.999981	1	-2.78352e-10	0.999986	1		2	3	3	28.0911	25.9011	26.7576	27.5525	25.7384	29.1141	27.675	24.8718	26.5089	25.3441	25.9262	26.622	25.3304	25.9054	26.4276	25.3592
AT3G10690.1	DNA GYRASE A (GYRA)	-3.92268e-10	0.999986	1	-8.29822e-10	0.999971	1		2	2	2	25.688	23.1072	24.5858	25.0971	0	25.555	23.0821	0	24.3081	23.2142	23.3742	23.3363	0	23.2091	23.4951	0
AT1G78580.1	trehalose-6-phosphate synthase (TPS1)	-4.4639e-10	0.999986	1	-3.40492e-10	0.999992	1		1	3	2	24.7009	0	22.18	23.3481	20.3439	24.1483	21.4351	0	23.4457	0	0	22.5505	0	0	0	0
AT1G63660.1	GMP synthase (glutamine-hydrolyzing), putative / glutamine amidotransferase, putative	-4.76464e-10	0.99998	1	-1.92458e-09	0.99992	1		2	3	3	28.4034	26.7255	28.1619	28.5848	27.4406	30.0597	27.9835	26.2024	26.1005	25.6368	25.7979	26.2724	25.7189	25.8985	26.1272	25.2163
AT3G20820.1	Leucine-rich repeat (LRR) family protein	-4.85066e-10	0.999966	1	5.67982e-11	0.999996	1		2	3	3	29.2171	27.7722	28.7348	28.8732	27.3829	30.9438	28.3738	27.3089	27.0106	26.4346	26.3319	26.9791	26.0895	27.1951	26.8049	26.0203
AT2G27730.1	copper ion binding	-5.35613e-10	0.999986	1	-1.1139e-09	0.999972	1		1	3	2	0	21.3367	21.7563	21.6073	22.1408	21.9881	0	22.2951	0	0	0	0	0	0	0	0
AT2G38040.1	acetyl Co-enzyme a carboxylase carboxyltransferase alpha subunit (CAC3)	-5.39554e-10	0.999972	1	-4.40841e-10	0.999977	1		2	3	3	30.027	28.3193	27.3939	30.1687	26.0681	29.8478	29.1372	24.0996	26.928	26.4102	25.0837	27.2416	25.0537	25.4579	27.0953	22.3793
AT3G62290.1;AT2G47170.1;AT1G70490.1;AT1G23490.1;AT1G10630.1;AT5G14670.1	ADP-ribosylation factor A1E (ARFA1E)	-6.24281e-10	0.999976	1	1.48649e-09	0.999945	1		2	3	3	29.7499	27.9879	29.8057	29.6586	28.6254	31.6375	29.2827	27.881	27.5054	27.1289	27.3758	27.3733	27.5752	27.8431	27.4937	27.2722
AT1G02500.1	S-adenosylmethionine synthetase 1 (SAM1)	-6.27773e-10	0.99999	1	8.72058e-10	0.999986	1		2	3	3	30.9751	28.249	29.3824	31.0676	27.4228	31.1609	30.816	26.2167	29.4625	27.6492	27.711	29.3077	26.9022	28.2242	29.5388	26.5384
AT2G15430.1	NRPB3	-6.4579e-10	0.999989	1	-8.03964e-10	0.999986	1		2	2	2	24.1481	22.0663	22.3759	22.3802	0	22.9742	22.4193	0	23.5329	0	21.7061	0	0	0	22.0924	0
AT3G07630.1	arogenate dehydratase 2 (ADT2)	-6.67528e-10	0.999985	1	-1.50441e-09	0.999968	1		2	3	3	26.3375	24.2468	24.9655	26.4515	24.058	26.5299	25.2484	22.2726	24.674	23.7138	23.3244	24.7289	23.2571	23.5308	24.5228	22.7286
AT2G38700.1	mevalonate diphosphate decarboxylase 1 (MVD1)	-7.06029e-10	0.99998	1	2.65927e-10	0.999991	1		2	2	2	22.6452	22.5331	0	22.3915	22.8484	26.5035	21.7726	0	0	23.3913	0	0	0	23.6135	0	0
AT2G03750.1	P-loop containing nucleoside triphosphate hydrolases superfamily protein	-7.08648e-10	0.999995	1	-3.2845e-09	0.99998	1		2	2	3	25.2657	22.4898	24.1984	24.3828	0	25.398	23.5349	20.6561	24.1417	23.1502	22.939	23.7902	0	23.5439	0	0
AT3G02230.1	reversibly glycosylated polypeptide 1 (RGP1)	-7.08845e-10	0.999979	1	-1.66282e-10	0.999995	1		1	3	2	24.4404	0	26.1711	23.3807	21.1096	25.6194	0	23.5362	0	0	24.3935	23.4676	0	23.4458	0	24.6626
AT3G46000.2	actin depolymerizing factor 2 (ADF2)	-7.37354e-10	1	1	-1.18727e-09	1	1		1	2	2	24.2982	0	23.2932	23.8704	0	24.2871	23.7376	0	0	0	0	0	0	0	0	0
AT5G19780.1;AT5G19770.1	tubulin alpha-5 (TUA5)	-7.86443e-10	0.999976	1	-8.81267e-10	0.999973	1		2	3	3	30.1143	26.8277	27.4225	29.5735	27.2163	29.5084	29.1978	25.66	28.3458	26.3931	25.8808	27.8381	26.2756	26.4345	28.0304	25.816
AT3G01280.1	voltage dependent anion channel 1 (VDAC1)	-9.04372e-10	1	1	-5.61683e-10	1	1		1	2	2	0	22.4334	24.1335	22.0541	0	23.9488	0	22.3632	0	0	0	0	0	0	0	0
AT1G76180.1	EARLY RESPONSE TO DEHYDRATION 14 (ERD14)	-1.09363e-09	0.999973	1	-1.33244e-09	0.999966	1		1	2	2	0	25.6835	25.3294	0	24.6113	26.384	0	24.3065	0	26.121	0	0	25.1321	23.5687	0	25.6097
AT2G15620.1	nitrite reductase 1 (NIR1)	-1.09732e-09	0.999975	1	3.26988e-09	0.999924	1		2	3	3	26.9475	26.385	27.7825	25.9274	26.3118	30.097	25.74	26.2219	24.556	24.6882	25.2112	23.825	24.471	25.349	24.4616	24.7139
AT1G24180.1	IAA-CONJUGATE-RESISTANT 4 (IAR4)	-1.11814e-09	0.999972	1	-3.97039e-10	0.99999	1		2	3	3	26.7863	25.8718	27.8199	26.1292	26.3732	29.5325	26.2896	25.7233	24.4372	26.2506	25.1884	24.6257	25.741	24.9102	24.6928	26.3017
AT1G48350.1	Ribosomal L18p/L5e family protein	-1.14093e-09	0.999953	1	-7.26525e-11	0.999997	1		2	3	3	21.6742	24.4697	26.5259	26.0331	24.8332	28.2682	25.3131	23.167	0	25.9507	25.0697	25.0664	25.0698	25.6013	24.9166	0
AT4G16990.12	RESISTANCE TO LEPTOSPHAERIA MACULANS 3 (RLM3)	-1.22884e-09	0.999999	1	-6.18493e-09	0.999993	1		2	1	2	24.677	21.8767	0	24.1628	0	23.161	22.7679	0	23.19	0	0	23.2382	0	0	0	0
AT1G23900.1	gamma-adaptin 1 (GAMMA-ADAPTIN 1)	-1.37442e-09	0.999994	1	-5.29346e-10	0.999998	1		2	1	1	21.458	22.6558	0	0	20.6755	0	20.7246	0	0	0	0	0	0	0	0	0
AT3G55750.1;AT1G41880.1;AT1G74270.1;AT1G07070.1	Ribosomal protein L35Ae family protein	-1.57814e-09	0.999971	1	-1.5729e-09	0.999973	1		2	3	2	21.5225	22.5081	21.796	20.9654	22.2487	0	19.7332	22.4015	0	0	0	0	0	0	0	0
ATCG00120.1	ATP synthase subunit alpha (ATPA)	-1.60839e-09	0.999944	1	-2.32169e-09	0.99992	1		2	3	3	34.0342	33.1316	34.3256	33.5246	33.8031	35.7312	33.2035	32.3735	30.874	31.0841	31.169	30.3042	31.5546	31.2275	30.6182	30.7269
AT2G46280.1	TGF-beta receptor interacting protein 1 (TRIP-1)	-1.62405e-09	0.999933	1	-7.98624e-10	0.999962	1		2	3	3	27.6707	26.1358	24.7972	26.8522	24.8936	28.7368	26.3018	24.7732	25.9649	25.4549	23.8448	25.3021	24.378	25.0907	25.562	24.1667
AT1G09310.1	Protein of unknown function, DUF538	-1.65035e-09	0.99999	1	-3.4137e-09	0.99998	1		2	3	3	21.7168	24.6426	22.183	22.0167	23.9283	23.1527	19.925	23.7199	0	25.1958	0	0	24.5174	0	0	24.6754
AT5G61780.1	TUDOR-SN protein 2 (Tudor2)	-1.69169e-09	0.999974	1	3.99945e-09	0.999934	1		2	3	3	26.9369	25.8655	26.264	27.2951	25.2887	29.3653	26.4829	24.803	24.9111	24.7045	24.2335	24.6408	23.9273	25.1368	24.8567	24.2492
AT4G16155.1	dihydrolipoyl dehydrogenases	-1.76307e-09	0.999982	1	1.67046e-09	0.999983	1		2	3	3	28.5219	26.9225	29.2376	26.7822	27.7452	31.259	27.2147	27.2925	26.4215	26.0139	26.9138	25.5193	26.239	27.1775	26.0958	26.1207
AT1G56050.1	GTP-binding protein-related	-2.05727e-09	0.999928	1	-1.16396e-09	0.99996	1		2	3	3	25.9686	24.6953	25.347	25.7877	24.612	27.6871	25.0822	23.1043	24.7789	24.1512	23.7066	24.3561	23.8305	24.4997	24.177	23.5707
AT4G37910.1	mitochondrial heat shock protein 70-1 (mtHsc70-1)	-2.15036e-09	0.999965	1	-1.27791e-08	0.999817	1		2	3	3	25.4203	25.1332	25.5101	26.3356	22.3884	26.4406	23.0658	22.643	24.558	24.5493	23.9253	24.4559	22.9127	23.6585	23.3105	23.5588
AT1G74960.1	fatty acid biosynthesis 1 (FAB1)	-2.18029e-09	0.999924	1	-6.90682e-10	0.999976	1		2	3	3	27.4694	25.6453	26.7208	26.1748	25.5989	28.6064	26.5102	23.9643	25.618	24.6592	24.9482	24.8768	24.3973	24.9977	25.7368	24.6245
AT1G54270.1	eif4a-2 (EIF4A-2)	-2.59663e-09	0.999915	1	-2.25335e-09	0.999926	1		2	3	3	31.7675	30.6113	31.9647	31.4545	30.3402	33.0256	30.7495	29.8291	29.3804	29.8422	29.4437	29.1384	29.166	29.193	29.1311	29.5509
AT3G17390.1	METHIONINE OVER-ACCUMULATOR 3 (MTO3)	-2.61251e-09	0.99995	1	-1.18798e-09	0.999977	1		2	3	3	33.7986	31.1416	31.9294	33.8051	30.1169	33.904	33.089	29.0824	31.0269	29.4809	29.0407	30.9333	28.2917	29.7624	30.8721	27.9665
AT5G20890.1	TCP-1/cpn60 chaperonin family protein	-3.09478e-09	0.999906	1	-3.45325e-09	0.999898	1		2	3	3	29.4174	27.9055	28.3401	29.2376	27.6903	30.4771	28.4272	26.3617	26.3235	26.2798	25.4501	26.3449	25.7899	26.0509	26.2289	25.4595
AT5G54310.1	ARF-GAP domain 5 (AGD5)	-3.18109e-09	0.999938	1	-8.29244e-10	0.999986	1		2	2	1	22.6974	21.6338	0	20.0562	21.1306	22.7381	0	0	0	0	0	0	0	0	0	0
AT3G04400.1;AT2G33370.1;AT1G04480.1	embryo defective 2171 (emb2171)	-4.20325e-09	0.999962	1	-1.08733e-08	0.999894	1		1	2	2	0	24.0224	24.9361	0	22.1851	26.223	0	22.007	0	24.5796	0	0	0	24.0714	0	0
AT5G48960.1	HAD-superfamily hydrolase, subfamily IG, 5'-nucleotidase	-4.2839e-09	0.99995	1	-2.3513e-09	0.999971	1		2	3	3	25.4841	21.1262	24.7195	24.0785	22.1096	28.1152	21.7204	21.688	23.8208	0	23.4117	23.4548	0	24.6545	0	22.7541
AT4G27000.1	ATRBP45C	-5.18008e-09	0.999963	1	1.86174e-09	0.999987	1		1	1	2	0	22.0217	0	0	21.5201	23.9022	0	21.2029	0	0	0	0	0	0	0	0
AT5G20290.1	Ribosomal protein S8e family protein	-6.24483e-09	0.999942	1	-5.60612e-09	0.999946	1		1	3	3	0	25.1582	26.4974	22.4557	25.5361	27.6551	21.5413	25.6839	0	24.6118	25.0049	0	24.2855	24.3652	0	25.3901
AT3G08940.2	light harvesting complex photosystem II (LHCB4.2)	-6.95986e-09	0.999944	1	-1.0647e-08	0.999914	1		1	3	3	0	25.624	27.7927	25.0591	26.5555	28.2959	23.1587	26.8572	0	25.5877	26.4186	24.8848	25.8247	25.2499	0	26.5175
AT3G18490.1	Eukaryotic aspartyl protease family protein	-7.40537e-09	0.999927	1	-1.07116e-08	0.999894	1		2	1	1	25.6227	22.3892	0	0	22.2428	0	21.2645	0	0	0	0	0	0	0	0	0
AT2G28790.2	Pathogenesis-related thaumatin superfamily protein	-7.65509e-09	0.99988	1	-3.34984e-09	0.999948	1		2	3	3	26.1867	23.0591	24.5056	25.4325	23.6431	28.2865	24.9466	22.2743	24.7642	0	23.4891	24.5333	23.5349	25.214	24.6503	22.9134
AT4G15110.1	cytochrome P450, family 97, subfamily B, polypeptide 3 (CYP97B3)	-9.52604e-09	0.999847	1	-1.3959e-08	0.999788	1		2	3	3	26.5733	23.5154	25.7541	26.1764	24.8863	27.1784	25.1239	22.5384	24.4766	24.279	23.8632	23.9635	23.7879	23.914	24.2684	23.9608
AT2G36880.1	methionine adenosyltransferase 3 (MAT3)	-9.89597e-09	0.999875	1	-5.01276e-09	0.999938	1		2	3	3	31.9315	30.033	30.1478	31.6415	29.1347	32.4658	31.2123	27.9142	29.3766	29.0718	27.8075	29.4414	28.0562	28.7164	29.5108	27.7117
AT2G18020.1	embryo defective 2296 (EMB2296)	-1.02865e-08	0.999998	1	-1.26473e-08	0.999997	1		2	3	3	22.9686	25.8013	26.8404	24.7826	25.4747	27.8226	23.6758	25.8804	0	25.0925	24.9798	23.7943	24.6358	24.5607	23.298	25.5532
AT2G01350.1	quinolinate phoshoribosyltransferase (QPT)	-1.09492e-08	0.999796	1	-6.30776e-09	0.999882	1		2	3	3	24.3637	25.2406	25.3596	24.6518	24.8765	27.2357	24.4977	23.7921	23.4493	24.8277	24.0492	23.7958	24.3101	24.0584	24.2332	24.1781
AT1G75350.1	embryo defective 2184 (emb2184)	-1.29717e-08	0.99989	1	-2.18612e-09	0.999982	1		1	3	2	0	23.0217	25.5454	22.2356	24.7678	27.5372	0	22.4704	0	0	24.6935	0	24.8579	24.9911	0	0
AT1G56070.1	LOW EXPRESSION OF OSMOTICALLY RESPONSIVE GENES 1 (LOS1)	-1.42135e-08	0.999799	1	-2.28994e-08	0.999673	1		2	3	3	31.9492	29.9292	31.2243	31.8324	30.3606	32.9371	30.9254	28.9229	28.4397	28.1018	27.8451	28.4186	27.8855	27.9924	28.1976	27.2146
AT3G06050.1	peroxiredoxin IIF (PRXIIF)	-2.01531e-08	0.999876	1	6.69836e-09	0.999959	1		1	2	1	0	20.082	19.451	0	19.9809	25.7571	0	0	0	0	0	0	0	0	0	0
AT3G13120.1	Ribosomal protein S10p/S20e family protein	-2.02886e-08	0.999846	1	-3.21507e-08	0.999745	1		2	3	3	26.8938	23.5063	25.2099	26.8889	25.138	28.2091	26.3364	24.335	26.2982	0	26.0105	26.1019	26.0368	26.178	25.9924	25.6537
ATCG00800.1	RESISTANCE TO PSEUDOMONAS SYRINGAE 3 (RPS3)	-2.28003e-08	0.999839	1	-4.226e-08	0.999714	1		2	3	3	28.6084	27.4157	28.4413	28.4526	27.6964	30.0384	26.8688	26.1549	25.7512	26.4225	25.808	25.8165	26.8536	26.1324	25.5016	26.4523
AT1G78630.1	embryo defective 1473 (emb1473)	-2.86999e-08	0.999881	1	-5.20307e-09	0.999978	1		1	2	2	0	21.1003	0	21.5238	22.9363	24.6392	0	22.2439	0	0	0	0	0	22.1869	0	23.2572
AT5G63620.1	GroES-like zinc-binding alcohol dehydrogenase family protein	-3.07421e-08	0.999859	1	-3.6374e-09	0.999983	1		2	3	2	27.602	23.526	23.9841	26.7512	21.0076	25.5739	27.1891	0	26.1631	24.6959	24.2782	26.0876	0	24.4459	25.8919	0
AT5G42850.1	Thioredoxin superfamily protein	-3.65287e-08	0.999911	1	1.07409e-07	0.99974	1		1	1	1	20.7489	0	0	21.8401	0	0	21.606	0	0	0	0	0	0	0	0	0
AT2G45770.1	CPFTSY	-5.77921e-08	0.999671	1	-6.03697e-08	0.999656	1		2	3	2	24.9666	24.8926	25.6018	22.9866	25.3732	26.9841	0	25.0304	0	25.0915	24.6005	24.0753	24.8788	24.1066	0	24.9868
AT4G29010.1	ABNORMAL INFLORESCENCE MERISTEM (AIM1)	-7.33841e-08	0.999707	1	-1.53026e-07	0.999398	1		2	3	3	25.7783	23.5291	24.6089	24.4239	24.8454	27.0216	23.9282	21.1916	23.9334	23.5486	23.3099	23.0625	23.8915	23.9482	23.161	22.6406
AT5G41210.1	glutathione S-transferase THETA 1 (GSTT1)	-1.05069e-07	0.999875	1	-3.64767e-07	0.999565	1		1	1	1	23.7267	0	0	0	25.0783	26.3563	0	0	24.1848	0	0	0	25.0319	23.1456	0	0
AT4G34230.1	cinnamyl alcohol dehydrogenase 5 (CAD5)	-1.18943e-07	0.999674	1	-9.33162e-08	0.999739	1		2	3	3	25.846	22.3423	21.8736	24.3774	23.0785	24.6876	25.1067	20.8594	23.6194	0	0	24.1594	23.7516	23.3508	24.5671	22.5131
AT3G09810.1	isocitrate dehydrogenase VI (IDH-VI)	-1.44509e-07	0.999517	1	-2.43513e-07	0.999185	1		2	3	3	25.324	24.1352	26.015	24.3292	24.9476	26.5207	23.5449	24.7084	24.4463	24.3744	24.2878	23.7288	25.0218	23.9732	23.5417	25.1516
AT3G58750.1	citrate synthase 2 (CSY2)	-1.56634e-07	0.999675	1	2.71454e-07	0.999479	1		2	3	3	26.7354	24.0161	25.7923	26.2115	24.1698	27.5582	25.5172	21.8637	25.1054	23.6969	24.311	24.6364	23.6384	24.5413	24.9966	0
AT1G49970.1	CLP protease proteolytic subunit 1 (CLPR1)	-2.009e-07	0.999641	1	1.04032e-06	0.997997	1		2	3	3	27.5626	25.681	27.0379	26.108	26.249	29.6464	26.527	25.6987	26.3398	25.9834	26.2517	25.805	26.0492	26.022	26.2761	26.344
AT1G79530.1	glyceraldehyde-3-phosphate dehydrogenase of plastid 1 (GAPCP-1)	-5.69738e-07	0.999204	1	-2.24378e-06	0.997138	1		2	3	3	25.5134	25.6118	25.8808	26.3151	25.9763	26.4584	24.9884	25.2378	24.9162	25.4532	24.9973	25.3919	25.5411	24.4171	24.8281	25.3987
AT3G62830.1	AUD1	-1.66222e-06	0.99939	1	2.02736e-06	0.999256	1		1	3	2	0	18.9729	22.2723	21.6646	22.0805	24.1266	0	21.8152	0	0	0	0	22.2501	0	0	22.6749
AT5G38520.2	alpha/beta-Hydrolases superfamily protein	-1.67655e-06	0.999091	1	-7.5728e-06	0.996104	1		2	3	3	24.0921	23.7187	24.6995	22.9758	23.8666	25.939	22.8459	21.9749	23.6877	24.6474	23.9723	0	24.1407	0	0	22.8303
AT4G34200.1	embryo sac development arrest 9 (EDA9)	-6.7509e-06	0.996754	1	3.00081e-06	0.998482	1		2	3	3	27.9472	26.9812	27.9491	27.1637	25.7142	30.2245	27.0747	26.992	25.6328	26.2916	25.7369	25.2361	24.7487	26.2984	25.6708	26.5401
AT2G36530.1	LOW EXPRESSION OF OSMOTICALLY RESPONSIVE GENES 2 (LOS2)	-7.61106e-06	0.999393	1	0.000186625	0.984815	1		2	3	3	28.2672	26.1561	27.9962	27.4134	27.0751	31.633	26.9315	26.2222	25.5322	25.0777	25.4338	25.116	25.5089	27.1682	25.2821	25.6755
AT1G73600.2	S-adenosyl-L-methionine-dependent methyltransferases superfamily protein	-1.10753e-05	0.995379	1	-2.15152e-05	0.990539	1		2	3	3	28.0487	27.4508	27.7244	28.5868	26.5065	29.5301	27.0532	26.1242	26.0885	25.8046	25.2807	26.0523	24.8029	25.613	25.9149	24.8638
AT3G63490.1	Ribosomal protein L1p/L10e family	-1.7214e-05	0.993363	1	6.92716e-06	0.997297	1		2	3	3	29.0081	27.4755	28.7745	28.2565	27.7274	30.6811	28.2783	27.0536	27.0606	26.4006	26.753	26.5726	26.3807	27.2164	27.0939	26.3683
AT5G52820.1	WD-40 repeat family protein / notchless protein, putative	-2.61267e-05	0.997059	1	-1.43016e-05	0.99839	1		2	1	1	20.0144	22.6291	0	22.7693	0	22.2112	0	0	0	0	0	0	0	0	0	0
AT2G20580.1	26S proteasome regulatory subunit S2 1A (RPN1A)	-0.000134578	0.983169	1	-0.000306455	0.963189	1		2	3	3	27.9978	27.2616	27.0299	27.8654	26.2471	28.6847	26.5838	22.6448	26.7008	26.644	25.6365	26.276	25.4421	25.3422	26.5011	23.2281
AT1G43190.1	polypyrimidine tract-binding protein 3 (PTB3)	-0.000219042	0.983993	1	-5.88721e-05	0.995698	1		2	3	2	28.0722	26.0304	24.7236	27.5876	23.5215	28.3484	26.9546	0	26.0105	25.031	23.7833	26.0485	23.629	24.8458	26.16	0
AT5G22630.1	arogenate dehydratase 5 (ADT5)	-0.000236217	0.995241	1	-0.000829114	0.983261	1		1	1	1	19.8701	0	0	20.1837	0	21.078	0	0	0	0	0	0	0	0	0	0
AT2G38750.1	annexin 4 (ANNAT4)	-0.00146077	0.989253	1	0.0678335	0.511403	1		2	3	3	26.2107	25.0089	23.8382	26.2307	23.9111	28.2381	25.611	23.8839	25.5381	25.2108	24.5313	25.3743	24.223	26.0539	25.3499	24.52
AT3G01120.1	METHIONINE OVERACCUMULATION 1 (MTO1)	-0.00272655	0.999975	1	0.113023	0.999031	1		1	2	2	22.1245	0	23.3516	0	23.0191	25.2129	0	23.3378	0	0	0	0	0	0	0	0
AT1G01090.1	pyruvate dehydrogenase E1 alpha (PDH-E1 ALPHA)	-0.00345417	0.972574	1	-0.119708	0.227351	1		2	3	3	29.3166	27.7038	29.1548	28.6272	27.5463	30.6925	28.5669	26.5165	26.846	26.6645	26.9949	26.9001	26.4424	26.8676	26.6565	26.2207
AT1G52410.2	TSK-associating protein 1 (TSA1)	-0.00456957	0.981034	1	0.0891806	0.641109	1		1	2	2	0	21.7118	0	21.7169	22.4303	0	21.1909	20.0767	0	0	0	0	0	0	0	0
AT5G17020.1	exportin 1A (XPO1A)	-0.00472533	0.985131	1	0.409078	0.246207	1		2	3	1	22.3999	22.8732	22.8969	22.7401	23.1216	26.3009	0	0	0	23.0385	0	22.0127	22.8021	23.642	0	0
AT1G09630.1	RAB GTPase 11C (RAB11c)	-0.00573109	0.973297	1	0.00364619	0.983008	1		2	3	3	24.545	25.2478	25.5306	25.8367	24.514	26.1618	24.5788	23.8198	24.0088	25.063	24.2386	24.6837	24.4442	23.5224	24.3828	24.554
AT4G10840.1	Tetratricopeptide repeat (TPR)-like superfamily protein	-0.00689594	0.915877	1	0.0022963	0.979191	1		1	3	1	0	23.5754	22.1654	22.0626	20.2834	24.5042	0	0	0	0	0	0	0	0	0	0
AT1G09620.1	ATP binding	-0.00753351	0.950232	1	-0.261944	0.039372	0.770723		2	3	3	26.6296	25.7329	25.9884	26.3816	26.4998	27.9474	25.6582	24.374	24.5992	24.5484	24.475	24.5325	24.8293	24.3211	24.3088	23.9328
AT2G21280.2	SULA	-0.00836493	0.947268	1	0.0232284	0.854464	1		2	3	3	23.1978	24.0341	23.9003	23.535	21.7094	25.7571	22.9293	23.549	0	24.3153	0	0	22.9918	0	0	23.6762
AT5G48880.2	PEROXISOMAL-3-KETO-ACYL-COA THIOLASE 1 (PKT1)	-0.0105544	0.860316	1	-0.025172	0.719052	1		2	3	3	25.107	24.8798	26.137	25.791	25.321	27.3093	23.9354	22.0216	24.6293	24.4077	24.0178	24.5298	24.0026	24.3362	23.5479	23.2428
AT5G02890.1	HXXXD-type acyl-transferase family protein	-0.010855	0.977414	1	0.743353	0.106226	1		2	2	1	23.9215	23.195	0	21.0784	19.9699	25.2503	0	0	0	0	0	0	0	0	0	0
AT2G17130.1	isocitrate dehydrogenase subunit 2 (IDH2)	-0.0136315	0.856966	1	0.0116087	0.876969	1		2	3	3	24.3713	22.1816	23.2938	23.4715	20.7132	25.1337	23.9182	20.7441	0	0	22.7843	22.7441	0	23.2527	0	0
AT4G01610.1	Cysteine proteinases superfamily protein	-0.0145793	0.879142	1	0.00369296	0.976819	1		1	3	2	24.2157	0	23.628	23.4273	21.2984	25.6789	22.7045	0	0	0	0	0	0	0	0	0
AT4G24350.1	Phosphorylase superfamily protein	-0.0155101	0.976983	1	1.49127	0.00339612	0.179556		2	2	2	23.8941	20.6574	21.8396	0	21.8872	27.3367	0	21.868	22.5834	0	0	0	0	23.8782	0	0
AT5G07350.2	TUDOR-SN protein 1 (Tudor1)	-0.0160767	0.934594	1	0.407457	0.0365811	0.768672		2	2	3	25.331	23.4918	25.1547	25.4418	0	28.1398	25.0594	20.7928	24.0264	23.0483	23.4858	23.9529	0	24.4129	23.7818	0
AT4G33250.1	eukaryotic translation initiation factor 3K (EIF3K)	-0.016317	0.999787	1	0.438514	0.994269	1		1	2	2	0	21.427	23.2099	0	21.2295	24.9503	0	21.7691	0	0	22.4765	0	0	22.8155	0	0
AT4G20850.1	tripeptidyl peptidase ii (TPP2)	-0.0163979	0.805438	1	0.00758484	0.897384	1		2	3	3	26.3693	23.8142	25.7863	20.7584	22.0086	28.3651	24.2709	22.5232	23.9829	23.0793	23.785	0	21.4175	24.4352	23.3773	22.3598
AT4G20760.2	NAD(P)-binding Rossmann-fold superfamily protein	-0.0179235	0.937748	1	0.124568	0.61143	1		1	3	3	22.645	0	24.2186	22.8998	22.7808	24.6161	21.5475	22.1884	0	0	22.6021	22.0603	0	0	0	0
AT1G21770.1	Acyl-CoA N-acyltransferases (NAT) superfamily protein	-0.0187336	0.950545	1	0.185819	0.568225	1		1	3	2	23.976	0	21.6048	22.0935	21.0079	23.8178	21.4243	0	0	0	0	0	0	0	0	0
AT3G27380.1;AT5G40650.1	succinate dehydrogenase 2-1 (SDH2-1)	-0.0201208	0.966291	1	-0.0140214	0.972871	1		1	1	2	22.5921	0	22.2618	0	0	23.6859	21.7556	0	0	0	0	0	0	0	0	0
AT1G53310.1	phosphoenolpyruvate carboxylase 1 (PPC1)	-0.0217503	0.914984	1	0.410574	0.047407	0.826597		2	3	3	28.8271	26.5799	28.7772	28.272	24.6211	31.0997	27.3395	25.914	25.9072	25.3169	25.6798	25.6179	23.6165	26.5099	25.4009	24.8945
AT3G19760.1	eukaryotic initiation factor 4A-III (EIF4A-III)	-0.0231716	0.720496	1	-0.0244653	0.707673	1		2	3	3	27.9783	26.43	27.7767	27.7434	26.668	29.2117	27.3212	25.8428	25.9092	25.9408	25.4928	25.6161	25.6106	25.3151	26.0796	24.9361
AT3G12800.1	short-chain dehydrogenase-reductase B (SDRB)	-0.0315736	0.865296	1	0.119496	0.565523	1		2	3	3	26.0858	24.2961	25.9534	25.9055	25.26	28.0915	25.8613	23.2723	24.9962	24.5024	24.1336	24.4413	25.0093	25.0558	25.0587	24.9764
AT5G08300.1	Succinyl-CoA ligase, alpha subunit	-0.0373525	0.940612	1	0.956551	0.0852648	1		1	2	3	0	21.5741	25.2211	0	23.8572	27.9199	20.8977	22.0239	0	0	23.3156	0	23.4944	24.3292	0	0
AT4G23820.1	Pectin lyase-like superfamily protein	-0.0406146	0.82669	1	0.100876	0.552132	1		2	3	3	27.7425	25.4657	26.7131	27.0921	24.5005	29.4576	26.3461	24.401	25.9216	24.8148	25.2563	25.916	23.3126	25.989	25.7182	24.2028
AT3G12915.1	Ribosomal protein S5/Elongation factor G/III/V family protein	-0.0407436	0.756294	1	-0.038038	0.730038	1		2	2	3	21.7609	22.251	19.961	21.9447	0	23.2343	20.7582	20.0308	0	22.7885	0	0	0	20.9895	0	0
AT1G31230.1	aspartate kinase-homoserine dehydrogenase i (AK-HSDH I)	-0.0429215	0.636127	1	-0.0542131	0.61457	1		2	3	3	26.2919	24.4864	24.6772	24.0374	24.1679	25.7279	22.7604	22.5268	24.3158	24.1611	23.1998	23.5393	23.6123	23.4051	0	23.6442
AT5G46630.2	Clathrin adaptor complexes medium subunit family protein	-0.0446323	0.800736	1	0.176045	0.521183	1		2	2	1	21.5152	22.1378	0	23.2947	21.9646	0	22.551	0	0	22.7054	0	0	22.2006	0	0	0
AT5G60980.2	Nuclear transport factor 2 (NTF2) family protein with RNA binding (RRM-RBD-RNP motifs) domain	-0.0462232	0.933334	1					1	1	0	22.4615	0	21.8672	0	0	0	0	0	0	0	0	0	0	0	0	0
AT4G29480.1	Mitochondrial ATP synthase subunit G protein	-0.0474504	0.932284	1	-0.410103	0.529056	1		1	2	1	0	23.6521	22.8483	0	22.9629	23.8259	0	0	0	24.3403	0	0	23.4415	0	0	0
AT4G30330.1;AT2G18740.1	Small nuclear ribonucleoprotein family protein	-0.0480613	0.926576	1					1	1	0	0	21.0754	0	0	20.8585	0	0	0	0	0	0	0	0	0	0	0
AT4G18950.1	Integrin-linked protein kinase family	-0.0487784	0.994581	1	-0.573975	0.936184	1		1	1	2	22.3226	0	0	0	22.9267	25.7667	20.9859	0	0	0	0	0	0	0	0	0
AT1G32500.1	non-intrinsic ABC protein 6 (NAP6)	-0.0511438	0.823841	1	-0.20597	0.377821	1		2	3	3	28.764	26.897	26.4465	29.093	26.7872	28.7813	27.3982	24.7323	26.5711	26.2615	25.1779	26.6804	25.5393	25.4533	26.306	24.6395
AT1G50010.1;AT1G04820.1	tubulin alpha-2 chain (TUA2)	-0.0521734	0.872257	1	-0.192284	0.561723	1		2	3	3	32.795	29.8829	30.8039	32.034	29.5714	32.1132	31.5615	28.1834	30.4712	29.0293	28.5689	30.0543	28.6063	28.8633	30.0842	27.7978
AT1G09750.1	Eukaryotic aspartyl protease family protein	-0.0533817	0.919002	1	0.0483741	0.926564	1		1	1	1	0	21.7557	0	0	21.5177	24.6526	0	0	0	0	0	0	0	0	0	0
AT5G42390.1	Insulinase (Peptidase family M16) family protein	-0.0538421	0.757465	1	-0.275397	0.126251	1		2	3	2	27.1025	25.7073	25.9897	27.0739	22.9254	27.215	25.1673	0	25.3761	25.391	24.9356	25.5179	24.4795	24.2774	24.903	0
AT4G01070.1	GT72B1	-0.0594338	0.593931	1	0.0185321	0.885303	1		2	3	2	25.2405	22.8107	24.5456	25.4393	23.289	25.0865	24.6932	0	23.8899	0	23.406	23.425	0	23.7049	24.0191	0
AT4G28250.1	expansin B3 (EXPB3)	-0.0619135	0.857971	1	0.0875543	0.760997	1		1	1	1	22.7946	0	0	21.0256	0	26.0767	0	0	23.0495	0	0	0	0	23.4679	0	0
AT1G06820.1	carotenoid isomerase (CRTISO)	-0.062381	0.999451	1	-0.103179	0.866758	1		2	1	1	23.088	21.9965	0	0	21.9422	24.8836	0	0	0	0	0	0	0	0	0	0
AT2G24230.1	Leucine-rich repeat protein kinase family protein	-0.063126	0.887681	1	0.36527	0.430639	1		1	3	3	23.9793	0	24.2425	24.3625	21.6642	25.6984	24.8812	22.1435	0	0	23.8769	23.9839	0	23.6058	24.5656	23.6396
AT1G69740.1	HEMB1	-0.0669633	0.728265	1	-0.204416	0.298155	1		2	3	3	28.2109	27.2192	27.8939	28.1559	27.4406	29.3687	25.5529	26.6524	26.4759	26.9929	26.515	26.542	26.6302	26.2879	25.9727	26.4197
AT5G49910.1	chloroplast heat shock protein 70-2 (CPHSC70-2EAT SHOCK PROTEIN 70-2)	-0.0672289	0.717783	1	-0.168352	0.407479	1		2	3	3	26.7216	26.3279	27.2778	25.4897	25.564	27.2807	24.0768	24.5341	25.674	26.1781	26.0542	24.9374	25.602	25.2749	24.2081	25.1372
AT5G06290.1	2-cysteine peroxiredoxin B (2-Cys Prx B)	-0.0729869	0.994729	1	0.111033	0.991977	1		1	1	2	0	21.689	0	0	22.2249	25.6276	0	23.5544	0	0	0	0	0	0	0	0
AT4G04770.1	ATP binding cassette protein 1 (ABC1)	-0.0766572	0.564565	1	0.0901842	0.493583	1		2	3	3	25.1749	25.3022	24.7218	25.0165	24.8949	26.507	24.2839	24.3534	0	24.4717	0	23.9388	24.2919	23.9695	24.1871	24.1294
AT2G30970.1	aspartate aminotransferase 1 (ASP1)	-0.0789184	0.783856	1	0.306736	0.253752	1		1	2	2	23.7275	0	22.3138	22.8127	0	26.131	21.6973	0	22.368	0	0	22.2111	0	23.3602	0	0
AT3G12130.1	KH domain-containing protein / zinc finger (CCCH type) family protein	-0.0808282	0.751386	1	0.343017	0.171633	1		2	2	3	22.4608	21.5644	22.4134	22.4403	0	24.534	22.0506	21.4515	0	0	0	0	0	0	0	0
AT1G10200.1	WLIM1	-0.0855881	0.628154	1	-0.129498	0.466107	1		2	3	3	25.1251	25.0646	24.6665	25.8613	23.4524	26.3431	24.827	23.1353	24.1194	25.0743	23.274	24.9582	24.4274	24.0403	24.3144	23.791
AT1G24020.1	MLP-like protein 423 (MLP423)	-0.0858844	0.546319	1	0.00303194	0.98236	1		2	3	3	27.2557	25.5923	26.1866	27.1756	25.12	28.9015	26.7025	22.85	26.3238	25.7658	25.3101	26.219	25.181	26.343	26.329	25.1284
AT3G58510.1	DEA(D/H)-box RNA helicase family protein	-0.0882685	0.51463	1	-0.104894	0.451002	1		2	3	3	28.0601	26.5417	27.646	27.805	25.7666	29.3106	26.7096	25.0016	26.4704	25.5683	25.611	25.8797	25.1001	25.694	26.2474	25.0033
AT1G11660.1	heat shock protein 70 (Hsp 70) family protein	-0.0885247	0.982332	1	0.604948	0.381338	1		1	1	1	24.0527	0	0	21.4002	0	25.6126	0	0	22.5918	0	0	0	0	23.1936	0	0
AT2G47850.1	Zinc finger C-x8-C-x5-C-x3-H type family protein	-0.0894196	0.844802	1					1	1	0	22.6557	0	0	22.3212	0	0	0	0	0	0	0	0	0	0	0	0
AT1G12840.1	DE-ETIOLATED 3 (DET3)	-0.0900467	0.759464	1	0.0557307	0.827621	1		2	3	3	25.7084	25.8077	25.8124	23.7808	24.3453	30.2954	25.1691	26.6875	24.3427	25.2178	24.0348	23.2561	24.0423	26.7405	24.219	26.1412
AT5G46070.1	Guanylate-binding family protein	-0.0906671	0.687139	1	0.218068	0.280976	1		2	3	2	24.1939	23.2559	24.3423	22.6059	23.6411	27.2564	0	23.0823	23.277	23.0638	22.6001	22.4915	23.1525	24.1417	0	23.5475
AT5G25757.1;AT5G25754.1	RNA polymerase I-associated factor PAF67	-0.0929596	0.776521	1	0.29283	0.315399	1		2	2	2	23.9192	24.0684	22.7622	0	23.1334	26.9871	0	24.4597	23.7297	24.1045	0	0	23.2572	24.356	0	24.7216
AT4G16570.1	protein arginine methyltransferase 7 (PRMT7)	-0.0941052	0.871727	1					2	1	0	22.1416	20.6058	21.6753	0	0	0	0	0	0	0	0	0	0	0	0	0
AT3G02510.1	Regulator of chromosome condensation (RCC1) family protein	-0.0953449	0.876726	1	-0.181547	0.769395	1		2	3	2	22.8717	21.8246	22.7902	22.0821	21.9777	25.1697	22.0656	0	0	0	0	0	0	0	0	0
AT4G09010.3	ascorbate peroxidase 4 (APX4)	-0.098209	0.747378	1	0.842961	0.0166815	0.512695		2	2	2	22.5942	22.1308	23.6646	0	22.3572	26.8983	0	22.3188	0	23.0704	22.6099	0	23.0438	23.9613	0	23.4799
AT5G55070.1	Dihydrolipoamide succinyltransferase	-0.0992358	0.671327	1	-1.16823	0.000577624	0.0676233		2	3	3	28.3271	26.2077	26.5413	28.5226	26.1661	26.3355	27.1151	24.3219	26.5394	26.3191	25.673	27.0187	25.8609	24.6007	26.0495	24.7533
AT5G59290.2	UDP-glucuronic acid decarboxylase 3 (UXS3)	-0.104956	0.871079	1	-0.129546	0.884502	1		2	3	3	26.5679	25.1244	27.2693	25.4656	26.5637	28.5586	25.8108	25.5624	24.2721	25.5571	25.3993	24.8611	25.8001	25.2872	24.6957	25.6338
AT4G32180.1	pantothenate kinase 2 (PANK2)	-0.112612	0.413222	1	-0.113799	0.423815	1		2	3	3	28.6385	25.5634	27.2385	27.197	24.375	28.5346	26.5331	23.267	26.6734	25.2651	25.3908	25.4263	23.9109	25.3487	25.3957	23.7478
AT4G22720.1	Actin-like ATPase superfamily protein	-0.115686	0.594001	1	0.048657	0.817359	1		1	2	3	23.7471	0	23.3894	23.5138	0	25.4402	23.312	19.3082	22.8956	0	22.6465	22.7498	0	23.2623	22.9412	0
AT5G42300.1;AT3G45180.1	ubiquitin-like protein 5 (UBL5)	-0.120346	0.999424	1	-1.02416	0.23492	1		2	1	1	20.3705	21.3651	0	0	20.9715	20.7219	0	0	0	0	0	0	0	0	0	0
AT3G01340.1	Transducin/WD40 repeat-like superfamily protein	-0.121996	0.629162	1	-0.506614	0.0537967	0.890635		2	3	3	27.3598	25.2858	25.708	27.5832	25.6092	27.8739	26.3275	23.8538	25.7127	25.1894	24.63	25.7287	25.151	25.1184	25.9818	24.1539
AT3G18190.1	TCP-1/cpn60 chaperonin family protein	-0.124922	0.419145	1	-0.136222	0.377595	1		2	3	3	28.6215	26.6009	28.1602	28.254	27.4555	29.9156	27.599	26.3718	26.2914	25.4998	25.5451	26.2442	25.4088	25.5186	26.5086	25.2426
AT1G48410.2	ARGONAUTE 1 (AGO1)	-0.128592	0.45017	1	-0.154444	0.368429	1		2	3	3	25.688	21.5168	23.2812	24.1126	22.6747	26.838	23.7023	20.2732	23.9876	0	22.6401	23.4684	0	23.1883	23.497	0
AT1G60710.1	ATB2	-0.130814	0.73764	1	0.252694	0.326905	1		2	1	2	25.9159	21.625	22.6053	0	0	26.8065	22.3279	0	24.2426	0	0	0	0	24.9584	0	0
AT1G59900.1	pyruvate dehydrogenase complex E1 alpha subunit (E1 ALPHA)	-0.132168	0.453099	1	0.16076	0.353955	1		2	3	3	28.973	27.4091	29.0592	27.9211	27.984	30.5741	27.9526	27.8366	26.2931	26.4908	26.3268	25.7656	26.6632	26.4033	26.4031	27.0794
AT5G27640.2	translation initiation factor 3B1 (TIF3B1)	-0.137774	0.802132	1	0.210705	0.703924	1		2	2	3	22.9232	23.8904	23.7679	0	19.8858	27.1831	22.0989	22.7173	0	23.1871	22.9404	0	0	23.7784	0	23.2492
AT5G23010.2	methylthioalkylmalate synthase 1 (MAM1)	-0.138428	0.458111	1	0.0304355	0.868244	1		2	3	3	26.2632	24.9581	25.9003	25.2305	24.9315	29.7364	24.3975	23.9175	25.0084	24.7719	24.3096	24.2787	24.4973	26.2742	24.6866	23.8992
AT4G26910.1	Dihydrolipoamide succinyltransferase	-0.139	0.65155	1	-0.216193	0.507324	1		2	3	2	23.1179	23.9976	19.7091	23.7546	22.943	0	22.2816	21.388	0	24.1739	0	22.9955	23.5104	0	21.9335	22.3201
AT1G64200.1	vacuolar H+-ATPase subunit E isoform 3 (VHA-E3)	-0.139799	0.842258	1	0.292738	0.662267	1		1	2	3	23.5438	0	21.9727	23.1512	0	26.4379	22.3817	22.7462	0	0	0	0	0	0	0	0
AT1G49760.1	poly(A) binding protein 8 (PAB8)	-0.140289	0.579976	1	-0.251638	0.34391	1		2	3	3	19.9744	23.4851	19.6945	23.2799	22.3021	20.7291	20.1292	22.4818	0	23.2736	0	0	22.5923	0	0	22.7677
AT3G25860.1	LTA2	-0.140289	0.342104	1	-0.0989042	0.501173	1		2	3	3	27.7977	26.9078	27.877	27.3357	26.718	28.9831	26.0953	27.6605	26.6703	27.1779	26.5869	26.2034	26.9016	26.6003	26.3825	27.5292
AT5G60600.1	4-hydroxy-3-methylbut-2-enyl diphosphate synthase (HDS)	-0.140456	0.47676	1	-0.191396	0.334615	1		2	3	3	27.6026	27.2852	26.4744	27.4455	26.5635	29.3933	26.548	22.7098	25.2572	26.3557	24.0043	24.7447	25.44	24.9898	24.7762	22.365
AT5G50210.1	quinolinate synthase (QS)	-0.141376	0.408747	1	-0.541148	0.00709062	0.314095		2	3	2	25.3093	23.4635	22.2983	25.5313	20.0379	26.2112	24.1457	0	24.3528	24.0957	0	23.9408	0	22.9859	23.5386	0
AT5G19140.1	AILP1	-0.1435	0.344114	1	-0.107238	0.462429	1		2	3	2	24.6881	22.6268	23.8452	23.9454	22.2985	25.9534	24.2933	0	23.667	0	23.1483	23.6195	0	23.1909	23.6478	0
AT1G22360.1	UDP-glucosyl transferase 85A2 (UGT85A2)	-0.143583	0.689495	1	-1.11018	0.0737517	1		1	1	1	23.7711	0	0	23.9791	0	23.5327	0	0	23.2165	0	0	23.0151	0	0	0	0
AT2G14750.1	APS kinase (APK)	-0.150591	0.243119	1	-0.0727757	0.583176	1		2	3	3	26.0906	24.9065	25.2925	25.7999	24.5917	26.916	22.6598	23.8006	25.227	0	24.5287	24.7991	25.3713	25.0586	0	0
AT1G15130.1	Endosomal targeting BRO1-like domain-containing protein	-0.152174	0.493049	1	0.1615	0.458834	1		2	3	3	24.4282	21.126	24.3564	23.2508	22.6426	27.0702	22.8522	21.045	23.084	0	23.0543	22.3941	22.3803	23.8743	0	0
AT1G20950.1	Phosphofructokinase family protein	-0.153689	0.313844	1	-0.108651	0.477925	1		2	3	3	29.2269	27.6997	27.9174	28.3032	26.798	30.1119	27.7191	25.2711	26.6422	26.3038	25.8146	26.2632	25.8128	26.1772	26.5996	25.6132
AT3G06810.1	IBA-RESPONSE 3 (IBR3)	-0.161372	0.256574	1	-0.0349818	0.807672	1		2	3	3	25.7287	22.7151	25.5306	24.9029	24.0766	28.4061	24.4862	23.6837	24.2768	22.9331	23.7711	23.7242	23.5059	24.7226	23.8974	23.4663
AT1G54780.1	TLP18.3	-0.165501	0.605774	1	-1.04319	0.0215689	0.589191		1	3	2	22.8397	0	22.6326	23.6018	21.8798	0	21.0761	20.1604	0	0	0	0	0	0	0	0
AT4G19210.1	RNAse l inhibitor protein 2 (RLI2)	-0.165566	0.27967	1	-0.351815	0.0275504	0.674487		2	3	3	27.1728	25.5059	26.4722	26.7575	24.8491	27.2856	25.8589	23.7108	25.0768	24.3758	24.1704	24.5213	23.9685	24.0413	24.2564	23.4786
AT3G08030.1	Protein of unknown function, DUF642	-0.168789	0.290638	1	0.246531	0.120292	1		2	3	3	27.0423	25.9122	27.3339	26.2824	25.4327	29.5381	26.4808	24.6419	25.0632	25.1125	25.0759	24.782	24.1981	25.5067	25.2196	24.6494
AT2G02400.1	NAD(P)-binding Rossmann-fold superfamily protein	-0.171396	0.740194	1					1	1	0	23.0395	0	0	22.3	0	0	0	0	0	0	0	0	0	0	0	0
AT1G11650.2	RBP45B	-0.17739	0.146758	1	-0.124596	0.323626	1		2	3	3	25.6966	25.6864	26.1223	26.2324	25.244	27.7014	25.3293	24.4697	24.5439	24.5667	23.9945	24.3807	23.9422	24.0553	24.2648	24.018
AT4G19710.2	aspartate kinase-homoserine dehydrogenase ii (AK-HSDH II)	-0.184896	0.52453	1	-0.418384	0.18517	1		2	3	3	26.5573	25.5657	26.1827	26.7948	24.1253	26.1587	25.4485	20.0718	24.863	24.7069	23.8083	24.7577	23.5943	23.6347	24.6119	0
AT4G20360.1	RAB GTPase homolog E1B (RABE1b)	-0.185942	0.491073	1	-0.185161	0.497903	1		2	3	3	33.4487	32.407	31.8769	33.6062	31.5439	33.9	32.7974	30.4029	30.5022	30.5398	29.0475	31.0491	29.5062	29.8556	30.9394	28.7836
AT5G65840.1	Thioredoxin superfamily protein	-0.191096	0.314185	1	-0.188214	0.323548	1		2	3	3	26.233	25.0448	24.9519	25.1507	24.412	27.102	22.5738	24.0707	24.2783	24.7517	24.209	24.0525	24.2521	24.3159	0	24.4909
AT5G55220.1	trigger factor type chaperone family protein	-0.191495	0.39847	1	0.180195	0.420412	1		2	3	3	26.3971	26.8948	26.1236	26.6839	26.4949	29.7972	26.055	26.6587	24.4784	25.2677	24.0968	24.6793	24.6124	25.211	24.5807	25.7103
AT1G76080.1	chloroplastic drought-induced stress protein of 32 kD (CDSP32)	-0.197029	0.588075	1	0.205055	0.554977	1		2	3	3	24.5819	24.2896	24.323	24.0075	22.6119	28.6376	23.1545	24.137	23.4695	24.405	23.4302	22.8985	22.9567	24.9514	23.769	24.1405
AT5G62700.1;AT5G62690.1	tubulin beta chain 3 (TUB3)	-0.199418	0.515366	1	-0.218187	0.486955	1		2	3	3	28.9385	26.1038	26.9188	28.308	26.0718	27.7798	27.8611	25.1785	26.8076	25.8942	25.0877	26.3411	25.2819	25.1966	26.3587	25.1916
AT1G58290.1	HEMA1	-0.206322	0.30853	1	-0.147341	0.557171	1		2	3	2	26.6875	26.1394	26.0321	27.0054	25.19	27.3795	26.0038	0	24.5733	25.2255	23.9467	25.0924	24.5571	24.141	24.6206	0
AT5G46290.3	3-ketoacyl-acyl carrier protein synthase I (KAS I)	-0.206566	0.388193	1	-0.195718	0.420268	1		2	3	3	30.1864	28.0523	28.5515	29.7133	27.598	30.3616	29.1941	26.2254	27.3779	26.6012	25.8795	26.9479	26.0547	26.1843	27.1241	25.6128
AT4G34830.1	MATURATION OF RBCL 1 (MRL1)	-0.207774	0.691767	1					1	1	0	22.5962	0	0	22.1662	0	0	0	0	0	0	0	0	0	0	0	0
AT3G29360.1	UDP-glucose 6-dehydrogenase family protein	-0.207997	0.218812	1	-0.0980778	0.568394	1		2	3	3	29.3253	27.4464	28.9157	28.811	27.2298	30.6007	28.7327	26.5337	26.9091	26.0634	26.4276	26.4349	25.8918	26.4863	26.6337	25.6772
AT5G19990.1	regulatory particle triple-A ATPase 6A (RPT6A)	-0.208979	0.721513	1	-0.588661	0.351265	1		2	3	3	24.2784	25.6276	23.1997	23.2088	23.6801	25.6407	23.2221	21.0081	23.9949	24.6187	23.3863	0	23.7909	22.8421	23.9978	0
AT5G51550.1	EXORDIUM like 3 (EXL3)	-0.211884	0.709964	1					1	1	0	0	22.583	23.1137	0	0	0	0	0	0	0	0	0	0	0	0	0
AT1G51710.1	ubiquitin-specific protease 6 (UBP6)	-0.214047	0.260423	1	-0.3429	0.0769132	1		2	3	3	27.867	25.9608	27.3267	27.7365	26.2358	28.4874	27.308	24.384	25.8674	25.8778	25.3242	25.8426	24.8232	25.1316	25.9093	24.3474
AT3G53750.1;AT2G37620.1	actin 3 (ACT3)	-0.214467	0.527149	1	-0.320754	0.330692	1		2	3	3	28.5455	27.085	26.8874	28.0594	26.4109	28.6246	28.0166	25.1493	26.9074	26.7993	25.4605	26.9579	25.607	25.3172	26.7824	25.225
AT4G27440.1	protochlorophyllide oxidoreductase B (PORB)	-0.215597	0.242747	1	-0.362772	0.0505438	0.854034		2	3	3	30.4972	29.6941	29.781	30.3109	29.4246	31.756	29.814	27.9993	28.1309	28.1572	27.4788	27.976	27.8957	27.6581	27.7545	27.2418
AT1G11750.2	CLP protease proteolytic subunit 6 (CLPP6)	-0.215607	0.175738	1	-0.17972	0.275879	1		2	3	3	28.0035	26.4289	27.5961	27.6523	26.5037	28.6831	27.0651	25.0878	26.169	26.6579	25.7189	25.9013	25.975	25.6145	25.9627	26.5676
AT5G13650.2	elongation factor family protein	-0.222505	0.211026	1	-0.304273	0.0896316	1		2	3	3	29.8425	28.0939	28.688	29.6061	27.3312	30.705	28.8402	25.4864	27.0782	26.6895	26.3847	27.0532	26.0014	26.5979	26.8747	25.6097
AT4G26510.1	uridine kinase-like 4 (UKL4)	-0.22505	0.390144	1	-0.147578	0.546609	1		2	3	3	28.3998	25.1146	25.5508	27.9655	24.3803	28.244	27.1326	22.6123	25.9436	24.3198	24.0532	25.5032	23.1669	24.443	25.5682	22.5196
AT4G16500.1	Cystatin/monellin superfamily protein	-0.229411	0.277309	1	-0.351809	0.100918	1		2	3	3	25.3138	23.9259	23.2114	25.5524	22.3604	24.998	24.2036	19.9529	24.0894	25.1081	23.5824	23.9858	0	23.192	23.9881	0
AT3G23920.1	beta-amylase 1 (BAM1)	-0.229956	0.481255	1	0.0892342	0.724789	1		1	1	1	23.5732	0	21.5705	0	0	25.2932	0	0	22.8343	0	0	0	0	22.6387	0	0
AT4G24820.1	26S proteasome, regulatory subunit Rpn7	-0.231083	0.0603933	0.940662	-0.209893	0.0914396	1		2	3	3	26.9915	25.4167	26.8809	26.3212	25.4066	28.1314	25.8001	24.7336	25.0517	24.6721	24.7233	24.5823	24.2541	24.5059	25.0638	24.1646
AT2G36160.1	Ribosomal protein S11 family protein	-0.231269	0.534537	1	-0.515238	0.220297	1		1	2	2	0	24.1608	25.3877	0	24.027	25.6575	0	23.2263	0	0	0	0	0	0	0	0
AT3G53620.1;AT2G46860.1	pyrophosphorylase 4 (PPa4)	-0.232864	0.716757	1	-0.503905	0.452855	1		1	1	1	22.9988	0	22.6354	0	0	23.6181	0	0	0	0	0	0	0	0	0	0
AT3G52200.2	LTA3	-0.236028	0.633968	1					1	1	0	0	22.552	0	0	20.6735	0	0	0	0	0	0	0	0	0	0	0
AT3G48090.1	enhanced disease susceptibility 1 (EDS1)	-0.236227	0.529833	1	0.0265133	0.945786	1		2	3	2	24.6978	20.8592	21.2	24.3713	20.3056	24.7586	23.9166	0	23.35	0	0	22.792	0	22.8372	23.0946	0
AT2G04842.1	EMBRYO DEFECTIVE 2761 (EMB2761)	-0.240294	0.478985	1	-0.57908	0.0903289	1		2	3	3	28.4595	27.0964	25.7979	28.5103	26.2729	28.2889	26.816	23.891	26.0819	25.6442	24.1803	25.7931	24.7759	24.685	25.4145	23.0729
AT5G51070.1	EARLY RESPONSIVE TO DEHYDRATION 1 (ERD1)	-0.240334	0.266027	1	-0.00571695	0.976804	1		2	2	2	24.5334	22.631	23.9202	23.6	0	26.5036	23.5813	0	23.1858	23.26	22.5595	22.9949	0	23.3877	23.1872	0
AT4G11420.1	eukaryotic translation initiation factor 3A (EIF3A)	-0.241748	0.35473	1	3.75545e-05	0.999868	1		2	3	2	23.9577	24.8598	24.6484	21.7813	20.9471	27.2268	0	24.9305	0	24.4239	24.176	0	0	23.993	0	24.6697
AT4G24800.1	MA3 domain-containing protein	-0.242436	0.255195	1	-0.0313326	0.876216	1		2	3	3	26.3666	24.039	26.117	23.5122	24.0348	28.4679	23.3735	24.3915	24.4814	24.7429	24.5809	23.1658	23.7476	24.7576	23.7078	24.1355
AT3G54090.1	fructokinase-like 1 (FLN1)	-0.246086	0.538356	1	-0.0768012	0.84334	1		1	1	1	22.5703	0	22.0687	0	0	0	0	21.1406	0	0	0	0	0	0	0	0
AT5G45950.1	GDSL-like Lipase/Acylhydrolase superfamily protein	-0.249693	0.213107	1	-0.543754	0.00845788	0.346403		2	3	3	28.5125	25.2057	27.7406	27.1467	25.2036	29.0927	25.7188	23.7317	26.5105	24.9379	25.8137	25.2206	24.6813	25.807	24.8572	23.9616
AT3G10700.1	galacturonic acid kinase (GalAK)	-0.253856	0.634871	1					1	1	0	23.3015	0	0	22.2289	0	0	0	0	0	0	0	0	0	0	0	0
AT3G63460.1	transducin family protein / WD-40 repeat family protein	-0.254028	0.356327	1	-0.921668	0.00172434	0.133484		2	3	3	25.3576	26.9428	24.1274	26.2051	24.595	25.7182	24.3126	20.3746	23.6307	26.3749	23.4864	24.1384	22.7585	22.9639	23.35	0
AT1G52510.1	alpha/beta-Hydrolases superfamily protein	-0.257692	0.106444	1	-0.0690334	0.665838	1		2	3	3	26.8175	26.1328	26.7553	26.393	26.5176	29.1265	26.3275	26.3341	25.653	25.696	25.593	25.009	25.9094	25.6501	25.1673	26.1239
AT3G18860.1	transducin family protein / WD-40 repeat family protein	-0.261053	0.734169	1	-0.246704	0.682768	1		1	1	3	23.1295	0	0	21.9511	0	25.0481	21.8911	20.8172	0	0	0	0	0	22.1587	0	21.5028
AT3G23660.2	Sec23/Sec24 protein transport family protein	-0.261905	0.538851	1	-0.215459	0.628332	1		1	2	2	23.4609	0	20.6069	23.5229	0	23.2814	21.5746	0	0	0	0	0	0	0	0	0
AT3G56650.1	Mog1/PsbP/DUF1795-like photosystem II reaction center PsbP family protein	-0.26364	0.704263	1	0.486486	0.336727	1		1	1	3	0	22.6551	0	0	20.9232	27.5046	22.1789	21.1813	0	23.7206	0	0	0	24.7367	0	0
AT1G42970.1	glyceraldehyde-3-phosphate dehydrogenase B subunit (GAPB)	-0.264036	0.47294	1	-0.429545	0.249556	1		2	3	3	34.4784	33.6976	33.4918	34.5103	33.2956	34.9175	33.7671	31.1857	32.6335	32.6258	31.3087	32.6769	32.033	31.7112	32.3435	30.4752
AT4G17530.1	RAB GTPase homolog 1C (RAB1C)	-0.266051	0.643495	1					2	3	3	24.789	24.9485	25.6137	24.6113	23.6217	25.216	23.6822	22.6886	24.1884	24.5355	24.0054	0	23.9507	23.7893	24.3897	24.2814
AT5G04430.2	BINDING TO TOMV RNA 1S (SHORT FORM) (BTR1S)	-0.271361	0.45858	1	0.572898	0.0518891	0.867818		2	3	3	24.4888	22.1674	23.1046	22.5753	19.9356	28.0551	22.0362	22.5889	23.2334	22.8431	0	0	0	24.5485	0	23.4979
AT3G05350.1	Metallopeptidase M24 family protein	-0.272652	0.120458	1	0.238426	0.133058	1		2	3	3	24.2971	21.5584	23.9443	23.0205	21.2091	27.0585	24.0338	20.3436	23.0687	0	22.6283	22.5291	0	23.3273	22.9964	0
AT3G13930.1	Dihydrolipoamide acetyltransferase, long form protein	-0.289085	0.232054	1	-0.846448	0.00197037	0.14041		2	3	3	26.281	26.3236	25.5132	27.1836	25.8555	26.1631	25.0992	24.1758	24.8068	25.7239	24.3511	25.3147	25.7309	23.6599	24.8007	23.9732
AT5G46800.1	A BOUT DE SOUFFLE (BOU)	-0.291424	0.31501	1	-0.459909	0.151529	1		2	3	2	24.691	25.7169	25.477	25.9165	24.3511	26.3925	0	23.9129	0	24.8305	24.5327	24.5849	24.0561	24.0901	0	24.2864
AT1G56110.1	homolog of nucleolar protein NOP56 (NOP56)	-0.29183	0.474332	1	0.0318794	0.944642	1		1	2	1	25.6118	0	23.5939	24.716	0	0	25.1787	0	0	0	0	0	0	0	0	0
AT1G17220.1	fu-gaeri1 (FUG1)	-0.294828	0.217143	1	0.360604	0.0808903	1		2	3	3	22.2332	23.8277	21.2945	21.9777	23.1206	28.0473	24.0594	23.3761	0	24.1938	0	0	23.6288	24.5493	23.7867	24.1881
AT2G47450.1	CHAOS (CAO)	-0.304048	0.44204	1	-0.158797	0.699606	1		1	2	3	0	22.3937	23.1336	0	22.7881	24.7353	21.2732	20.6806	0	0	22.4419	0	22.8791	0	0	0
AT1G09430.1	ATP-citrate lyase A-3 (ACLA-3)	-0.306143	0.131831	1	-0.207176	0.294525	1		2	3	3	26.3584	22.4758	24.5661	24.6765	23.9253	27.9098	23.9368	20.5331	24.5877	0	23.4517	24.2174	23.9	24.4035	23.775	0
AT5G23140.1	nuclear-encoded CLP protease P7 (NCLPP7)	-0.306571	0.28605	1	-0.494467	0.0929824	1		2	3	3	25.1168	26.0875	25.8671	25.4002	24.4284	27.7201	24.4529	22.4088	25.1886	25.8259	24.8044	24.9447	24.5944	25.4176	24.5121	24.2062
AT1G03400.2	2-oxoglutarate (2OG) and Fe(II)-dependent oxygenase superfamily protein	-0.322569	0.135318	1	0.0249512	0.894571	1		2	3	2	25.2641	23.4342	21.8443	24.2397	21.5392	26.9217	24.0808	0	23.4047	23.9623	0	23.135	0	23.0487	23.9415	0
AT1G54100.1	aldehyde dehydrogenase 7B4 (ALDH7B4)	-0.329029	0.0589209	0.940662	-0.013652	0.929348	1		2	3	3	24.4885	24.0093	23.8182	23.0002	23.7608	26.8185	23.4085	23.4669	23.0993	23.4408	22.2963	0	23.072	23.0658	22.8191	23.7341
AT4G39260.1	cold, circadian rhythm, and RNA binding 1 (CCR1)	-0.332709	0.61156	1	-0.861343	0.237883	1		1	2	1	23.9308	0	22.0784	22.6721	0	22.9821	0	0	0	0	0	0	0	0	0	0
AT5G57030.1	LUTEIN DEFICIENT 2 (LUT2)	-0.334121	0.564849	1	0.205435	0.718083	1		1	1	1	0	21.004	0	0	19.7305	23.8605	0	0	0	0	0	0	0	0	0	0
AT3G60240.4	eukaryotic translation initiation factor 4G (EIF4G)	-0.338737	0.363043	1					2	2	1	22.3024	23.1403	21.9432	23.3425	0	0	21.1791	0	0	0	0	0	0	0	0	0
AT1G01320.1	Tetratricopeptide repeat (TPR)-like superfamily protein	-0.348465	0.243941	1	-0.7682	0.0232838	0.625609		2	3	2	23.3098	22.7244	21.5315	20.153	21.7307	23.9578	18.9785	0	22.4648	23.3257	20.9811	0	22.5989	20.7849	0	0
AT2G39770.1	CYTOKINESIS DEFECTIVE 1 (CYT1)	-0.351847	0.0730677	1	-0.717291	0.000385134	0.0631235		2	3	3	25.9904	25.7449	24.7873	26.9623	25.5603	27.6074	25.3439	24.5932	24.8965	25.4262	24.6898	25.2261	24.8446	24.5238	24.7274	24.3521
AT1G56430.1	nicotianamine synthase 4 (NAS4)	-0.359564	0.299824	1					2	3	0	22.5543	21.6266	21.7859	22.0422	19.7191	0	0	0	0	0	0	0	0	0	0	0
AT4G29040.1;AT2G20140.1	regulatory particle AAA-ATPase 2A (RPT2a)	-0.367078	0.0837031	1	-0.493342	0.0175759	0.519455		2	3	3	27.0896	26.2299	24.3227	26.816	25.1851	27.165	26.14	24.6422	25.5093	25.8752	24.1122	25.3572	25.2556	24.5835	25.3031	24.5333
AT3G63170.1	Chalcone-flavanone isomerase family protein	-0.372444	0.152074	1	-0.199743	0.262294	1		2	2	3	25.3616	25.1733	0	23.565	22.25	27.0878	23.4749	22.1169	24.2107	23.4044	0	23.183	0	23.8743	23.4108	23.0983
AT3G04120.1	glyceraldehyde-3-phosphate dehydrogenase C subunit 1 (GAPC1)	-0.372518	0.189822	1	-0.381013	0.19707	1		2	3	3	29.2474	27.9631	28.7873	28.1216	27.7812	30.2571	27.7109	27.3102	28.2772	27.7003	27.97	28.617	27.2313	27.5923	27.4977	26.3263
AT3G27300.4	glucose-6-phosphate dehydrogenase 5 (G6PD5)	-0.373248	0.207681	1	-1.67521	0.00947143	0.361016		1	1	1	25.3962	0	0	24.7488	0	24.266	0	0	24.0189	0	0	23.4909	0	0	0	0
AT3G48560.1	chlorsulfuron/imidazolinone resistant 1 (CSR1)	-0.373915	0.0194306	0.499867	-0.37682	0.0213564	0.589191		2	3	3	29.8967	27.9686	28.8817	29.4908	27.9703	30.0535	28.6272	27.0254	26.5859	25.8779	25.8356	26.4596	25.6848	25.8418	26.4223	25.5232
AT5G44340.1	tubulin beta chain 4 (TUB4)	-0.379224	0.444203	1	-0.783838	0.107985	1		2	3	3	31.3875	28.9428	29.1653	30.5741	29.1794	31.2128	29.9414	27.3574	28.7992	27.9647	27.2163	28.3626	27.6312	27.3503	28.436	26.8851
AT1G53500.1	MUCILAGE-MODIFIED 4 (MUM4)	-0.379728	0.196356	1	-0.673753	0.0387906	0.770723		2	3	3	26.4681	25.5908	25.2747	26.5089	23.8928	26.6407	24.1575	22.1946	24.9503	25.5964	24.693	24.0713	24.3465	23.6611	0	0
AT1G27310.1	nuclear transport factor 2A (NTF2A)	-0.392424	0.389307	1	-1.09323	0.0311663	0.700156		2	1	2	23.9027	22.0289	0	22.7884	0	23.5605	21.4264	0	0	0	0	0	0	0	0	0
AT5G23120.2	HIGH CHLOROPHYLL FLUORESCENCE 136 (HCF136)	-0.392615	0.0345661	0.716011	-0.494953	0.0087288	0.346403		2	3	3	28.6068	27.6165	28.8909	27.7869	28.1674	30.0645	26.7464	27.6846	26.8971	26.7902	26.8244	26.5212	27.1565	26.4554	26.2756	27.214
AT5G56760.1	serine acetyltransferase 1	-0.396172	0.600706	1					1	1	1	21.3963	0	0	0	20.3459	26.0318	0	0	0	0	0	0	0	0	0	0
AT5G20280.1	sucrose phosphate synthase 1F (SPS1F)	-0.398679	0.176238	1	0.643457	0.113623	1		2	3	1	27.0407	24.5086	21.2358	27.0162	19.9053	0	26.11	0	25.7114	25.0083	0	25.0678	0	0	26.1426	0
AT3G52720.1	alpha carbonic anhydrase 1 (ACA1)	-0.405965	0.314153	1	-0.40323	0.345876	1		1	3	2	0	21.6279	23.4225	22.3736	22.2246	26.4521	21.6183	0	0	0	0	0	0	0	0	0
AT5G05590.1	phosphoribosylanthranilate isomerase 2 (PAI2)	-0.406213	0.221806	1	-0.094112	0.76356	1		2	3	2	24.7579	22.663	23.1348	25.7412	21.9374	25.7426	24.5715	0	24.3077	22.9301	0	0	22.3915	0	0	0
AT3G10160.1	DHFS-FPGS homolog C (DFC)	-0.414075	0.47307	1	-0.726999	0.241995	1		1	2	2	22.913	0	22.5812	22.0712	0	23.5035	0	20.5866	0	0	0	0	0	0	0	0
AT1G10510.1	embryo defective 2004 (emb2004)	-0.418433	0.455006	1	-0.837781	0.12835	1		1	2	2	0	23.7019	0	22.4188	21.7314	24.5898	0	20.2989	0	24.5423	0	0	0	22.5901	0	0
ATCG00500.1	acetyl-CoA carboxylase carboxyl transferase subunit beta (ACCD)	-0.42058	0.299445	1	-0.357089	0.362298	1		2	3	3	28.2098	26.4828	23.8132	27.5021	24.4859	27.9798	27.0818	23.4108	26.7657	25.9295	23.5876	26.0534	24.5121	24.8853	26.215	23.9304
AT5G58220.1	transthyretin-like protein (TTL)	-0.428432	0.144714	1	-1.05515	0.00253279	0.143146		2	3	3	25.1907	24.3867	26.1795	24.8118	23.0131	25.7293	24.069	21.1159	24.7614	24.5197	24.3142	23.7366	0	23.1625	0	0
AT1G04980.1	PDI-like 2-2 (PDIL2-2)	-0.431979	0.580465	1	-0.611258	0.504313	1		1	2	2	22.1287	0	21.5085	21.6679	0	25.0743	20.698	0	0	0	0	0	0	0	0	0
AT4G00165.1	Bifunctional inhibitor/lipid-transfer protein/seed storage 2S albumin superfamily protein	-0.433287	0.996794	1	0.350421	0.997407	1		1	2	1	0	25.8812	25.2766	0	26.1123	0	0	26.2327	0	0	0	0	0	0	0	0
AT4G22670.1	HSP70-interacting protein 1 (HIP1)	-0.438316	0.589398	1	0.413909	0.589343	1		2	2	2	20.4867	21.7333	20.2457	0	19.8664	23.6657	0	22.1921	0	22.0042	0	0	0	0	0	22.7948
AT1G09020.1	homolog of yeast sucrose nonfermenting 4 (SNF4)	-0.43916	0.106429	1	-0.545517	0.0450421	0.811253		2	3	3	27.496	24.8146	24.6531	26.1157	23.8784	26.9292	24.9073	20.8143	25.4809	24.681	23.5429	25.0426	23.0428	23.7688	24.7522	0
AT2G19940.2	oxidoreductases, acting on the aldehyde or oxo group of donors, NAD or NADP as acceptor	-0.448143	0.0117029	0.355283	-0.0959664	0.564915	1		2	3	3	28.3748	26.6044	27.2211	27.0585	26.274	29.7848	27.485	24.9019	25.757	25.9027	25.3019	25.3198	25.0952	25.9027	25.7975	24.7463
AT4G15560.1	CLOROPLASTOS ALTERADOS 1 (CLA1)	-0.449068	0.289695	1	-0.644865	0.136754	1		2	3	3	27.6916	26.567	25.526	27.8399	25.0351	28.112	26.7196	21.0839	24.8196	25.6533	22.959	25.5607	23.5837	24.3003	25.0854	21.096
AT4G38460.1	geranylgeranyl reductase (GGR)	-0.451162	0.253946	1	0.545635	0.201817	1		2	2	1	24.4418	22.8897	23.4476	23.8391	0	26.9811	0	0	23.0096	23.8476	0	0	0	24.1742	0	0
AT5G35170.1	adenylate kinase family protein	-0.456011	0.349184	1	-1.47923	0.0558949	0.913915		1	1	1	0	23.6292	0	0	23.3177	24.8074	0	0	0	24.5012	0	0	23.7168	0	0	0
AT5G60390.1;AT1G07940.1;AT1G07930.1;AT1G07920.1	GTP binding Elongation factor Tu family protein	-0.456459	0.029571	0.657631	-0.419334	0.048576	0.829334		2	3	3	33.6356	31.939	33.1702	33.7211	32.2361	34.778	32.9688	30.9898	31.4853	30.9595	30.7833	31.2847	30.7927	31.0473	31.0583	30.4183
AT1G14000.1	VH1-interacting kinase (VIK)	-0.469174	0.1108	1	0.0791412	0.71716	1		2	3	3	26.2564	23.9267	22.7489	25.2535	21.3958	28.1626	24.8358	21.7252	23.9775	23.9165	0	23.3917	0	24.6954	23.9574	0
AT1G02920.1	glutathione S-transferase 7 (GSTF7)	-0.478158	0.227823	1	0.0016621	0.996372	1		1	2	2	25.744	0	25.2972	24.9859	0	27.0179	25.3532	0	0	0	0	0	0	25.3355	25.6864	0
AT1G54080.2	oligouridylate-binding protein 1A (UBP1A)	-0.481072	0.124293	1	-0.412423	0.187447	1		2	3	3	25.3938	22.7126	23.1104	23.7268	19.8009	24.9404	23.5885	21.8008	24.3227	24.0304	0	23.8223	0	22.8249	0	0
AT5G66420.2	CONTAINS InterPro DOMAIN/s: Uncharacterised conserved protein UCP033271 (InterPro:IPR008322), TIM-barrel signal transduction protein, predicted (InterPro:IPR009215)	-0.486568	0.337816	1	-0.398963	0.454408	1		2	3	3	29.507	27.5979	23.9789	29.4977	24.759	27.3021	28.3608	20.5107	26.4315	26.475	21.3659	26.8824	22.867	23.7478	26.631	0
AT1G50480.1	10-formyltetrahydrofolate synthetase (THFS)	-0.493573	0.0855971	1	-0.371242	0.206787	1		2	3	3	29.8878	27.4826	27.0654	28.7973	27.6453	30.3148	28.3292	23.76	26.7089	25.8454	23.9304	25.9938	25.6668	25.8437	26.2583	22.9725
AT3G11130.1	Clathrin, heavy chain	-0.493676	0.424658	1					2	2	2	25.4987	28.6057	24.1485	0	25.7861	26.7839	0	24.5451	23.0318	26.7524	22.1956	0	23.3729	22.8016	0	23.2015
AT3G26650.1	glyceraldehyde 3-phosphate dehydrogenase A subunit (GAPA)	-0.495039	0.244579	1	-0.563925	0.194247	1		2	3	3	34.1745	33.1165	32.7918	34.305	32.6037	34.6631	33.5778	30.6893	31.9058	31.5758	30.3836	32.0946	31.0283	30.9142	31.881	29.8314
AT1G07890.1	ascorbate peroxidase 1 (APX1)	-0.499408	0.0295773	0.657631	0.207493	0.366399	1		2	3	3	30.0609	29.5864	29.8471	29.8492	28.3782	32.4468	29.5909	28.5535	27.7694	27.9468	27.6899	27.6477	26.8779	28.3782	28.0495	27.6668
AT5G60790.1	GENERAL CONTROL NON-REPRESSIBLE 1 (GCN1)	-0.510589	0.00260098	0.207428	-0.613627	0.000250404	0.0513015		2	3	3	28.8445	27.3113	27.6753	28.6402	27.5662	29.9514	27.8912	26.3984	26.7438	26.3624	25.9674	25.981	25.6003	25.5972	26.2218	25.7366
AT2G32080.1	purin-rich alpha 1 (PUR ALPHA-1)	-0.514735	0.0324022	0.703958	-0.250721	0.271432	1		2	3	3	26.382	25.1787	25.5166	26.0199	23.2761	27.8321	25.1693	23.1519	24.7802	24.8866	23.3188	24.1102	24.2763	24.1381	24.51	24.5889
AT4G17040.1	CLP protease R subunit 4 (CLPR4)	-0.516535	0.145204	1	0.272606	0.389957	1		2	3	3	25.8187	25.0735	25.7352	25.2634	24.4634	28.7536	24.567	25.5953	24.9187	25.4384	24.3684	24.4849	24.5583	26.0257	24.5564	25.4772
AT3G48750.1	cell division control 2 (CDC2)	-0.51776	0.00694996	0.297594	-0.408023	0.0356875	0.759634		2	3	3	27.0423	25.2788	26.2566	25.9794	23.1307	27.6848	25.6107	22.3462	25.2387	24.7583	24.1523	24.4564	23.1302	24.2208	24.8212	23.3798
AT3G44720.1	arogenate dehydratase 4 (ADT4)	-0.520537	0.380523	1	0.226792	0.70826	1		2	3	2	26.7723	24.2641	23.3077	25.0202	21.2725	26.8963	26.532	0	25.5558	0	23.6315	24.0853	0	24.3439	24.6126	0
AT2G39800.1	delta1-pyrroline-5-carboxylate synthase 1 (P5CS1)	-0.526652	0.406721	1	-0.492805	0.443296	1		2	3	3	31.2648	29.3439	26.6061	30.7135	26.6741	29.4109	30.2458	23.9084	28.2775	27.5779	23.7924	27.7365	24.7445	24.9884	27.8761	22.7237
AT1G17370.1	oligouridylate binding protein 1B (UBP1B)	-0.52921	0.141414	1	-0.584888	0.128279	1		2	3	2	24.7235	22.0041	23.558	23.9052	21.4596	25.9453	24.1703	0	0	0	0	0	0	23.2053	24.0164	0
AT1G69830.1	alpha-amylase-like 3 (AMY3)	-0.531999	0.00777358	0.309971	-0.297292	0.141674	1		2	3	3	28.6697	28.3247	27.201	27.7688	27.0797	29.5742	27.0651	24.5362	26.4312	26.4578	25.2603	25.8581	25.2845	26.1331	25.999	24.4535
AT4G16340.1	SPIKE1 (SPK1)	-0.534666	0.493478	1					1	1	0	22.21	0	0	21.0998	0	0	0	0	0	0	0	0	0	0	0	0
AT3G52750.1	FTSZ2-2	-0.539466	0.143919	1	-0.967799	0.024617	0.650763		2	3	3	26.1947	26.0193	27.2836	27.109	26.4625	28.3746	24.8357	25.1777	24.4872	25.4523	25.0734	24.7849	25.3732	24.9321	24.2788	24.937
AT3G52180.1	STARCH-EXCESS 4 (SEX4)	-0.553608	0.0395364	0.776411	-0.462456	0.0827678	1		2	3	3	26.9478	25.532	24.3133	26.7158	25.3549	27.2847	25.4401	21.434	24.8454	25.8578	23.7204	24.9526	24.6638	24.363	25.1883	0
AT4G12830.1	alpha/beta-Hydrolases superfamily protein	-0.559132	0.0381458	0.760532	-0.344554	0.153986	1		2	3	2	22.9488	23.9698	22.6733	21.5388	22.5595	25.8389	0	22.2484	0	23.3788	0	0	23.029	23.0558	0	0
AT4G37925.1	subunit NDH-M of NAD(P)H:plastoquinone dehydrogenase complex (NDH-M)	-0.564352	0.398906	1	0.723626	0.487313	1		1	2	1	23.6491	0	23.0779	24.5687	0	0	25.2269	0	0	0	0	0	0	0	0	0
AT4G05530.1	indole-3-butyric acid response 1 (IBR1)	-0.567777	0.0601201	0.940662	-0.0276758	0.926585	1		2	3	2	24.5375	21.6662	24.2767	24.2504	21.5671	26.9487	24.0634	0	22.7126	24.0508	22.3325	22.8367	22.8859	22.993	22.9087	0
AT4G14716.1;AT4G14710.5	acireductone dioxygenase 1 (ARD1)	-0.57763	0.311299	1	0.338021	0.546561	1		1	3	2	22.7456	0	21.9723	22.2117	20.2904	24.8371	22.1174	0	0	0	0	0	0	0	0	0
AT5G65010.2	asparagine synthetase 2 (ASN2)	-0.579182	0.131644	1	-0.930578	0.0177483	0.519455		2	3	3	30.8323	29.0229	29.1309	30.4542	28.3763	30.0404	28.9451	26.4302	28.1565	27.7954	26.7637	27.8889	26.8321	26.3062	27.5202	26.1012
AT3G52560.4	ubiquitin E2 variant 1D-4 (UEV1D-4)	-0.583275	0.385675	1	-0.302645	0.631036	1		1	2	3	23.6024	0	22.0273	0	20.4756	26.1631	21.8529	19.6006	23.5041	0	0	0	0	23.2482	0	0
AT3G01310.1	Phosphoglycerate mutase-like family protein	-0.594948	0.220809	1	-0.380671	0.515029	1		2	2	1	24.5474	22.5455	0	20.8694	19.7506	22.3984	0	0	23.4059	23.0676	0	0	0	0	0	0
AT5G16290.1	VALINE-TOLERANT 1 (VAT1)	-0.599298	0.179645	1	-0.651437	0.157438	1		2	3	3	24.9395	23.1252	23.5499	23.4747	24.2399	25.3847	23.8808	21.6971	0	23.4896	22.7163	0	23.295	0	0	22.5417
AT5G35970.1	P-loop containing nucleoside triphosphate hydrolases superfamily protein	-0.601406	0.146189	1	-0.401377	0.303086	1		2	1	1	23.8536	21.4052	21.6158	0	0	0	23.7114	0	0	0	0	0	0	0	0	0
AT5G24300.1	SUPPRESSOR OF SALICYLIC ACID INSENSITIVITY 1 (SSI1)	-0.602949	0.0972324	1	-0.198629	0.551213	1		2	3	3	27.0404	27.4034	25.3524	26.2807	24.7078	29.827	26.3208	25.2218	25.3949	26.2159	23.8989	24.7856	24.3292	26.1487	25.1527	24.9073
AT2G19520.1	FVE	-0.619495	0.305258	1	-0.510652	0.32594	1		1	1	2	0	21.0877	0	0	19.4419	20.358	0	19.7938	0	0	0	0	0	0	0	0
AT1G52570.1	phospholipase D alpha 2 (PLDALPHA2)	-0.635337	0.0886617	1	-0.093657	0.763008	1		2	2	3	24.071	24.1098	23.5564	24.6664	0	25.9203	24.5462	24.6254	0	0	0	0	0	0	0	0
AT1G29150.1	non-ATPase subunit 9 (ATS9)	-0.635776	0.00690628	0.297594	-0.529234	0.0146893	0.464199		2	3	3	26.9994	25.7489	22.3115	25.7289	24.0766	26.7182	24.8094	22.3655	24.7947	25.1292	0	23.8651	23.894	24.0944	24.3344	23.5041
AT1G78570.1	rhamnose biosynthesis 1 (RHM1)	-0.639491	0.000119399	0.035263	-0.451285	0.00507496	0.231052		2	3	3	30.1148	28.1163	27.808	29.1148	27.1344	30.1523	28.6352	24.1744	27.0546	26.3306	25.083	26.4642	25.4519	25.5277	26.3288	23.8723
AT1G50170.1	sirohydrochlorin ferrochelatase B (SIRB)	-0.652477	0.250019	1	0.284981	0.658612	1		2	2	1	22.8131	20.8175	21.2914	21.2656	0	24.2562	0	0	0	0	0	0	0	0	0	0
AT3G15000.1	cobalt ion binding	-0.65885	0.104279	1	-0.816855	0.057154	0.913915		2	2	2	24.4997	23.9078	23.7419	24.3669	0	25.3134	23.1846	0	0	0	0	0	0	0	0	0
AT1G53750.1	regulatory particle triple-A 1A (RPT1A)	-0.659481	0.010069	0.355283	-1.15206	0.000736121	0.0804335		2	3	3	26.9838	26.3453	26.1623	25.633	25.1078	25.5772	23.7353	21.3593	25.1395	25.4771	24.1257	24.3711	24.2534	23.8161	23.3134	0
AT5G27390.2	Mog1/PsbP/DUF1795-like photosystem II reaction center PsbP family protein	-0.661676	0.994216	1	0.866125	0.992429	1		1	1	2	0	21.3486	0	0	20.2296	26.6469	0	21.2724	0	0	0	0	0	0	0	0
AT1G67700.2	unknown protein	-0.663973	0.165119	1	-0.103659	0.816789	1		2	3	3	26.9741	27.1463	27.3988	25.3102	23.9874	29.9546	25.46	26.8243	25.4605	26.5326	25.7823	24.1905	24.5642	26.5124	24.8496	26.4697
AT5G42080.1	dynamin-like protein (DL1)	-0.674061	0.113865	1	-0.571374	0.25311	1		2	3	3	25.498	27.6904	24.1059	23.2314	24.749	24.9359	21.2807	21.0407	22.3537	26.6094	21.9469	20.8837	21.497	22.1742	0	19.7023
AT4G21860.1	methionine sulfoxide reductase B 2 (MSRB2)	-0.677373	0.12311	1	-0.497323	0.24945	1		1	3	2	26.9419	0	25.6029	27.3831	23.7005	27.6351	26.3811	0	26.5041	0	25.4184	26.9408	0	25.7676	26.6473	0
AT5G58290.1	regulatory particle triple-A ATPase 3 (RPT3)	-0.683362	0.00126292	0.125897	-0.731418	0.00138254	0.126365		2	3	3	27.9235	26.6667	26.3363	27.1765	24.8903	28.047	26.5831	24.1927	26.576	26.6468	25.4288	25.9921	25.1697	25.4988	25.8066	25.1041
AT3G02320.1;AT5G15810.1	N2,N2-dimethylguanosine tRNA methyltransferase	-0.691561	0.21067	1	-0.577586	0.279094	1		1	2	2	23.3951	0	22.6608	23.6917	0	24.2617	23.1212	0	0	0	0	0	0	0	0	0
AT3G61240.1	DEA(D/H)-box RNA helicase family protein	-0.702138	0.060745	0.940662	-0.752229	0.0630904	0.949408		2	3	2	24.1901	22.2516	22.8369	23.538	21.4294	24.3481	0	21.1806	0	0	0	0	0	0	0	0
AT3G46740.1	translocon at the outer envelope membrane of chloroplasts 75-III (TOC75-III)	-0.705057	0.0254186	0.605114	-1.14975	0.0189959	0.536797		1	2	2	0	25.523	20.9009	0	24.0438	23.902	0	20.8581	0	24.4996	0	0	23.6084	0	0	0
AT3G62770.1	AtATG18a	-0.722036	0.118233	1	-0.0937389	0.827397	1		1	3	2	22.0688	0	21.103	22.1932	20.3442	24.3796	22.3255	0	0	0	0	0	0	0	0	0
AT5G20830.1	sucrose synthase 1 (SUS1)	-0.749353	0.000265694	0.0529727	-0.682162	0.00052232	0.0676233		2	3	3	27.6462	25.675	25.3066	25.1962	25.1563	28.5068	25.7479	23.0092	25.0616	24.5754	23.3218	23.7262	23.4825	24.6711	24.0312	22.1763
AT2G25110.1	stromal cell-derived factor 2-like protein precursor (SDF2)	-0.752116	0.989308	1	-1.16782	0.983045	1		2	2	2	25.8512	23.9292	0	25.2957	21.4571	24.2941	22.2121	0	0	0	0	0	0	0	0	0
AT4G29510.1	arginine methyltransferase 11 (PRMT11)	-0.75342	0.0340837	0.71531	-0.117394	0.679033	1		2	2	2	22.7281	21.8316	22.1216	21.897	0	24.2143	21.9047	0	0	0	0	0	0	0	0	0
AT5G10240.1	asparagine synthetase 3 (ASN3)	-0.760596	0.772394	1	-0.890528	0.739967	1		2	2	1	26.97	23.4653	21.4773	0	20.908	22.9691	0	0	0	0	0	0	0	0	0	0
AT3G61470.1	photosystem I light harvesting complex gene 2 (LHCA2)	-0.770943	0.3407	1	-0.14824	0.861364	1		1	3	2	0	26.504	24.3017	21.1904	24.2125	25.6798	0	24.9925	0	25.7254	24.6487	0	24.9796	24.5925	0	26.8281
AT5G11560.1	catalytics	-0.773253	0.0810516	1	-1.36942	0.0124957	0.435753		1	3	2	0	22.5449	22.6622	20.2142	20.9211	21.1746	0	19.4139	0	0	0	0	0	0	0	0
AT4G34260.1	FUC95A	-0.774999	0.000341518	0.0605245	-0.71747	0.000320664	0.0583964		1	3	2	24.6506	0	23.7538	24.5919	21.8766	26.6047	24.639	0	23.4671	0	22.6054	23.5716	0	22.8814	23.289	0
AT1G29690.1	constitutively activated cell death 1 (CAD1)	-0.777399	0.00550134	0.280133	-0.395402	0.109047	1		1	3	2	24.6594	0	21.821	22.6856	20.6269	24.5819	22.8706	0	22.7119	0	22.008	22.6584	21.7927	22.5278	22.7936	0
AT3G06483.1	pyruvate dehydrogenase kinase (PDK)	-0.805506	0.522665	1	0.132579	0.829677	1		1	1	2	22.877	0	0	0	20.8454	23.3542	22.2915	0	0	0	0	0	0	0	0	0
AT1G23960.1	Protein of unknown function (DUF626)	-0.819041	0.110495	1	0.0724903	0.863806	1		2	1	1	23.1965	21.7358	21.9235	0	0	0	23.6176	0	0	0	0	0	0	0	0	0
AT2G17870.1	cold shock domain protein 3 (CSP3)	-0.839433	0.106171	1	-0.799408	0.121073	1		1	1	2	24.3838	0	25.1522	0	0	27.4869	23.0978	0	0	0	0	0	0	0	0	0
AT5G51720.1	2 iron, 2 sulfur cluster binding	-0.852112	0.777196	1	-0.877546	0.737664	1		1	1	2	23.6373	0	0	23.2469	0	24.6851	22.0796	0	0	0	0	22.7211	0	22.6391	0	0
AT5G07370.1	inositol polyphosphate kinase 2 alpha (IPK2a)	-0.875134	0.0118034	0.355283	-0.2663	0.316478	1		1	2	3	25.3475	0	22.2749	22.1485	0	26.1109	23.9468	20.1246	23.8253	0	0	0	0	23.0378	23.1189	0
AT2G32730.1	26S proteasome regulatory complex, non-ATPase subcomplex, Rpn2/Psmd1 subunit	-0.879365	0.000791275	0.100614	-0.692196	0.0104267	0.388395		2	3	3	26.2927	25.9955	26.101	26.2907	25.9445	27.6025	25.0471	24.0189	24.2792	24.9921	23.9971	24.2716	24.0015	24.1602	24.1027	24.2255
AT5G43010.1;AT1G45000.1	regulatory particle triple-A ATPase 4A (RPT4A)	-0.913869	0.00507474	0.280133	-1.16805	0.00146488	0.126365		2	3	3	25.6456	25.5203	25.0116	25.1302	24.7959	26.2417	23.5273	21.2745	24.8707	25.0296	23.4863	23.9575	23.7843	22.8925	24.4028	0
AT5G43830.1	Aluminium induced protein with YGL and LRDR motifs	-0.948013	0.361259	1	-1.35625	0.20559	1		2	3	3	26.113	21.5152	25.9902	26.5542	21.4601	27.6986	24.6497	19.6153	0	0	25.525	26.1271	0	25.2903	0	0
AT5G54500.2	flavodoxin-like quinone reductase 1 (FQR1)	-0.989581	0.999981	1	-0.992391	0.999981	1		1	3	3	24.6719	0	22.567	23.6531	21.0637	25.1665	23.0499	20.7139	23.9918	0	0	0	0	22.9457	0	0
AT5G10470.2	kinesin like protein for actin based chloroplast movement 1 (KAC1)	-1.0099	0.0914445	1	-0.929321	0.0658989	0.969178		1	3	2	0	24.094	20.1183	20.0398	21.6897	25.4654	0	21.9716	0	24.0496	0	0	0	22.4969	0	22.924
AT1G48630.1	receptor for activated C kinase 1B (RACK1B_AT)	-1.04847	0.00437418	0.268339	-1.36981	2.83722e-05	0.0116255		2	1	3	25.0816	23.278	0	24.6021	0	25.8274	23.8465	19.1921	24.4681	0	0	23.858	0	23.1939	23.7094	0
AT3G63110.1	isopentenyltransferase 3 (IPT3)	-1.05803	0.173991	1	-2.82915	0.010735	0.390992		1	2	2	28.4819	0	27.3926	27.4094	0	27.4045	23.5492	0	28.0297	0	26.8552	27.0876	0	25.4067	0	0
AT4G14960.2	TUA6	-1.08459	0.0197502	0.500024	-1.52584	0.00449642	0.216754		2	3	3	27.1675	26.3591	25.7349	26.7965	25.3374	26.866	26.1038	23.5807	26.5777	27.5888	25.2027	26.4508	26.1138	25.1707	26.182	0
AT1G04690.1	potassium channel beta subunit 1 (KAB1)	-1.10581	0.999986	1	0.0461397	0.999999	1		1	2	3	24.2402	0	21.3884	0	20.9557	26.3718	21.7221	22.5663	23.5273	0	0	0	0	23.2055	0	0
AT5G40200.1	DegP protease 9 (DegP9)	-1.122	0.0817441	1	-0.177172	0.691156	1		1	1	2	21.2572	0	19.7611	0	0	22.6676	20.0347	0	0	0	0	0	0	0	0	0
AT1G79230.1	mercaptopyruvate sulfurtransferase 1 (MST1)	-1.15187	1.392e-07	0.000222024	-0.272807	0.0871913	1		2	3	3	27.1132	26.129	24.4742	25.3189	24.4205	28.5551	26.2374	25.1204	25.379	25.3208	23.7923	24.173	24.066	24.9875	25.0469	24.6721
AT5G61410.1	D-ribulose-5-phosphate-3-epimerase (RPE)	-1.19574	0.0189257	0.49486	-0.304982	0.531033	1		2	3	3	28.2076	27.9338	27.2521	28.1279	24.9418	30.6103	27.5531	25.4926	26.4597	27.0138	25.2631	26.2198	24.547	27.1822	26.6847	25.951
AT2G40290.1	Eukaryotic translation initiation factor 2 subunit 1	-1.26743	0.999975	1	-1.13936	0.999977	1		1	3	2	24.3441	0	24.075	22.2071	19.7099	25.948	22.3415	0	0	0	23.5464	0	0	22.6911	0	0
AT3G23260.1	F-box and associated interaction domains-containing protein	-1.34427	0.0112213	0.355283	-1.25935	0.0143321	0.464199		2	3	2	24.0062	23.8643	22.6466	23.7799	22.0232	24.3105	23.1115	0	0	0	0	0	0	0	0	0
AT1G43710.1	embryo defective 1075 (emb1075)	-1.4386	0.0278382	0.643505	-1.17208	0.0631394	0.949408		2	3	1	23.5987	22.9997	22.1873	22.4469	21.0742	23.9046	0	0	0	0	0	0	0	0	0	0
AT1G80380.2	P-loop containing nucleoside triphosphate hydrolases superfamily protein	-1.44923	0.0011324	0.125897	0.307012	0.29471	1		2	3	3	25.8461	25.212	24.2504	22.1109	22.8131	29.7528	24.4203	24.9373	23.8919	24.6743	24.1354	0	22.4542	26.3727	23.4548	25.0605
AT1G77510.1	PDI-like 1-2 (PDIL1-2)	-1.46649	0.0369854	0.74673	-1.55546	0.0304412	0.700156		1	2	3	0	21.3968	0	20.3525	23.1915	22.8425	19.8185	22.387	0	0	0	0	0	0	0	0
AT4G28030.1	Acyl-CoA N-acyltransferases (NAT) superfamily protein	-1.47841	0.983759	1	-1.05909	0.988231	1		2	2	3	24.0632	22.5084	21.9211	0	20.6452	23.9853	22.5509	20.0685	0	0	0	0	0	0	0	0
AT5G08280.1	hydroxymethylbilane synthase (HEMC)	-1.61276	0.018814	0.49486	-0.0789521	0.896328	1		2	3	3	28.0744	27.4134	23.0916	25.0232	23.0478	31.5594	25.8639	23.437	24.544	26.154	0	22.1963	20.8579	27.5833	23.5268	21.0554
AT5G22060.1	DNAJ homologue 2 (J2)	-1.63264	0.053736	0.931619	-1.92321	0.0304157	0.700156		2	3	2	25.3891	22.4658	23.4635	22.2278	21.3482	0	22.7233	21.4776	0	0	0	0	0	0	0	0
AT5G25610.1	RESPONSIVE TO DESSICATION 22 (RD22)	-1.83289	0.00513464	0.280133	-0.980372	0.111634	1		1	3	2	0	22.1715	20.7892	20.3055	22.3757	24.5151	0	22.5643	0	0	21.681	0	22.2421	21.9617	0	23.0763
AT2G28080.1	UDP-Glycosyltransferase superfamily protein	-1.87006	0.302596	1	-0.645127	0.345671	1		1	1	2	23.8899	0	20.6546	0	0	23.3243	22.5439	0	0	0	0	0	0	0	0	0
AT3G10370.1	SUGAR-DEPENDENT 6 (SDP6)	-2.22054	0.00314798	0.218306	-2.32148	0.00215547	0.141313		1	3	2	27.3433	0	25.0482	26.3795	20.5462	26.4954	25.6698	0	0	0	24.9015	26.2432	0	24.769	0	0
AT3G14790.2	rhamnose biosynthesis 3 (RHM3)	-2.23583	0.010283	0.355283	-1.10367	0.0754049	1		2	2	2	25.1651	23.1932	21.5833	22.2591	0	24.1097	22.7863	0	0	0	0	0	0	0	0	0
AT1G74100.1	sulfotransferase 16 (SOT16)	-2.28533	0.00597148	0.280133	-0.354113	0.49081	1		2	1	2	23.383	23.3728	0	21.0408	0	27.1414	22.8127	0	0	23.7295	0	0	0	24.6581	23.4343	0
AT5G24750.1	UDP-Glycosyltransferase superfamily protein	-2.49123	0.00824029	0.320567	-3.61482	0.00247367	0.143146		1	2	2	29.4948	0	27.1622	27.8817	0	27.5443	26.045	0	28.4687	0	0	26.6929	0	25.7071	26.0139	0
AT1G50450.1	Saccharopine dehydrogenase	-4.81364	0.00677448	0.297594	-4.7845	0.772381	1		1	1	1	0	25.9904	0	23.3248	0	0	21.3435	0	0	0	0	0	0	0	0	0
AT3G13970.1	AUTOPHAGY 12 B (APG12B)							WT	0	3	0	0	0	26.6572	27.3756	25.6045	0	0	0	0	0	26.3488	26.5876	26.9767	0	0	0
AT1G54210.1	AUTOPHAGY 12 A (ATG12A)							WT	0	3	0	0	0	21.7726	22.5307	22.3478	0	0	0	0	0	0	0	0	0	0	0
AT4G36360.1	beta-galactosidase 3 (BGAL3)							WT,PM	0	3	3	0	0	22.8987	23.0115	21.3434	24.6391	21.6847	20.2963	0	0	0	0	0	0	0	0
AT5G66040.1	sulfurtransferase protein 16 (STR16)							WT,PM	0	3	3	0	0	24.0761	22.5917	21.4851	24.9358	21.8258	21.9659	0	0	0	0	0	0	0	0
AT5G24530.1	DOWNY MILDEW RESISTANT 6 (DMR6)							WT,PM	0	3	3	0	0	23.9184	19.3088	20.993	24.1204	22.0929	21.1281	0	0	23.4864	0	0	22.6808	0	0
AT5G66120.2	3-dehydroquinate synthase, putative							WT,PM	0	3	3	0	0	21.7393	22.0369	20.8124	24.6547	21.0483	20.3283	0	0	0	0	0	0	0	0
AT1G13320.1	protein phosphatase 2A subunit A3 (PP2AA3)							WT,PM	0	3	3	0	0	21.6901	22.9395	20.5866	22.8579	21.2205	19.6719	0	0	0	0	0	0	0	0
AT4G29130.1	hexokinase 1 (HXK1)							WT,PM	0	3	3	0	0	24.5355	22.586	23.5309	26.2073	21.3981	21.2899	0	0	23.6219	0	0	23.7775	0	0
AT4G00620.1	Amino acid dehydrogenase family protein							WT,PM	0	3	3	0	0	23.6632	22.9769	21.221	24.9771	22.5729	22.1824	0	0	22.7029	0	0	0	0	22.8731
AT5G54750.2	Transport protein particle (TRAPP) component							WT,PM	0	2	3	0	0	25.1065	0	22.8455	25.9889	22.407	21.2238	0	0	24.4712	0	0	23.9214	0	0
AT1G64770.3	NDH-dependent cyclic electron flow 1 (NDF2)							WT,PM	0	2	3	0	0	24.6692	21.0854	0	26.2235	20.5804	22.2386	0	0	23.6463	0	0	23.2706	0	0
AT4G08950.1	EXORDIUM (EXO)							WT,PM	0	2	3	0	0	22.932	23.8092	0	23.8114	22.4863	20.1624	0	0	0	0	0	0	0	0
AT4G02620.1	vacuolar ATPase subunit F family protein							WT	0	3	2	0	0	24.248	21.5207	21.3006	25.0331	0	20.8809	0	0	23.7145	0	0	23.2241	0	0
AT5G20950.3	Glycosyl hydrolase family protein							WT	0	3	2	0	0	26.8794	22.5409	24.8733	26.6471	0	22.8569	0	0	24.6378	0	23.8056	23.4947	0	23.2378
AT5G40950.1	ribosomal protein large subunit 27 (RPL27)							WT	0	3	2	0	0	24.1987	24.7431	20.4208	25.7175	0	20.493	0	0	0	0	0	0	0	0
AT2G36145.1	unknown protein							WT	0	3	2	0	0	22.2642	22.4125	22.3288	22.9529	21.1678	0	0	0	0	0	0	0	0	0
AT3G26070.1	Plastid-lipid associated protein PAP / fibrillin family protein							WT	0	3	2	0	0	22.5489	21.3345	21.1361	23.0165	0	22.6039	0	0	0	0	0	0	0	0
AT4G36250.1	aldehyde dehydrogenase 3F1 (ALDH3F1)							WT	0	3	1	0	0	22.7912	22.6346	22.6589	0	0	20.1952	0	0	0	0	0	0	0	0
AT5G64610.1	histone acetyltransferase of the MYST family 1 (HAM1)							WT	0	3	1	0	0	22.1175	21.7578	21.1005	23.4069	0	0	0	0	0	0	0	0	0	0
AT5G66680.1	DEFECTIVE GLYCOSYLATION (DGL1)							WT	0	3	0	0	0	22.5515	22.3954	20.7922	0	0	0	0	0	0	0	0	0	0	0
AT5G13420.1	Aldolase-type TIM barrel family protein							PM	0	1	3	0	0	21.6285	0	0	24.4964	22.5297	23.9939	0	0	0	0	0	22.7255	0	24.3052
AT1G22530.1	PATELLIN 2 (PATL2)				1.41165	0.0355903	0.759634		1	0	2	20.8283	0	0	0	0	26.1919	23.7724	0	0	0	0	0	0	23.848	23.8963	0
AT2G15690.1	Tetratricopeptide repeat (TPR)-like superfamily protein				-1.89658	0.0407234	0.770723		1	0	2	30.0811	0	0	0	0	29.4851	28.103	0	0	0	0	0	0	0	0	0
AT1G20020.1	ferredoxin-NADP(+)-oxidoreductase 2 (FNR2)				-1.07006	0.0672632	0.969178		1	0	2	0	22.3344	0	0	0	23.7225	0	20.8589	0	0	0	0	0	0	0	0
AT1G15950.1	cinnamoyl coa reductase 1 (CCR1)				0.906823	0.123188	1		1	0	2	0	18.9511	0	0	0	26.4078	0	19.4254	0	0	0	0	0	0	0	0
AT4G09620.1	Mitochondrial transcription termination factor family protein				0.768833	0.146815	1		1	0	2	0	21.0229	0	0	0	24.2933	0	21.3264	0	0	0	0	0	0	0	0
AT2G18230.1	pyrophosphorylase 2 (PPa2)				0.880098	0.19898	1		1	1	1	22.5743	0	21.5521	0	0	26.7213	0	0	0	0	0	0	0	0	0	0
AT3G05090.1	LATERAL ROOT STIMULATOR 1 (LRS1)				0.647012	0.222408	1		1	0	2	0	20.3175	0	0	0	25.0108	21.8824	0	0	0	0	0	0	22.1837	21.501	0
AT3G06860.1	multifunctional protein 2 (MFP2)				-0.702088	0.249473	1		1	0	1	22.5102	0	0	0	0	23.7278	0	0	0	0	0	0	0	0	0	0
AT2G22450.1	riboflavin biosynthesis protein, putative				0.447853	0.318328	1		1	0	2	20.5045	0	0	0	0	23.005	20.2809	0	0	0	0	0	0	0	0	0
AT1G48090.2	calcium-dependent lipid-binding family protein				-0.491766	0.326256	1		1	0	1	23.8414	0	0	0	0	23.8002	0	0	0	0	0	0	0	0	0	0
AT2G41560.1	autoinhibited Ca(2+)-ATPase, isoform 4 (ACA4)				-0.690898	0.331358	1		1	0	1	0	22.2339	0	0	0	21.704	0	0	0	0	0	0	0	0	0	0
AT5G52470.1	fibrillarin 1 (FIB1)				0.455119	0.350456	1		2	3	3	26.7871	23.6209	25.8001	24.625	23.7171	28.2628	24.4063	23.1498	24.2964	24.359	24.4621	23.5023	24.3602	24.4655	24.0523	24.7845
AT5G47110.1	Chlorophyll A-B binding family protein				0.74193	0.359566	1		1	0	1	0	19.9265	0	0	0	22.815	0	0	0	0	0	0	0	0	0	0
AT5G59480.1	Haloacid dehalogenase-like hydrolase (HAD) superfamily protein				0.535924	0.36937	1		1	0	1	21.3907	0	0	0	0	25.5751	0	0	0	0	0	0	0	0	0	0
AT5G44400.1	FAD-binding Berberine family protein				0.409259	0.384648	1		1	0	1	20.874	0	0	0	0	23.1545	0	0	0	0	0	0	0	0	0	0
AT4G36530.2	alpha/beta-Hydrolases superfamily protein				0.431435	0.390773	1		2	0	2	20.0425	21.3918	0	0	0	23.3225	0	21.9261	0	0	0	0	0	0	0	0
AT2G17790.1	VPS35 homolog A (VPS35A)				-0.541188	0.397126	1		1	0	1	0	22.195	0	0	0	22.451	0	0	0	0	0	0	0	0	0	0
AT1G59870.1	PENETRATION 3 (PEN3)				-0.72303	0.444708	1		1	2	2	0	22.8418	22.1419	0	21.0255	25.3067	0	20.9758	0	22.9076	0	0	0	22.0553	0	22.1682
AT4G35100.1	plasma membrane intrinsic protein 3 (PIP3)				-0.596551	0.449866	1		2	3	2	22.477	24.3566	24.7574	21.9616	22.7251	26.4964	0	23.0342	0	24.7306	0	0	0	24.1376	0	0
AT1G18540.1	Ribosomal protein L6 family protein				0.5979	0.452869	1		1	1	2	0	20.777	21.9996	0	0	24.7385	0	21.4665	0	0	0	0	0	0	0	0
AT1G09870.1	histidine acid phosphatase family protein				-0.428103	0.469383	1		1	0	1	0	22.4345	0	0	0	23.3972	0	0	0	0	0	0	0	0	0	0
AT5G63890.2	histidinol dehydrogenase (HDH)				-0.471609	0.480967	1		1	0	1	0	23.468	0	0	0	23.7215	0	0	0	0	0	0	0	0	0	0
AT5G42220.1	Ubiquitin-like superfamily protein				-0.406268	0.487459	1		2	0	1	22.8997	21.6712	0	0	0	0	0	19.6605	0	0	0	0	0	0	0	0
AT3G02830.1	zinc finger protein 1 (ZFN1)				0.368671	0.495677	1		1	1	1	0	21.0928	0	22.19	0	0	22.1259	0	0	0	0	0	0	0	0	0
AT3G50950.1	HOPZ-ACTIVATED RESISTANCE 1 (ZAR1)				-0.364712	0.495748	1		1	0	1	21.0591	0	0	0	0	21.4464	0	0	0	0	0	0	0	0	0	0
AT3G04600.1	Nucleotidylyl transferase superfamily protein				-0.378738	0.53721	1		1	1	1	0	21.908	0	0	21.3165	21.7786	0	0	0	0	0	0	0	0	0	0
AT5G51880.1	2-oxoglutarate (2OG) and Fe(II)-dependent oxygenase superfamily protein				0.302642	0.549931	1		1	0	1	21.6153	0	0	0	0	24.3223	0	0	0	0	0	0	0	0	0	0
AT1G28200.1	FH interacting protein 1 (FIP1)				0.266411	0.569496	1		1	0	1	22.1722	0	0	0	0	24.1987	0	0	0	0	0	0	0	0	0	0
AT4G16190.1	Papain family cysteine protease				-0.211767	0.598051	1		1	0	1	23.0732	0	0	0	0	24.0316	0	0	0	0	0	0	0	0	0	0
AT2G04160.1	AUXIN-INDUCED IN ROOT CULTURES 3 (AIR3)				0.248621	0.641297	1		2	1	1	22.3285	20.7871	0	0	21.4368	25.0909	0	0	0	0	0	0	0	0	0	0
AT1G79280.2	nuclear pore anchor (NUA)				0.278344	0.657433	1		1	0	2	22.7699	0	0	0	0	24.9558	22.3755	0	0	0	0	0	0	0	0	0
AT1G21440.1	Phosphoenolpyruvate carboxylase family protein				0.335686	0.667816	1		1	0	2	0	21.4643	0	0	0	25.6377	0	21.6361	0	21.8435	0	0	0	23.025	0	22.3774
AT5G12370.1	exocyst complex component sec10 (SEC10)				-0.223723	0.671558	1		1	0	1	0	23.8036	0	0	0	0	0	22.3791	0	0	0	0	0	0	0	0
AT3G15180.2	ARM repeat superfamily protein				-0.206363	0.672545	1		1	0	2	21.8232	0	0	0	0	22.5996	20.408	0	0	0	0	0	0	0	0	0
AT1G49650.1	alpha/beta-Hydrolases superfamily protein				-0.0877292	0.68916	1		1	0	3	23.5158	0	0	0	0	23.0129	22.3996	20.7988	0	0	0	0	0	0	0	0
AT1G75950.1	S phase kinase-associated protein 1 (SKP1)				0.256629	0.705945	1		1	0	2	0	20.6647	0	0	0	23.4873	0	22.9646	0	0	0	0	0	0	0	0
AT5G42970.1	CONSTITUTIVE PHOTOMORPHOGENIC 8 (COP8)				0.0745247	0.717289	1		1	0	1	21.042	0	0	0	0	24.1162	0	0	0	0	0	0	0	0	0	0
AT3G06720.1	importin alpha isoform 1 (IMPA-1)				-0.230001	0.754786	1		1	0	2	22.9201	0	0	0	0	25.8946	22.4574	0	0	0	0	0	0	0	0	0
AT4G17370.1	Oxidoreductase family protein				-0.139768	0.768235	1		1	0	1	21.86	0	0	0	0	22.8899	0	0	0	0	0	0	0	0	0	0
AT2G17230.1	EXORDIUM like 5 (EXL5)				0.137524	0.773592	1		1	0	1	23.1007	0	0	0	0	0	22.8147	0	0	0	0	0	0	0	0	0
AT3G01980.3	NAD(P)-binding Rossmann-fold superfamily protein				0.178523	0.776014	1		2	0	2	23.2167	22.8348	0	0	0	23.7736	22.1575	0	0	0	0	0	0	0	0	0
AT3G10230.1	lycopene cyclase (LYC)				0.135625	0.7907	1		1	0	1	0	20.6008	0	0	0	0	0	20.7395	0	0	0	0	0	0	0	0
AT4G38680.1	glycine rich protein 2 (GRP2)				0.135366	0.791076	1		1	0	1	0	22.6899	0	0	0	26.166	0	0	0	0	0	0	0	0	0	0
AT5G57015.1;AT4G26100.1;AT1G72710.1	casein kinase I-like 12 (ckl12)				-0.134287	0.819052	1		1	0	1	0	21.2019	0	0	0	23.3133	0	0	0	0	0	0	0	0	0	0
AT5G20920.1	eukaryotic translation initiation factor 2 beta subunit (EIF2 BETA)				0.104758	0.822623	1		1	0	1	22.2685	0	0	0	0	0	21.981	0	0	0	0	0	0	0	0	0
AT4G29350.1	profilin 2 (PFN2)				-0.175186	0.832216	1		1	0	1	0	21.9366	0	0	0	24.2058	0	0	0	0	0	0	0	0	0	0
AT4G26370.1	antitermination NusB domain-containing protein				-0.03309	0.84172	1		1	0	1	0	22.1468	0	0	0	23.0879	0	0	0	0	0	0	0	0	0	0
AT3G49240.1	embryo defective 1796 (emb1796)				-0.105527	0.845842	1		2	0	1	22.4223	20.6475	0	0	0	0	21.0683	0	0	0	0	0	0	0	0	0
AT3G22230.1	Ribosomal L27e protein family				-0.0269811	0.864245	1		1	0	1	0	19.5576	0	0	0	18.9843	0	0	0	0	0	0	0	0	0	0
AT3G01540.2	DEAD box RNA helicase 1 (DRH1)				-0.075249	0.881348	1		2	2	2	25.0416	21.7995	0	22.5927	20.2702	22.9882	23.1535	0	23.7379	0	0	0	0	0	22.967	0
AT1G06690.1	NAD(P)-linked oxidoreductase superfamily protein				0.0174245	0.883732	1		1	0	1	0	19.8205	0	0	0	27.0172	0	0	0	0	0	0	0	0	0	0
AT2G45820.1	Remorin family protein				-0.0678151	0.88648	1		1	0	1	0	20.5858	0	0	0	22.3508	0	0	0	0	0	0	0	0	0	0
AT5G26751.1;AT3G05840.1;AT5G14640.1	shaggy-related kinase 11 (SK 11)				0.0636797	0.899311	1		2	2	3	23.2352	20.7024	22.6219	0	20.7438	23.0726	21.0495	19.2888	0	0	0	0	0	0	0	0
AT4G08640.1	ATP binding				-0.0597856	0.905246	1		1	0	1	0	21.8867	0	0	0	24.3854	0	0	0	0	0	0	0	0	0	0
AT1G31730.1	Adaptin family protein				-0.01727	0.907118	1		2	0	1	24.2325	22.5817	0	0	0	0	21.874	0	0	0	0	0	0	0	0	0
AT4G25630.1	fibrillarin 2 (FIB2)				-0.0344564	0.907631	1		1	0	1	23.3127	0	0	0	0	24.4183	0	0	0	0	0	0	0	0	0	0
AT4G21110.1	G10 family protein				0.0113777	0.911877	1		1	0	2	22.6724	0	0	0	0	24.405	22.0466	0	0	0	0	0	0	0	0	0
AT2G31060.3	elongation factor family protein				0.0521361	0.912985	1		1	0	1	21.2773	0	0	0	0	0	20.82	0	0	0	0	0	0	0	0	0
AT4G02510.1	translocon at the outer envelope membrane of chloroplasts 159 (TOC159)				-0.0330408	0.932486	1		1	0	1	0	22.5725	0	0	0	0	0	20.0356	0	0	0	0	0	0	0	0
AT1G79010.1	Alpha-helical ferredoxin				0.0444198	0.935152	1		1	3	2	0	21.8636	22.585	21.9329	21.7965	23.388	0	21.7646	0	0	0	0	0	0	0	0
AT1G72730.1	DEA(D/H)-box RNA helicase family protein				-0.00873141	0.947994	1		1	0	1	22.7002	0	0	0	0	23.8408	0	0	0	0	0	0	0	0	0	0
AT1G64790.2	ILITYHIA (ILA)				0.0342359	0.949717	1		1	0	1	0	24.5094	0	0	0	24.4728	0	0	0	0	0	0	0	0	0	0
AT3G32930.1	unknown protein				-0.0332405	0.951064	1		1	0	1	0	19.4814	0	0	0	20.4002	0	0	0	0	0	0	0	0	0	0
AT1G71220.3	EMS-mutagenized bri1 suppressor 1 (EBS1)				-0.0210463	0.964416	1		1	0	1	22.0634	0	0	0	0	24.6585	0	0	0	0	0	0	0	0	0	0
AT3G53180.1	glutamate-ammonia ligases				0.0234087	0.968478	1		1	0	1	22.5451	0	0	0	0	0	21.994	0	0	0	0	0	0	0	0	0
AT1G67840.1	chloroplast sensor kinase (CSK)				0.00613832	0.971283	1		1	0	1	21.8866	0	0	0	0	23.4737	0	0	0	0	0	0	0	0	0	0
AT1G69840.1	SPFH/Band 7/PHB domain-containing membrane-associated protein family				0.00046762	0.975109	1		1	0	1	0	22.8994	0	0	0	0	0	22.83	0	23.3126	0	0	0	0	0	23.5707
AT4G02570.1	cullin 1 (CUL1)				0.0132221	0.978889	1		1	2	2	0	21.7672	19.9668	22.0777	0	24.7435	21.027	0	0	0	0	0	0	0	0	0
AT3G62940.2	Cysteine proteinases superfamily protein				-0.00429026	0.980705	1		2	0	1	21.8393	22.886	0	0	0	25.2635	0	0	0	0	0	0	0	0	0	0
AT4G09730.1	RH39 (RH39)				0.00699429	0.992728	1		1	0	1	20.1954	0	0	0	0	0	19.4174	0	0	0	0	0	0	0	0	0
AT2G26340.2	unknown protein				0.00383693	0.993452	1		1	0	1	0	23.1862	0	0	0	25.6926	0	0	0	0	0	0	0	0	0	0
AT1G12230.2	Aldolase superfamily protein				1.0137e-09	0.999967	1		2	0	2	23.7461	22.0285	0	0	0	26.9212	0	21.9345	22.7898	23.8668	0	0	0	23.5517	0	23.6968
AT5G02870.1	Ribosomal protein L4/L1 family				6.87236e-12	1	1		1	2	2	0	23.7139	21.8685	0	21.9795	24.2238	0	24.8561	0	23.1014	0	0	21.7695	20.9359	0	23.8174
AT1G27530.1	CONTAINS InterPro DOMAIN/s: Ubiquitin-conjugating enzyme/RWD-like (InterPro:IPR016135), Ubiquitin-fold modifier-conjugating enzyme 1 (InterPro:IPR014806)				3.21498e-19	1	1		1	0	1	0	21.3634	0	0	0	24.4841	0	0	0	0	0	0	0	0	0	0
AT3G01290.1	SPFH/Band 7/PHB domain-containing membrane-associated protein family				-5.40533e-19	1	1		1	1	2	0	24.5197	0	0	21.5984	22.3488	0	23.8226	0	24.4223	0	0	0	0	0	24.137
AT1G50430.1	DWARF 5 (DWF5)				-2.62596e-19	1	1		1	0	2	0	21.947	0	0	0	22.5355	0	21.3938	0	0	0	0	0	0	0	0
AT3G59400.1	GENOMES UNCOUPLED 4 (GUN4)				2.11187e-19	1	1		1	0	2	22.5498	0	0	0	0	25.638	0	21.0299	0	0	0	0	0	0	0	0
AT3G56460.1	GroES-like zinc-binding alcohol dehydrogenase family protein				1.16884e-19	1	1		2	0	2	24.1108	21.0273	0	0	0	26.7645	0	21.4072	22.7691	0	0	0	0	23.525	0	22.4665
AT2G34480.2	Ribosomal protein L18ae/LX family protein				1.81482e-19	1	1		1	2	2	0	22.2803	25.5236	0	21.2184	25.6622	0	22.656	0	22.9782	23.8618	0	0	22.8521	0	23.7572
AT5G27320.1	GA INSENSITIVE DWARF1C (GID1C)				1.25195e-19	1	1		1	0	2	22.1546	0	0	0	0	24.1803	0	20.3274	0	0	0	0	0	0	0	0
AT5G06740.2	Concanavalin A-like lectin protein kinase family protein				-2.39962e-19	1	1		1	0	2	0	23.9313	0	0	0	0	22.2761	25.3586	0	0	0	0	0	0	0	0
AT5G21060.2	Glyceraldehyde-3-phosphate dehydrogenase-like family protein				1.72161e-19	1	1		1	1	1	0	24.4415	24.6451	0	0	25.1102	0	0	0	24.1113	0	0	0	23.9571	0	0
AT4G31390.1	Protein kinase superfamily protein				-1.23286e-19	1	1		1	0	1	0	20.7161	0	0	0	0	0	19.8902	0	0	0	0	0	0	0	0
AT3G58570.1	P-loop containing nucleoside triphosphate hydrolases superfamily protein				-7.43302e-20	1	1		1	0	2	22.1132	0	0	0	0	23.4598	21.9351	0	0	0	0	0	0	0	0	0
AT1G74090.1	desulfo-glucosinolate sulfotransferase 18 (SOT18)				4.65791e-20	1	1		1	1	1	0	24.9725	0	0	22.2164	28.1066	0	0	0	24.6992	0	0	0	25.0404	0	0
AT1G76160.1	SKU5 similar 5 (sks5)				5.75101e-20	1	1		1	0	2	0	20.7274	0	0	0	22.6199	0	21.761	0	0	0	0	0	0	0	0
AT5G46790.1	PYR1-like 1 (PYL1)				5.03593e-20	1	1		1	1	2	0	21.8226	0	0	21.9639	26.3736	0	20.8924	0	0	0	0	0	0	0	0
AT5G10330.1;AT1G71920.2	histidinol phosphate aminotransferase 1 (HPA1)				1.84248e-20	1	1		1	0	1	22.6844	0	0	0	0	24.2825	0	0	21.7495	0	0	0	0	21.7288	0	0
AT3G17900.1	unknown protein				-2.47386e-20	1	1		1	0	2	22.4412	0	0	0	0	23.7512	21.7106	0	0	0	0	0	0	0	0	0
AT4G38130.1	histone deacetylase 1 (HD1)				2.01025e-20	1	1		2	0	2	22.1956	21.7031	0	0	0	23.4902	22.0218	0	0	0	0	0	0	0	0	0
AT1G05520.1	Sec23/Sec24 protein transport family protein				-2.42575e-20	1	1		2	1	3	23.079	21.0866	0	22.8063	0	25.5163	22.6965	20.0663	0	0	0	0	0	0	0	0
AT3G08510.1	phospholipase C 2 (PLC2)				-2.8625e-20	1	1		1	0	2	0	20.6753	0	0	0	21.277	0	21.1277	0	0	0	0	0	0	0	0
AT1G54220.1	Dihydrolipoamide acetyltransferase, long form protein								2	0	0	22.784	21.2884	0	0	0	0	0	0	0	0	0	0	0	0	0	0
AT2G17840.1	EARLY-RESPONSIVE TO DEHYDRATION 7 (ERD7)								1	2	3	21.6198	0	23.7033	20.7996	0	25.5096	19.5004	19.8437	0	0	22.9132	0	0	22.4233	0	0
AT4G02770.1	photosystem I subunit D-1 (PSAD-1)								2	3	3	25.5355	26.9513	29.4306	26.8894	28.0931	29.2841	24.9039	27.4497	24.0172	26.2031	26.6148	25.3374	26.9009	25.3595	24.2471	27.036
AT3G05560.1	Ribosomal L22e protein family								1	2	3	0	23.7997	27.5963	0	25.766	28.391	23.6241	26.063	0	24.9505	25.8369	0	26.0481	25.2796	0	26.1293
AT3G21300.1	RNA methyltransferase family protein								1	1	1	22.2755	0	0	23.8621	0	0	0	20.3365	0	0	0	0	0	0	0	0
AT2G34040.1	Apoptosis inhibitory protein 5 (API5)								1	1	1	0	20.3652	0	0	22.6017	0	0	21.8273	0	0	0	0	22.9751	0	0	22.9077
AT1G12360.1	keule (KEU)								1	1	2	21.3132	0	0	0	19.6756	23.3975	22.6743	0	0	0	0	0	0	0	0	0
AT2G41100.1	TOUCH 3 (TCH3)								0	2	2	0	0	22.8489	0	20.2063	23.0807	0	21.2769	0	0	0	0	0	0	0	0
AT5G63840.2	RADIAL SWELLING 3 (RSW3)								0	2	2	0	0	26.1132	0	23.215	26.9079	0	22.1576	0	0	24.0829	0	23.4147	23.5447	0	23.944
AT5G49650.1	xylulose kinase-2 (XK-2)								0	2	2	0	0	21.8134	0	19.8565	24.1252	0	21.4722	0	0	0	0	0	21.8893	0	22.2983
AT2G47390.1	Prolyl oligopeptidase family protein								0	2	2	0	0	23.479	0	21.0438	27.7102	0	22.1727	0	0	0	0	0	24.2966	0	22.7462
AT2G17265.1	homoserine kinase (HSK)								0	2	2	0	0	23.2699	0	21.1232	26.8295	0	19.837	0	0	0	0	0	0	0	0
AT2G33470.1	glycolipid transfer protein 1 (GLTP1)								0	2	2	0	0	22.1948	0	23.8184	25.2806	0	21.7845	0	0	0	0	0	0	0	0
AT2G24200.1	Cytosol aminopeptidase family protein								0	2	2	0	0	27.0668	0	25.97	27.9513	0	26.6274	0	0	25.3285	0	25.6424	25.165	0	26.3575
AT1G80460.1	nonhost resistance to P. s. phaseolicola 1 (NHO1)								0	2	2	0	0	0	22.3574	22.7524	23.807	0	20.482	0	0	0	0	0	0	0	0
AT4G23100.1	glutamate-cysteine ligase (GSH1)								0	2	2	0	0	26.2286	0	24.5142	28.2238	0	24.7569	0	0	25.0442	0	24.0844	24.3703	0	25.5043
AT3G59920.1	RAB GDP dissociation inhibitor 2 (GDI2)								0	2	2	0	0	26.553	0	25.1225	26.9964	0	25.1609	0	0	24.5243	0	24.5385	24.2487	0	24.9721
AT4G19410.2	Pectinacetylesterase family protein								0	2	2	0	0	22.1667	0	19.8809	26.5958	0	20.9175	0	0	0	0	0	0	0	0
AT1G59610.1	dynamin-like 3 (DL3)								2	0	0	22.9254	23.9884	0	0	0	0	0	0	0	0	0	0	0	0	0	0
AT5G05980.1	DHFS-FPGS homolog B (DFB)								1	3	2	0	20.8785	24.4871	23.5884	22.0097	26.5563	0	21.7785	0	0	23.6335	0	22.0318	23.6963	0	22.3113
ATCG01060.1	PSAC								0	2	2	0	0	25.0236	0	23.274	25.3461	0	22.2885	0	0	24.1729	0	23.5417	23.0847	0	0
AT5G14590.1	Isocitrate/isopropylmalate dehydrogenase family protein								0	2	2	0	0	22.6761	0	21.9842	25.7552	0	20.893	0	0	22.173	0	0	22.7222	0	0
AT1G15980.1	NDH-dependent cyclic electron flow 1 (NDF1)								0	2	2	0	0	25.9402	0	22.1772	26.9587	0	23.0293	0	0	23.7326	0	23.122	23.4307	0	23.751
AT3G10520.1	haemoglobin 2 (HB2)								0	2	2	0	0	18.5595	0	20.1705	0	21.9349	19.223	0	0	0	0	0	0	0	0
AT4G30920.1	Cytosol aminopeptidase family protein								0	2	2	0	0	25.0683	0	21.2288	26.4571	0	22.9316	0	0	23.8889	0	23.1747	23.9242	0	23.7283
AT4G27700.1	Rhodanese/Cell cycle control phosphatase superfamily protein								0	2	2	0	0	23.3838	0	24.8048	25.0876	0	22.3679	0	0	0	0	0	0	0	0
AT4G33680.1	ABERRANT GROWTH AND DEATH 2 (AGD2)								0	2	2	0	0	22.9789	0	23.8506	25.4736	0	22.3413	0	0	0	0	23.2139	0	0	23.1854
AT3G53260.1	phenylalanine ammonia-lyase 2 (PAL2)								0	2	2	0	0	22.1031	21.3556	0	23.7057	21.4571	0	0	0	0	0	0	0	0	0
AT1G56450.1	20S proteasome beta subunit G1 (PBG1)								0	2	2	0	0	26.1452	0	20.0257	26.5856	0	23.2375	0	0	24.1156	0	0	24.3685	0	24.8541
AT3G19420.1	PTEN 2 (PEN2)								0	2	2	0	0	22.8269	0	21.3532	23.7147	0	20.1717	0	0	0	0	0	0	0	0
AT5G56680.1	SYNC1								0	2	2	0	0	22.2805	0	20.9295	25.3635	0	19.743	0	0	0	0	0	0	0	0
AT4G26970.1	aconitase 2 (ACO2)								0	2	2	0	0	23.3233	0	20.8016	25.1425	0	19.5569	0	0	22.7836	0	0	22.1433	0	0
AT1G21065.1	unknown protein								0	2	2	0	0	26.166	0	24.6281	27.9898	21.2239	0	0	0	25.8362	0	25.223	26.0975	0	0
AT4G34870.1	rotamase cyclophilin 5 (ROC5)								0	2	2	0	0	25.9387	0	25.013	28.1208	0	24.0701	0	0	24.7176	0	23.925	24.6189	0	24.3372
AT2G27860.1	UDP-D-apiose/UDP-D-xylose synthase 1 (AXS1)								2	3	3	25.4827	21.4322	25.7767	23.6263	21.5663	27.8948	23.3228	23.3273	23.5946	0	23.9358	23.1319	22.0366	24.9751	23.1579	24.1927
AT1G09490.1	NAD(P)-binding Rossmann-fold superfamily protein								0	2	2	0	0	22.5638	0	20.9685	24.1874	22.4428	0	0	0	0	0	0	0	0	0
AT3G03250.2	UDP-GLUCOSE PYROPHOSPHORYLASE 1 (UGP1)								0	2	2	0	0	24.9204	21.8152	0	25.7508	0	23.3932	0	0	0	0	0	23.0862	0	23.4738
AT2G40100.1	light harvesting complex photosystem II (LHCB4.3)								0	2	2	0	0	23.226	0	23.2459	24.9747	0	20.2922	0	0	23.239	0	23.8797	22.2876	0	0
AT4G31700.1	ribosomal protein S6 (RPS6)								0	2	2	0	0	24.1657	0	23.166	25.646	0	22.8807	0	0	0	0	0	0	0	0
AT5G39740.1	ribosomal protein L5 B (RPL5B)								0	2	2	0	0	23.7973	0	21.3126	23.7265	0	20.9155	0	0	0	0	0	0	0	0
AT4G31210.1	DNA topoisomerase, type IA, core								0	2	2	0	0	25.3852	25.2711	0	25.6272	25.0314	0	0	0	0	0	0	0	0	0
AT3G44890.1	ribosomal protein L9 (RPL9)								0	2	2	0	0	21.824	0	20.5956	24.0542	0	20.0638	0	0	0	0	0	0	0	0
AT5G16130.1	Ribosomal protein S7e family protein								1	2	2	24.1185	0	24.2907	0	22.527	27.6364	0	22.9835	0	0	23.3539	0	23.1235	23.7522	0	24.1441
AT3G04550.1	unknown protein								0	2	2	0	0	23.7046	0	23.3302	24.6286	0	21.3312	0	0	0	0	0	0	0	0
AT5G06060.1	NAD(P)-binding Rossmann-fold superfamily protein								0	2	2	0	0	22.3364	0	21.8734	24.0264	0	21.5706	0	0	0	0	0	0	0	0
AT1G68590.1	Ribosomal protein PSRP-3/Ycf65								0	2	2	0	0	25.2856	0	24.8345	25.7909	0	25.0335	0	0	23.8876	0	24.8688	22.9055	0	25.5313
AT3G51260.1	20S proteasome alpha subunit PAD1 (PAD1)								0	2	2	0	0	25.801	0	21.0398	27.794	0	25.5636	0	0	25.2266	0	0	24.9527	0	25.7972
AT3G55250.1	unknown protein								0	2	2	0	0	21.519	0	21.7176	22.7221	0	22.2714	0	0	0	0	21.8608	0	0	22.3529
AT3G04520.1	threonine aldolase 2 (THA2)								0	2	2	0	0	25.362	0	22.9853	26.9475	0	21.0234	0	0	0	0	0	0	0	0
AT5G60540.1	pyridoxine biosynthesis 2 (PDX2)								2	0	0	22.8171	21.3848	0	0	0	0	0	0	0	0	0	0	0	0	0	0
AT5G28020.1	cysteine synthase D2 (CYSD2)								1	2	2	22.6008	0	25.4742	0	23.7467	26.7379	0	24.2855	0	0	0	0	0	0	0	0
AT1G15750.1	TOPLESS (TPL)								2	3	3	18.9933	23.3712	26.0962	23.6428	24.1383	28.1085	18.9594	21.0728	0	24.0627	24.3496	23.4094	24.6638	25.5126	0	0
AT1G09830.1	Glycinamide ribonucleotide (GAR) synthetase								0	2	2	0	0	22.5748	0	21.5084	25.972	0	19.6407	0	0	0	0	0	0	0	0
AT3G23700.1	Nucleic acid-binding proteins superfamily								0	2	2	0	0	22.3336	0	21.5768	24.6345	21.6347	0	0	0	0	0	0	0	0	0
AT4G28400.1	Protein phosphatase 2C family protein								2	3	1	24.356	24.2489	25.3978	24.1783	23.1111	28.4523	0	0	0	23.7546	23.538	23.1594	0	24.8549	0	0
AT1G23820.1	spermidine synthase 1 (SPDS1)								2	3	3	21.9109	20.6377	23.8169	22.8174	21.1868	25.9862	21.8898	22.1759	0	0	0	0	0	22.8481	0	22.6569
AT5G10160.1	Thioesterase superfamily protein								0	2	2	0	0	23.2768	0	21.4028	22.5961	0	20.7736	0	0	0	0	0	0	0	0
AT1G14850.1	nucleoporin 155 (NUP155)								0	1	2	0	0	22.1327	0	0	22.9945	0	21.8698	0	0	0	0	0	0	0	0
AT3G59760.1	O-acetylserine (thiol) lyase isoform C (OASC)								0	1	2	0	0	0	0	22.8078	26.0403	0	23.3446	0	0	0	0	0	0	0	0
AT3G16240.1	delta tonoplast integral protein (DELTA-TIP)								0	1	2	0	0	0	0	22.4607	23.7654	0	22.4411	0	0	0	0	0	0	0	0
AT2G42500.1	protein phosphatase 2A-3 (PP2A-3)								0	1	2	0	0	23.1631	0	0	24.5863	21.7481	0	0	0	0	0	0	0	0	0
AT1G24100.1	UDP-glucosyl transferase 74B1 (UGT74B1)								0	1	2	0	0	24.8361	0	0	26.0505	0	23.7003	0	0	22.7971	0	0	23.5894	0	24.7788
AT3G14130.1	Aldolase-type TIM barrel family protein								0	1	2	0	0	0	0	19.9861	24.9364	21.4416	0	0	0	0	0	0	0	0	0
AT3G60190.1	DYNAMIN-like 1E (DL1E)								2	0	2	22.1885	26.0793	0	0	0	22.4596	0	18.3436	20.1517	25.1666	0	0	0	0	0	0
AT4G38800.1	methylthioadenosine nucleosidase 1 (MTN1)								0	1	2	0	0	21.9208	0	0	23.9623	0	23.8784	0	0	0	0	0	0	0	0
AT4G24750.1	Rhodanese/Cell cycle control phosphatase superfamily protein								0	1	2	0	0	22.7824	0	0	24.1522	0	21.0059	0	0	0	0	0	0	0	0
AT4G00490.1	beta-amylase 2 (BAM2)								0	1	2	0	0	22.7545	0	0	26.0069	0	20.9167	0	0	0	0	0	0	0	0
AT3G02110.1	serine carboxypeptidase-like 25 (scpl25)								0	1	2	0	0	0	0	24.5362	25.2197	0	21.5212	0	0	0	0	0	0	0	0
AT4G11850.1	phospholipase D gamma 1 (PLDGAMMA1)								0	1	2	0	0	24.8166	0	0	26.0334	0	20.6141	0	0	23.1275	0	0	23.533	0	0
AT1G76140.1	Prolyl oligopeptidase family protein								0	1	2	0	0	21.9928	0	0	26.0717	0	18.9213	0	0	0	0	0	0	0	0
AT5G04260.1	WCRKC thioredoxin 2 (WCRKC2)								0	1	2	0	0	0	23.8079	0	24.0345	22.4852	0	0	0	0	0	0	0	0	0
AT3G50820.1	photosystem II subunit O-2 (PSBO2)								0	1	2	0	0	0	0	21.2671	25.5495	0	22.6845	0	0	0	0	0	0	0	0
AT2G29360.1	NAD(P)-binding Rossmann-fold superfamily protein								0	1	2	0	0	0	0	21.8387	24.0886	0	21.6476	0	0	0	0	0	0	0	0
AT2G24270.2	aldehyde dehydrogenase 11A3 (ALDH11A3)								0	1	2	0	0	23.0016	0	0	26.0906	0	22.1997	0	0	22.5094	0	0	22.9533	0	22.486
AT2G30050.1	transducin family protein / WD-40 repeat family protein								0	1	2	0	0	0	0	21.5854	23.8255	22.7743	0	0	0	0	0	21.8383	21.6524	22.6908	0
AT2G18960.1	H(+)-ATPase 1 (HA1)								1	2	3	0	23.8359	25.41	0	24.3182	26.4122	22.0784	25.1696	0	24.0917	22.994	0	24.2654	22.964	23.1587	25.0091
AT4G04320.1	malonyl-CoA decarboxylase family protein								0	1	2	0	0	23.1565	0	0	25.6276	21.9218	0	0	0	0	0	0	0	0	0
AT5G37850.1	SALT OVERLY SENSITIVE 4 (SOS4)								0	1	2	0	0	23.2103	0	0	23.7579	0	21.7562	0	0	0	0	0	0	0	0
AT2G42220.1	Rhodanese/Cell cycle control phosphatase superfamily protein								0	1	2	0	0	22.8565	0	0	23.8794	0	23.0821	0	0	0	0	0	0	0	0
AT1G53240.1	Lactate/malate dehydrogenase family protein								0	1	2	0	0	0	0	21.2308	26.6398	0	22.7921	0	0	0	0	0	23.7117	0	24.2797
AT3G59780.1	Rhodanese/Cell cycle control phosphatase superfamily protein								0	1	2	0	0	21.1302	0	0	26.3426	0	22.0625	0	0	0	0	0	0	0	0
AT5G58440.1	sorting nexin 2A (SNX2a)								0	1	2	0	0	0	0	21.3146	21.7575	0	20.2533	0	0	0	0	0	0	0	0
AT1G43670.1	Inositol monophosphatase family protein								0	1	2	0	0	22.2155	0	0	23.1225	0	21.4855	0	0	0	0	0	0	0	0
AT2G20190.1	CLIP-associated protein (CLASP)								0	1	2	0	0	0	0	21.7854	22.1715	0	21.9874	0	0	0	0	0	0	0	0
AT1G21270.1;AT1G21250.1;AT1G21210.1;AT3G25490.1	wall-associated kinase 2 (WAK2)								1	1	2	0	22.0533	0	0	21.1929	24.5481	0	20.8215	0	0	0	0	21.2378	22.3223	0	0
AT4G36390.1	Methylthiotransferase								1	1	1	23.3002	0	0	21.7554	0	0	21.4695	0	0	0	0	0	0	0	0	0
AT1G64680.1	unknown protein								0	1	2	0	0	22.3831	0	0	24.8926	21.1727	0	0	0	22.4502	0	0	21.9834	0	0
AT5G04440.1	Protein of unknown function (DUF1997)								0	1	2	0	0	21.5629	0	0	22.7129	0	21.3147	0	0	0	0	0	0	0	0
AT1G45130.1	beta-galactosidase 5 (BGAL5)								1	3	2	25.8088	0	25.1789	25.1516	22.826	27.1823	23.8319	0	0	0	0	24.6809	0	25.1333	0	0
AT3G61140.1	FUSCA 6 (FUS6)								0	1	2	0	0	0	0	20.8744	22.9482	0	20.263	0	0	0	0	0	0	0	0
AT5G01010.2	CONTAINS InterPro DOMAIN/s: GOLD (InterPro:IPR009038)								0	1	2	0	0	0	0	21.7347	22.531	0	21.07	0	0	0	0	0	0	0	0
AT1G31220.1	Formyl transferase								0	1	2	0	0	22.0668	0	0	23.5464	0	20.2869	0	0	0	0	0	0	0	0
AT2G02560.1	cullin-associated and neddylation dissociated (CAND1)								0	0	2	0	0	0	0	0	22.1659	0	20.0329	0	0	0	0	0	0	0	0
AT1G80560.1;AT5G14200.1;AT1G31180.2	isopropylmalate dehydrogenase 2 (IMD2)								0	0	2	0	0	0	0	0	22.6491	0	22.9635	0	0	0	0	0	0	0	0
AT1G78380.1	glutathione S-transferase TAU 19 (GSTU19)								0	0	2	0	0	0	0	0	22.919	0	20.4668	0	0	0	0	0	0	0	0
AT4G33885.1;AT4G33865.1;AT3G44010.1;AT3G43980.1	0								0	0	2	0	0	0	0	0	23.3909	0	19.9762	0	0	0	0	0	0	0	0
AT3G25520.1	ribosomal protein L5 (ATL5)								2	3	3	22.8077	24.0595	26.9337	22.4378	23.9676	28.0599	22.0004	24.474	0	24.7291	25.1974	0	24.1865	24.9785	0	24.8703
AT2G14870.1;AT5G12190.1	RNA-binding (RRM/RBD/RNP motifs) family protein								0	0	2	0	0	0	0	0	23.6925	0	20.9148	0	0	0	0	0	0	0	0
AT1G01910.1	P-loop containing nucleoside triphosphate hydrolases superfamily protein								0	0	2	0	0	0	0	0	25.2269	0	19.2567	0	0	0	0	0	0	0	0
AT3G58500.1	protein phosphatase 2A-4 (PP2A-4)								2	3	3	26.2201	25.4514	25.0648	25.5923	25.7234	27.7039	26.4334	24.8965	25.5116	25.57	25.2843	25.3053	25.3556	25.3403	25.3308	24.9775
AT3G16390.1;AT3G16400.1;AT3G16410.1	nitrile specifier protein 3 (NSP3)								0	0	2	0	0	0	0	0	23.2044	0	21.0101	0	0	0	0	0	0	0	0
AT2G21270.3	ubiquitin fusion degradation 1 (UFD1)								0	0	2	0	0	0	0	0	24.2799	0	19.4872	0	0	0	0	0	0	0	0
AT4G27650.1	PELOTA (PEL1)								0	0	2	0	0	0	0	0	24.2636	21.0395	0	0	0	0	0	0	0	0	0
AT1G54830.1;AT1G08970.1	nuclear factor Y, subunit C3 (NF-YC3)								0	0	2	0	0	0	0	0	25.4214	0	19.6065	0	0	0	0	0	0	0	0
AT3G52230.1	unknown protein								0	0	2	0	0	0	0	0	24.7059	0	20.3523	0	0	0	0	0	0	0	0
AT4G00520.2	Acyl-CoA thioesterase family protein								0	0	2	0	0	0	0	0	22.8843	20.8596	0	0	0	0	0	0	0	0	0
AT3G20680.1	FUNCTIONS IN: molecular_function unknown								0	0	2	0	0	0	0	0	24.7507	22.2862	0	0	0	0	0	0	0	0	0
AT5G20070.1	nudix hydrolase homolog 19 (NUDX19)								0	0	2	0	0	0	0	0	23.2012	21.6424	0	0	0	0	0	0	0	0	0
AT4G05420.1	damaged DNA binding protein 1A (DDB1A)								1	3	1	0	20.1646	23.5404	23.5656	20.261	24.8189	0	0	0	0	22.2423	22.726	0	0	0	0
AT5G44090.2	Calcium-binding EF-hand family protein								1	1	2	0	22.0582	23.2935	0	0	24.554	0	23.2838	0	0	0	0	0	0	0	0
AT1G67830.1	alpha-fucosidase 1 (FXG1)								0	0	2	0	0	0	0	0	25.8863	0	21.9166	0	0	0	0	0	0	0	0
AT1G48320.1	Thioesterase superfamily protein								0	0	2	0	0	0	0	0	22.3492	21.3681	0	0	0	0	0	0	0	0	0
AT4G12290.1	Copper amine oxidase family protein								0	0	2	0	0	0	0	0	25.0571	17.1956	0	0	0	0	0	0	0	0	0
AT2G39050.1	hydroxyproline-rich glycoprotein family protein								0	0	2	0	0	0	0	0	25.1303	0	19.547	0	0	0	0	0	0	0	0
AT4G38740.1	rotamase CYP 1 (ROC1)								1	2	3	21.8959	0	26.3486	0	25.5335	27.7484	21.5387	24.5833	0	0	24.927	0	25.0129	24.7144	0	24.9093
AT5G06140.1	sorting nexin 1 (SNX1)								0	2	1	0	0	23.0221	0	20.566	24.7625	0	0	0	0	22.1091	0	0	22.4472	0	0
AT5G17770.1	NADH:cytochrome B5 reductase 1 (CBR)								0	2	1	0	0	23.556	0	22.7555	23.8132	0	0	0	0	0	0	0	0	0	0
AT5G48930.1	hydroxycinnamoyl-CoA shikimate/quinate hydroxycinnamoyl transferase (HCT)								0	2	1	0	0	22.499	0	20.7872	24.4694	0	0	0	0	0	0	0	0	0	0
AT3G59010.1	pectin methylesterase 61 (PME61)								0	2	1	0	0	22.762	0	21.4762	0	0	20.5455	0	0	0	0	0	0	0	0
AT5G03850.1;AT3G10090.1	Nucleic acid-binding, OB-fold-like protein								0	2	1	0	0	24.2187	0	21.6948	24.4839	0	0	0	0	0	0	0	0	0	0
AT3G49720.1	unknown protein								0	2	1	0	0	0	24.8248	21.1793	24.6971	0	0	0	0	0	23.5401	0	22.8118	0	0
AT5G57460.1	unknown protein								0	2	1	0	0	22.8281	20.6613	0	24.2366	0	0	0	0	21.9882	0	0	22.0333	0	0
AT3G47650.1	DnaJ/Hsp40 cysteine-rich domain superfamily protein								0	2	1	0	0	23.6073	0	22.5453	23.8752	0	0	0	0	0	0	0	0	0	0
AT3G13460.1	evolutionarily conserved C-terminal region 2 (ECT2)								2	2	1	22.3698	20.6839	22.8265	23.0871	0	0	21.7694	0	0	0	0	22.6681	0	0	22.0174	0
AT3G14290.1;AT1G53850.1	20S proteasome alpha subunit E2 (PAE2)								0	2	1	0	0	23.0006	21.783	0	24.2084	0	0	0	0	0	0	0	0	0	0
AT5G10810.1	ENHANCER OF RUDIMENTARY HOMOLOGUE (ER)								0	2	1	0	0	23.1156	22.2478	0	0	21.4502	0	0	0	0	0	0	0	0	0
AT1G74030.1	enolase 1 (ENO1)								0	2	1	0	0	22.686	0	20.5318	24.4839	0	0	0	0	0	0	0	0	0	0
AT2G27710.1	60S acidic ribosomal protein family								1	1	2	0	21.7383	25.7703	0	0	25.7253	0	23.7523	0	0	24.6791	0	0	23.2549	0	24.556
AT2G17360.1;AT5G07090.1	Ribosomal protein S4 (RPS4A) family protein								2	3	3	25.6782	26.3659	27.7382	25.7734	27.1013	28.4736	23.9403	26.7442	23.9376	26.0262	25.1298	23.8713	25.877	24.7648	23.5924	26.0468
AT3G43540.1	Protein of unknown function (DUF1350)								0	2	1	0	0	22.6982	0	22.2153	25.331	0	0	0	0	0	0	0	0	0	0
AT5G65950.1	FUNCTIONS IN: molecular_function unknown								0	2	1	0	0	21.7742	23.7061	0	0	22.3768	0	0	0	0	0	0	0	0	0
AT2G37040.1	PHE ammonia lyase 1 (PAL1)								2	3	1	22.8891	20.7535	23.4166	21.3505	23.4248	27.4436	0	0	0	0	0	0	0	0	0	0
AT3G15640.1	Rubredoxin-like superfamily protein								0	2	1	0	0	22.6823	22.7819	0	25.443	0	0	0	0	0	0	0	0	0	0
AT5G65110.1	acyl-CoA oxidase 2 (ACX2)								0	2	1	0	0	22.2749	21.0933	0	24.4551	0	0	0	0	0	0	0	0	0	0
AT3G14930.1	HEME1								0	2	1	0	0	23.1113	22.1894	0	25.8165	0	0	0	0	0	0	0	0	0	0
AT3G18990.2	REDUCED VERNALIZATION RESPONSE 1 (VRN1)								1	2	2	21.698	0	21.3539	21.2466	0	24.5386	0	19.7836	0	0	0	0	0	0	0	0
AT1G36240.1;AT3G18740.1	Ribosomal protein L7Ae/L30e/S12e/Gadd45 family protein								1	3	2	0	23.9667	25.5644	23.2181	23.4247	26.6381	0	24.2274	0	0	0	0	0	24.4476	0	24.5305
AT5G14540.1	FUNCTIONS IN: molecular_function unknown								0	2	1	0	0	22.6838	24.769	0	23.0327	0	0	0	0	0	0	0	0	0	0
AT3G53890.1	Ribosomal protein S21e								0	2	1	0	0	21.3898	0	22.0435	0	0	22.6755	0	0	0	0	0	0	0	0
AT1G20340.1	DNA-DAMAGE-REPAIR/TOLERATION PROTEIN 112 (DRT112)								0	2	1	0	0	23.0842	0	21.1647	23.6487	0	0	0	0	0	0	0	0	0	0
AT3G07990.1	serine carboxypeptidase-like 27 (SCPL27)								0	2	1	0	0	21.2026	0	20.9412	25.8494	0	0	0	0	0	0	0	0	0	0
AT5G42020.3	BIP2								0	2	1	0	0	22.6131	22.0326	0	24.2864	0	0	0	0	0	0	0	0	0	0
AT5G47930.1	Zinc-binding ribosomal protein family protein								0	2	1	0	0	24.1364	0	21.1499	25.1092	0	0	0	0	0	0	0	0	0	0
AT2G20260.1	photosystem I subunit E-2 (PSAE-2)								0	2	1	0	0	23.6788	0	21.8792	0	0	19.8162	0	0	0	0	0	0	0	0
AT2G25950.1	CONTAINS InterPro DOMAIN/s: Proteasome-interacting thioredoxin-like domain, C-terminal (InterPro:IPR010400)								0	2	1	0	0	21.9809	0	20.5264	23.834	0	0	0	0	0	0	0	0	0	0
AT2G27040.1	ARGONAUTE 4 (AGO4)								0	2	1	0	0	21.5557	0	19.4565	22.8	0	0	0	0	0	0	0	0	0	0
AT1G13930.1	FUNCTIONS IN: molecular_function unknown								0	2	1	0	0	22.6849	0	21.2154	23.4568	0	0	0	0	0	0	0	0	0	0
AT3G19320.1	Leucine-rich repeat (LRR) family protein								0	2	1	0	0	27.0396	0	23.141	0	0	23.4268	0	0	0	0	0	0	0	0
AT1G59710.2	FUNCTIONS IN: molecular_function unknown								0	2	1	0	0	24.1664	0	23.4928	24.0071	0	0	0	0	0	0	0	0	0	0
AT1G75330.1	ornithine carbamoyltransferase (OTC)								0	1	1	0	0	0	0	22.3027	0	0	21.843	0	0	0	0	22.4299	0	0	22.5788
AT4G15520.1	tRNA/rRNA methyltransferase (SpoU) family protein								0	1	1	0	0	0	21.8351	0	24.2726	0	0	0	0	0	0	0	0	0	0
AT2G01490.1	phytanoyl-CoA dioxygenase (PhyH) family protein								0	1	1	0	0	0	0	21.2592	0	21.8141	0	0	0	0	0	0	0	0	0
AT5G25230.1;AT1G06220.1	Ribosomal protein S5/Elongation factor G/III/V family protein								0	1	1	0	0	21.0221	0	0	23.4694	0	0	0	0	0	0	0	0	0	0
AT2G03760.1	sulphotransferase 12 (SOT12)								0	1	1	0	0	0	0	20.4874	23.487	0	0	0	0	0	0	0	0	0	0
AT3G48720.1	HXXXD-type acyl-transferase family protein								2	3	3	22.5298	21.4256	25.4473	22.3141	22.7718	26.6659	22.1047	22.6354	0	0	24.2303	0	22.8574	23.686	0	23.2464
AT4G26750.1	hydroxyproline-rich glycoprotein family protein								0	1	1	0	0	0	23.863	0	25.4651	0	0	0	0	0	0	0	0	0	0
AT2G45290.1	Transketolase								0	1	1	0	0	22.839	0	0	24.0367	0	0	0	0	0	0	0	0	0	0
AT3G26340.1	N-terminal nucleophile aminohydrolases (Ntn hydrolases) superfamily protein								0	1	1	0	0	21.8275	0	0	23.7833	0	0	0	0	0	0	0	0	0	0
AT1G51650.1	ATP synthase epsilon chain, mitochondrial								0	1	1	0	0	0	0	21.3499	0	0	21.37	0	0	0	0	0	0	0	0
AT3G12080.1	embryo defective 2738 (emb2738)								0	1	1	0	0	0	21.4291	0	24.7669	0	0	0	0	0	0	0	0	0	0
AT4G39200.1	Ribosomal protein S25 family protein								1	2	2	0	21.3132	25.0122	0	21.5741	26.0417	0	22.42	0	0	24.37	0	0	24.0493	0	0
AT1G60420.1	DC1 domain-containing protein								0	1	1	0	0	21.7591	0	0	22.686	0	0	0	0	0	0	0	0	0	0
AT5G03630.1	ATMDAR2								0	1	1	0	0	0	0	21.4989	0	0	22.02	0	0	0	0	0	0	0	0
AT2G45990.1	unknown protein								0	1	1	0	0	0	23.2829	0	0	22.6159	0	0	0	0	0	0	0	0	0
AT1G71310.1	cobalt ion binding								0	1	1	0	0	21.5739	0	0	25.248	0	0	0	0	0	0	0	0	0	0
AT5G49460.1	ATP citrate lyase subunit B 2 (ACLB-2)								1	2	2	22.1075	0	23.0443	0	21.8407	25.0763	0	21.4384	0	0	0	0	0	0	0	0
AT3G16830.1	TOPLESS-related 2 (TPR2)								0	1	1	0	0	21.4062	0	0	25.1271	0	0	0	0	0	0	0	0	0	0
AT2G44210.2	Protein of Unknown Function (DUF239)								1	2	1	0	21.6865	25.1582	0	22.5965	0	0	22.2677	0	0	0	0	0	0	0	0
AT1G26090.1	P-loop containing nucleoside triphosphate hydrolases superfamily protein								0	1	1	0	0	21.1636	0	0	23.6165	0	0	0	0	0	0	0	0	0	0
AT5G66570.1	PS II oxygen-evolving complex 1 (PSBO1)								2	3	3	22.4252	23.0089	26.2789	22.8244	21.1036	29.2986	22.3621	25.0795	0	23.3863	24.6198	0	0	25.7466	0	24.733
AT1G73060.1	Low PSII Accumulation 3 (LPA3)								0	1	1	0	0	20.3727	0	0	26.4747	0	0	0	0	0	0	0	0	0	0
AT3G27160.2	GLUCOSE HYPERSENSITIVE 1 (GHS1)								0	1	1	0	0	23.9664	0	0	24.7592	0	0	0	0	0	0	0	0	0	0
AT4G10450.1	Ribosomal protein L6 family								0	1	1	0	0	21.4595	0	0	24.1352	0	0	0	0	0	0	0	0	0	0
AT5G16715.1	embryo defective 2247 (EMB2247)								0	1	1	0	0	21.6064	0	0	23.9399	0	0	0	0	0	0	0	0	0	0
AT3G21110.1	purin 7 (PUR7)								0	1	1	0	0	0	0	20.8324	24.4666	0	0	0	0	0	0	0	0	0	0
AT5G13980.1	Glycosyl hydrolase family 38 protein								0	1	1	0	0	0	0	21.4859	25.7113	0	0	0	0	0	0	0	0	0	0
AT1G06700.1;AT2G41970.1;AT2G30740.10;AT3G59350.6;AT2G43230.2	Protein kinase superfamily protein								0	1	1	0	0	0	21.9331	0	22.9462	0	0	0	0	0	0	0	0	0	0
AT1G42960.1	FUNCTIONS IN: molecular_function unknown								0	1	1	0	0	23.027	0	0	24.3707	0	0	0	0	0	0	0	0	0	0
AT1G21130.1	O-methyltransferase family protein								2	2	3	22.409	20.839	0	23.2627	19.7648	22.9998	22.7274	19.6202	0	0	0	0	0	0	0	0
AT2G09990.1	Ribosomal protein S5 domain 2-like superfamily protein								0	1	1	0	0	0	20.9456	0	23.2418	0	0	0	0	0	0	0	0	0	0
AT5G58770.1	Undecaprenyl pyrophosphate synthetase family protein								0	1	1	0	0	0	0	20.5919	25.3647	0	0	0	0	0	0	0	0	0	0
AT4G31780.3	monogalactosyl diacylglycerol synthase 1 (MGD1)								0	1	1	0	0	22.0013	0	0	23.7387	0	0	0	0	0	0	0	0	0	0
AT3G48460.1	GDSL-like Lipase/Acylhydrolase superfamily protein								0	1	1	0	0	22.4196	0	0	24.2343	0	0	0	0	0	0	0	0	0	0
AT3G11630.1	Thioredoxin superfamily protein								2	3	3	23.5804	23.9689	27.3864	23.6417	25.9402	28.8018	24.241	25.5236	0	23.7038	25.0184	0	25.1871	25.4747	23.5972	25.0859
AT4G16360.1	5'-AMP-activated protein kinase beta-2 subunit protein								2	0	0	23.7672	22.0686	0	0	0	0	0	0	0	0	0	0	0	0	0	0
AT1G50670.1	OTU-like cysteine protease family protein								1	1	2	0	20.0924	0	22.0551	0	24.121	20.7626	0	0	0	0	0	0	0	0	0
AT1G12780.1	UDP-D-glucose/UDP-D-galactose 4-epimerase 1 (UGE1)								0	1	1	0	0	0	0	23.3985	23.5688	0	0	0	0	0	0	0	0	0	0
AT4G11380.2	Adaptin family protein								2	3	3	24.1182	25.5281	22.5066	22.5252	24.4635	26.3714	23.166	21.2261	23.3911	24.3807	0	0	23.8751	23.7103	22.9912	0
AT2G34810.1	FAD-binding Berberine family protein								0	1	1	0	0	0	0	21.5871	23.6118	0	0	0	0	0	0	0	0	0	0
AT2G38770.1	EMBRYO DEFECTIVE 2765 (EMB2765)								0	1	1	0	0	23.1033	0	0	27.0783	0	0	0	0	0	0	0	0	0	0
AT5G16880.1	Target of Myb protein 1								0	1	1	0	0	22.7833	0	0	26.6171	0	0	0	0	0	0	0	0	0	0
AT5G65430.3	general regulatory factor 8 (GRF8)								0	1	1	0	0	0	23.4209	0	27.0861	0	0	0	0	0	0	0	0	0	0
AT5G63800.1	MUCILAGE-MODIFIED 2 (MUM2)								0	1	1	0	0	22.6601	0	0	23.3962	0	0	0	0	0	0	0	0	0	0
AT5G59420.1	OSBP(oxysterol binding protein)-related protein 3C (ORP3C)								0	1	1	0	0	22.2942	0	0	23.7974	0	0	0	0	0	0	0	0	0	0
AT2G29340.1	NAD-dependent epimerase/dehydratase family protein								0	1	1	0	0	0	0	22.3022	0	0	20.8418	0	0	0	0	0	0	0	0
AT4G31490.1	Coatomer, beta subunit								0	1	1	0	0	0	23.6073	0	23.0099	0	0	0	0	0	0	0	0	0	0
AT4G36760.2	aminopeptidase P1 (APP1)								0	1	1	0	0	24.7783	0	0	25.5801	0	0	0	0	0	0	0	0	0	0
AT2G29450.1	glutathione S-transferase tau 5 (GSTU5)								0	1	1	0	0	23.0941	0	0	24.1166	0	0	0	0	0	0	0	0	0	0
AT5G67630.1	P-loop containing nucleoside triphosphate hydrolases superfamily protein								1	2	1	0	21.4058	23.7675	21.2354	0	24.7343	0	0	0	0	22.9031	0	0	22.5851	0	0
AT5G09440.1	EXORDIUM like 4 (EXL4)								1	2	3	0	21.3229	0	21.3923	20.8892	25.7232	20.7907	20.7273	0	0	0	0	0	0	0	0
AT5G35700.1	fimbrin-like protein 2 (FIM2)								1	2	2	23.7553	0	19.7219	23.8914	0	24.5397	0	21.6377	0	0	0	23.5379	0	22.9694	0	0
AT5G66190.1	ferredoxin-NADP(+)-oxidoreductase 1 (FNR1)								0	1	1	0	0	0	0	21.5885	0	0	20.9269	0	0	0	0	0	0	0	0
AT5G27120.1;AT3G05060.1	NOP56-like pre RNA processing ribonucleoprotein								0	1	1	0	0	0	21.0038	0	21.9527	0	0	0	0	0	0	0	0	0	0
AT5G58450.1	Tetratricopeptide repeat (TPR)-like superfamily protein								0	1	1	0	0	0	0	20.1825	23.1523	0	0	0	0	0	0	0	0	0	0
AT1G51160.1	SNARE-like superfamily protein								0	1	1	0	0	0	0	21.2252	0	0	21.0315	0	0	0	0	0	0	0	0
ATCG00580.1	photosystem II reaction center protein E (PSBE)								0	1	1	0	0	0	0	23.1445	0	0	23.3101	0	0	0	0	0	0	0	0
ATCG00810.1	ribosomal protein L22 (RPL22)								0	1	1	0	0	21.386	0	0	22.9033	0	0	0	0	0	0	0	0	0	0
AT1G04080.3	PRP39								0	1	1	0	0	24.1262	0	0	25.2954	0	0	0	0	0	0	0	0	0	0
AT4G17190.1	farnesyl diphosphate synthase 2 (FPS2)								0	1	1	0	0	0	0	19.7026	23.0158	0	0	0	0	0	0	0	0	0	0
AT3G49910.1	Translation protein SH3-like family protein								0	1	1	0	0	22.9591	0	0	22.6607	0	0	0	0	0	0	0	0	0	0
AT2G42790.1	citrate synthase 3 (CSY3)								0	1	1	0	0	0	0	21.6206	25.7388	0	0	0	0	0	0	0	0	0	0
AT4G12070.1	unknown protein								0	1	1	0	0	23.5882	0	0	0	22.856	0	0	0	0	0	0	0	0	0
AT4G35630.1	phosphoserine aminotransferase (PSAT)								1	3	2	21.9617	0	21.9903	21.7985	22.7113	25.1111	22.3471	0	0	0	0	0	22.6215	22.6127	0	0
AT1G36280.1	L-Aspartase-like family protein								0	1	1	0	0	21.1476	0	0	26.312	0	0	0	0	0	0	0	0	0	0
AT3G03890.1	FMN binding								0	1	1	0	0	21.1625	0	0	23.4288	0	0	0	0	0	0	0	0	0	0
AT1G19570.1	dehydroascorbate reductase (DHAR1)								0	1	1	0	0	0	0	21.3933	22.4278	0	0	0	0	0	0	0	0	0	0
AT5G66530.1	Galactose mutarotase-like superfamily protein								0	1	1	0	0	23.9731	0	0	24.2296	0	0	0	0	23.245	0	0	22.0027	0	0
AT3G18790.1	FUNCTIONS IN: molecular_function unknown								0	1	1	0	0	22.5335	0	0	24.6214	0	0	0	0	0	0	0	0	0	0
AT2G20450.1	Ribosomal protein L14								0	1	1	0	0	0	0	21.3945	0	0	21.4702	0	0	0	0	0	0	0	0
AT5G42790.1	proteasome alpha subunit F1 (PAF1)								1	3	3	0	20.5542	26.6909	22.3067	21.5615	27.6406	22.1648	25.043	0	0	25.5791	0	0	24.9726	0	25.0687
AT5G09590.1	mitochondrial HSO70 2 (MTHSC70-2)								2	0	0	19.0746	20.8316	0	0	0	0	0	0	0	0	0	0	0	0	0	0
AT1G04510.1	MOS4-associated complex 3A (MAC3A)								0	1	1	0	0	0	0	22.169	23.0726	0	0	0	0	0	0	0	0	0	0
AT5G56280.1	COP9 signalosome subunit 6A (CSN6A)								0	1	1	0	0	0	0	21.1994	24.7442	0	0	0	0	0	0	0	0	0	0
AT5G11490.2	adaptin family protein								2	0	0	24.4017	22.0914	0	0	0	0	0	0	0	0	0	0	0	0	0	0
AT1G23740.1	Oxidoreductase, zinc-binding dehydrogenase family protein								0	1	1	0	0	21.8407	0	0	22.8641	0	0	0	0	0	0	0	0	0	0
ATCG00150.1	ATPI								0	1	1	0	0	0	0	23.4409	0	0	22.1919	0	0	0	0	0	0	0	0
AT2G30380.1	CONTAINS InterPro DOMAIN/s: F-box associated interaction domain (InterPro:IPR017451), Protein of unknown function DUF641, plant (InterPro:IPR006943)								0	1	1	0	0	0	23.7025	0	0	23.1547	0	0	0	0	0	0	0	0	0
AT2G44650.1	chloroplast chaperonin 10 (CHL-CPN10)								0	1	1	0	0	23.0339	0	0	24.2755	0	0	0	0	0	0	0	0	0	0
AT4G32470.1	Cytochrome bd ubiquinol oxidase, 14kDa subunit								1	2	2	0	22.0239	23.6779	0	22.3618	23.1557	0	21.3775	0	0	0	0	0	0	0	0
AT1G22920.1	COP9 signalosome 5A (CSN5A)								2	0	0	21.8433	20.4801	0	0	0	0	0	0	0	0	0	0	0	0	0	0
AT4G25720.1	glutaminyl cyclase (QC)								0	2	0	0	0	0	21.1226	20.6482	0	0	0	0	0	0	0	0	0	0	0
AT1G60590.1	Pectin lyase-like superfamily protein								0	2	0	0	0	21.7527	0	22.15	0	0	0	0	0	0	0	0	0	0	0
AT5G14430.1	S-adenosyl-L-methionine-dependent methyltransferases superfamily protein								0	2	0	0	0	21.6015	21.7714	0	0	0	0	0	0	0	0	0	0	0	0
AT3G23300.1	S-adenosyl-L-methionine-dependent methyltransferases superfamily protein								0	2	0	0	0	23.3005	22.2193	0	0	0	0	0	0	0	0	0	0	0	0
AT5G49720.1	glycosyl hydrolase 9A1 (GH9A1)								0	2	0	0	0	21.608	0	20.7674	0	0	0	0	0	0	0	0	0	0	0
AT3G44860.1	farnesoic acid carboxyl-O-methyltransferase (FAMT)								1	3	2	0	20.1148	21.6339	22.3471	22.9616	23.3306	22.1138	0	0	0	0	0	0	0	0	0
AT5G13120.1	cyclophilin 20-2 (CYP20-2)								0	2	0	0	0	21.7741	22.3278	0	0	0	0	0	0	0	0	0	0	0	0
AT5G61790.1	calnexin 1 (CNX1)								0	2	0	0	0	20.4472	0	22.3424	0	0	0	0	0	0	0	0	0	0	0
AT1G06290.1	acyl-CoA oxidase 3 (ACX3)								1	1	2	22.5938	0	0	0	22.1827	22.7016	21.7661	0	0	0	0	0	0	0	0	0

## Sheet: MSqRob hits
		ATG5 pulldown		ATG5K128R pulldown		Singleton
Protein group	description left-most	estimate	pval	estimate	pval	CURATED	GFP	WT	PM
AT5G50230.1	ATG16	4.29604	5.45895e-05	2.96428	0.00448395		1	3	3
AT5G36890.1	beta glucosidase 42 (BGLU42)			2.48064	0.0317386		1	2	1
AT1G07440.1	NAD(P)-binding Rossmann-fold superfamily protein	1.68167	0.0358447	2.46722	0.00778171		1	2	2
AT4G39730.1	Lipase/lipooxygenase, PLAT/LH2 family protein			2.42663	0.0375811		1	3	2
AT5G09760.2	Plant invertase/pectin methylesterase inhibitor superfamily			2.2003	0.0413798		2	1	1
AT2G16430.2	purple acid phosphatase 10 (PAP10)	2.71403	0.000210826	2.18543	0.00179173		1	2	2
AT3G26520.1	tonoplast intrinsic protein 2 (TIP2)	2.02081	0.0169558	2.1808	0.0135711		1	2	1
AT5G12040.1	Nitrilase/cyanide hydratase and apolipoprotein N-acyltransferase family protein	2.82719	0.000661888	2.15317	0.00353704		1	2	2
AT1G33590.2	Leucine-rich repeat (LRR) family protein	1.90546	1.28748e-06	2.14358	4.94143e-07		2	2	2
AT4G02520.1	glutathione S-transferase PHI 2 (GSTF2)	1.67775	0.00238813	2.10683	0.000219498		2	2	3
AT4G02080.1	secretion-associated RAS super family 2 (SAR2)			2.09191	0.046192		2	3	3
AT5G58260.1	oxidoreductases, acting on NADH or NADPH, quinone or similar compound as acceptor	1.71756	0.00928558	2.01346	0.00308476		1	2	2
AT1G48830.1	Ribosomal protein S7e family protein	2.13283	0.00290754	1.93219	0.00233389		1	1	2
AT2G05990.1	MOSAIC DEATH 1 (MOD1)			1.92432	0.0272467		1	2	2
AT3G54960.1	PDI-like 1-3 (PDIL1-3)			1.8048	0.00167135		1	2	1
AT3G63520.1	carotenoid cleavage dioxygenase 1 (CCD1)	1.67886	6.05501e-05	1.66183	6.63342e-05		2	3	2
AT2G20360.1	NAD(P)-binding Rossmann-fold superfamily protein	1.34667	0.00410015	1.55386	0.00143308		1	3	2
ATCG00680.1	photosystem II reaction center protein B (PSBB)	2.08267	0.00314404	1.53629	0.0275721		2	3	3
AT5G49970.1	pyridoxin (pyrodoxamine) 5'-phosphate oxidase (PPOX)	1.16612	0.0331015	1.52504	0.0130602		1	2	2
AT4G24350.1	Phosphorylase superfamily protein			1.49127	0.00339612		2	2	2
AT1G22530.1	PATELLIN 2 (PATL2)			1.41165	0.0355903		1	0	2
AT3G55800.1	sedoheptulose-bisphosphatase (SBPASE)	0.723469	0.0489507	1.40716	0.000504113		2	3	2
AT3G62030.2	rotamase CYP 4 (ROC4)	1.29165	0.00509556	1.40252	0.00251777		2	3	3
AT5G11950.1	Putative lysine decarboxylase family protein	0.971884	0.00183957	1.36676	4.42934e-05		2	2	3
AT1G71695.1	Peroxidase superfamily protein	2.18194	0.00162593	1.35978	0.0379864		1	2	2
AT5G25460.1	Protein of unknown function, DUF642	1.50955	0.00357647	1.31957	0.00887672		2	3	3
AT5G57655.2	xylose isomerase family protein	1.38055	0.00567149	1.30197	0.00491552		2	2	3
AT1G09780.1	Phosphoglycerate mutase, 2,3-bisphosphoglycerate-independent	0.970321	0.000424096	1.23841	7.25039e-06		2	3	3
AT2G30860.1	glutathione S-transferase PHI 9 (GSTF9)			1.17974	5.15303e-06		2	3	3
AT1G70890.1	MLP-like protein 43 (MLP43)	0.788181	0.0119698	1.14917	0.00115216		2	3	2
AT1G05190.1	embryo defective 2394 (emb2394)	1.14756	0.00709001	1.1371	0.00746235		1	3	3
AT3G59970.3	methylenetetrahydrofolate reductase 1 (MTHFR1)			1.12336	0.041513		2	3	2
AT2G16600.1	rotamase CYP 3 (ROC3)	1.02167	0.0329141	1.07562	0.025764		2	3	3
AT4G05180.1	photosystem II subunit Q-2 (PSBQ-2)			1.00773	0.0114018		2	3	3
AT5G56030.2	heat shock protein 81-2 (HSP81-2)	1.4927	0.00737897	1.00256	0.0298767		1	2	3
AT1G28290.1	arabinogalactan protein 31 (AGP31)			0.884409	0.0471843		2	3	3
AT4G09010.3	ascorbate peroxidase 4 (APX4)			0.842961	0.0166815		2	2	2
AT3G01500.2	carbonic anhydrase 1 (CA1)			0.751279	0.0147275		2	3	3
AT3G52880.2	monodehydroascorbate reductase 1 (MDAR1)			0.707761	0.0320388		2	2	3
AT4G34660.1	SH3 domain-containing protein	0.679656	0.0012085	0.641303	0.00214593		2	3	3
AT3G11710.1	lysyl-tRNA synthetase 1 (ATKRS-1)	0.670899	0.000132651	0.592625	0.000539592		2	3	3
AT1G63770.3	Peptidase M1 family protein			0.592341	0.0401605		2	2	3
AT2G22480.1	phosphofructokinase 5 (PFK5)			0.565289	0.0441733		2	3	3
AT2G20890.1	photosystem II reaction center PSB29 protein (PSB29)	0.500135	0.0118259	0.477869	0.0188896		2	3	3
AT3G25530.1	glyoxylate reductase 1 (GLYR1)	0.518243	0.013597	0.45942	0.0298768		2	3	3
AT1G49670.2	NQR			0.450578	0.0319221		2	3	3
AT2G40840.1	disproportionating enzyme 2 (DPE2)	0.593521	0.00554286	0.443	0.0480659		2	3	3
AT3G05970.1	long-chain acyl-CoA synthetase 6 (LACS6)			0.43764	0.0401977		2	3	3
AT1G53310.1	phosphoenolpyruvate carboxylase 1 (PPC1)			0.410574	0.047407		2	3	3
AT5G07350.2	TUDOR-SN protein 1 (Tudor1)			0.407457	0.0365811		2	2	3
AT2G33040.1	gamma subunit of Mt ATP synthase (ATP3)			0.406461	0.0418514		2	3	3
AT4G30310.2	FGGY family of carbohydrate kinase			0.398413	0.0270753		2	3	3
AT1G37130.1	nitrate reductase 2 (NIA2)			0.392495	0.0168917		2	3	3
AT1G35720.1	annexin 1 (ANNAT1)	2.61958	0.000820049				1	2	2
AT4G21150.1	HAPLESS 6 (HAP6)	1.81802	0.0239616				1	2	1
AT3G16230.10	Predicted eukaryotic LigT	1.71866	0.0269576				1	2	2
AT1G02280.1	translocon at the outer envelope membrane of chloroplasts 33 (TOC33)	1.66793	0.0471532				1	1	2
ATCG00270.1	photosystem II reaction center protein D (PSBD)	1.43298	0.0116237				2	3	3
AT1G29930.1;AT1G29920.1;AT1G29910.1	chlorophyll A/B binding protein 1 (CAB1)	1.32947	0.0163665				2	3	3
ATCG00020.1	photosystem II reaction center protein A (PSBA)	1.28628	0.0415322				2	3	3
AT1G04430.1	S-adenosyl-L-methionine-dependent methyltransferases superfamily protein	1.23021	0.00973724				2	3	3
AT2G05070.1;AT3G27690.2;AT2G05100.2	photosystem II light harvesting complex gene 2.2 (LHCB2.2)	1.16947	0.0128485				2	3	3
AT5G42270.1	VARIEGATED 1 (VAR1)	1.13563	0.0177134				2	3	3
AT3G06510.2	SENSITIVE TO FREEZING 2 (SFR2)	1.04356	0.00596908				2	3	3
AT5G40810.1;AT3G27240.1	Cytochrome C1 family	0.954337	0.0108768				2	3	2
AT1G62390.1	Octicosapeptide/Phox/Bem1p (PB1) domain-containing protein / tetratricopeptide repeat (TPR)-containing protein	0.895039	0.00901767				2	3	2
AT3G01390.1	vacuolar membrane ATPase 10 (VMA10)	0.871433	0.046222				2	3	3
AT4G28080.1	Tetratricopeptide repeat (TPR)-like superfamily protein	0.828117	0.0213576				2	1	2
AT4G31180.1	Class II aminoacyl-tRNA and biotin synthetases superfamily protein	0.799498	0.0296862				2	3	3
AT2G31790.1	UDP-Glycosyltransferase superfamily protein	0.698874	0.0461919				2	3	3
AT5G37510.2	embryo defective 1467 (EMB1467)	0.59508	0.0120284				2	3	3
AT1G72970.1	HOTHEAD (HTH)	0.493067	0.0422938				2	3	3
AT5G62790.2	1-deoxy-D-xylulose 5-phosphate reductoisomerase (DXR)	0.451155	0.047804				2	3	3
AT5G44070.1	CADMIUM SENSITIVE 1 (CAD1)	0.404854	0.0399158				2	3	3
AT2G22250.2	aspartate aminotransferase (AAT)	0.369562	0.0205719				2	3	3
AT1G65960.2	glutamate decarboxylase 2 (GAD2)	0.347026	0.0425033				2	3	3

## Sheet: msqrobsum
protein	description	contrast	logFC	sigma_contrast	se	t	pvalue	qvalue
ATCG00280.1	photosystem II reaction center protein C (PSBC)	conditionK128R-conditionGFP	0	1.41421e-09	1.94534e-09	0	1	1
ATCG00280.1	photosystem II reaction center protein C (PSBC)	conditionWT-conditionGFP	0	1.41421e-09	1.94534e-09	0	1	1
ATCG00280.1	photosystem II reaction center protein C (PSBC)	conditionWT-conditionK128R	0	1.41421e-09	1.94534e-09	0	1	1
AT5G30510.1	ribosomal protein S1 (RPS1)	conditionK128R-conditionGFP	0	1.41421e-09	1.3871e-09	0	1	1
AT5G30510.1	ribosomal protein S1 (RPS1)	conditionWT-conditionGFP	0	1.41421e-09	1.3871e-09	0	1	1
AT5G30510.1	ribosomal protein S1 (RPS1)	conditionWT-conditionK128R	0	1.41421e-09	1.3871e-09	0	1	1
AT2G25280.1	CONTAINS InterPro DOMAIN/s: UPF0103/Mediator of ErbB2-driven cell motility (Memo), related (InterPro:IPR002737)	conditionK128R-conditionGFP	0	1.41421e-09	1.37397e-09	0	1	1
AT2G25280.1	CONTAINS InterPro DOMAIN/s: UPF0103/Mediator of ErbB2-driven cell motility (Memo), related (InterPro:IPR002737)	conditionWT-conditionGFP	0	1.41421e-09	1.37397e-09	0	1	1
AT2G25280.1	CONTAINS InterPro DOMAIN/s: UPF0103/Mediator of ErbB2-driven cell motility (Memo), related (InterPro:IPR002737)	conditionWT-conditionK128R	0	1.41421e-09	1.37397e-09	0	1	1
AT5G54960.1	pyruvate decarboxylase-2 (PDC2)	conditionK128R-conditionGFP	0	1.41421e-09	2.41472e-09	0	1	1
AT5G54960.1	pyruvate decarboxylase-2 (PDC2)	conditionWT-conditionGFP	0	1.41421e-09	2.41472e-09	0	1	1
AT5G54960.1	pyruvate decarboxylase-2 (PDC2)	conditionWT-conditionK128R	0	1.41421e-09	2.41472e-09	0	1	1
AT5G23120.2	HIGH CHLOROPHYLL FLUORESCENCE 136 (HCF136)	conditionK128R-conditionGFP	0	1.41421e-09	1.4533e-09	0	1	1
AT5G23120.2	HIGH CHLOROPHYLL FLUORESCENCE 136 (HCF136)	conditionWT-conditionGFP	0	1.41421e-09	1.4533e-09	0	1	1
AT5G23120.2	HIGH CHLOROPHYLL FLUORESCENCE 136 (HCF136)	conditionWT-conditionK128R	0	1.41421e-09	1.4533e-09	0	1	1
AT5G38660.2	ACCLIMATION OF PHOTOSYNTHESIS TO ENVIRONMENT (APE1)	conditionK128R-conditionGFP	0	1.41421e-09	2.02091e-09	0	1	1
AT5G38660.2	ACCLIMATION OF PHOTOSYNTHESIS TO ENVIRONMENT (APE1)	conditionWT-conditionGFP	0	1.41421e-09	2.02091e-09	0	1	1
AT5G38660.2	ACCLIMATION OF PHOTOSYNTHESIS TO ENVIRONMENT (APE1)	conditionWT-conditionK128R	0	1.41421e-09	2.02091e-09	0	1	1
AT1G02140.1	MAGO NASHI (MAGO)	conditionK128R-conditionGFP	0	1.41421e-09	8.65637e-10	0	1	1
AT1G02140.1	MAGO NASHI (MAGO)	conditionWT-conditionGFP	0	1.41421e-09	8.65637e-10	0	1	1
AT1G02140.1	MAGO NASHI (MAGO)	conditionWT-conditionK128R	0	1.41421e-09	8.65637e-10	0	1	1
AT5G35630.1	glutamine synthetase 2 (GS2)	conditionK128R-conditionGFP	0	1.41421e-09	2.47814e-09	0	1	1
AT5G35630.1	glutamine synthetase 2 (GS2)	conditionWT-conditionGFP	0	1.41421e-09	2.47814e-09	0	1	1
AT5G35630.1	glutamine synthetase 2 (GS2)	conditionWT-conditionK128R	0	1.41421e-09	2.47814e-09	0	1	1
AT5G50950.1	FUMARASE 2 (FUM2)	conditionK128R-conditionGFP	0	1.41421e-09	2.00727e-09	0	1	1
AT5G50950.1	FUMARASE 2 (FUM2)	conditionWT-conditionGFP	0	1.41421e-09	2.00727e-09	0	1	1
AT5G50950.1	FUMARASE 2 (FUM2)	conditionWT-conditionK128R	0	1.41421e-09	2.00727e-09	0	1	1
AT2G27820.1	prephenate dehydratase 1 (PD1)	conditionK128R-conditionGFP	0	1.41421e-09	1.21367e-09	0	1	1
AT2G27820.1	prephenate dehydratase 1 (PD1)	conditionWT-conditionGFP	0	1.41421e-09	1.21367e-09	0	1	1
AT2G27820.1	prephenate dehydratase 1 (PD1)	conditionWT-conditionK128R	0	1.41421e-09	1.21367e-09	0	1	1
AT5G50850.1	MACCI-BOU (MAB1)	conditionK128R-conditionGFP	0	1.41421e-09	1.26538e-09	0	1	1
AT5G50850.1	MACCI-BOU (MAB1)	conditionWT-conditionGFP	0	1.41421e-09	1.26538e-09	0	1	1
AT5G50850.1	MACCI-BOU (MAB1)	conditionWT-conditionK128R	0	1.41421e-09	1.26538e-09	0	1	1
AT1G29880.1	glycyl-tRNA synthetase / glycine--tRNA ligase	conditionK128R-conditionGFP	0	1.41421e-09	1.37089e-09	0	1	1
AT1G29880.1	glycyl-tRNA synthetase / glycine--tRNA ligase	conditionWT-conditionGFP	0	1.41421e-09	1.37089e-09	0	1	1
AT1G29880.1	glycyl-tRNA synthetase / glycine--tRNA ligase	conditionWT-conditionK128R	0	1.41421e-09	1.37089e-09	0	1	1
AT5G13780.1	Acyl-CoA N-acyltransferases (NAT) superfamily protein	conditionK128R-conditionGFP	0	1.41421e-09	1.25941e-09	0	1	1
AT5G13780.1	Acyl-CoA N-acyltransferases (NAT) superfamily protein	conditionWT-conditionGFP	0	1.41421e-09	1.25941e-09	0	1	1
AT5G13780.1	Acyl-CoA N-acyltransferases (NAT) superfamily protein	conditionWT-conditionK128R	0	1.41421e-09	1.25941e-09	0	1	1
AT1G30230.2	Glutathione S-transferase, C-terminal-like	conditionK128R-conditionGFP	0	1.41421e-09	1.5297e-09	0	1	1
AT1G30230.2	Glutathione S-transferase, C-terminal-like	conditionWT-conditionGFP	0	1.41421e-09	1.5297e-09	0	1	1
AT1G30230.2	Glutathione S-transferase, C-terminal-like	conditionWT-conditionK128R	0	1.41421e-09	1.5297e-09	0	1	1
AT2G42490.1	Copper amine oxidase family protein	conditionK128R-conditionGFP	0	1.41421e-09	2.47606e-09	0	1	1
AT2G42490.1	Copper amine oxidase family protein	conditionWT-conditionGFP	0	1.41421e-09	2.47606e-09	0	1	1
AT2G42490.1	Copper amine oxidase family protein	conditionWT-conditionK128R	0	1.41421e-09	2.47606e-09	0	1	1
AT5G17920.1	ATMS1	conditionK128R-conditionGFP	0	1.41421e-09	2.44742e-09	0	1	1
AT5G17920.1	ATMS1	conditionWT-conditionGFP	0	1.41421e-09	2.44742e-09	0	1	1
AT5G17920.1	ATMS1	conditionWT-conditionK128R	0	1.41421e-09	2.44742e-09	0	1	1
AT3G18190.1	TCP-1/cpn60 chaperonin family protein	conditionK128R-conditionGFP	0	1.41421e-09	1.65146e-09	0	1	1
AT3G18190.1	TCP-1/cpn60 chaperonin family protein	conditionWT-conditionGFP	0	1.41421e-09	1.65146e-09	0	1	1
AT3G18190.1	TCP-1/cpn60 chaperonin family protein	conditionWT-conditionK128R	0	1.41421e-09	1.65146e-09	0	1	1
AT5G52920.1	plastidic pyruvate kinase beta subunit 1 (PKP-BETA1)	conditionK128R-conditionGFP	0	1.41421e-09	1.29053e-09	0	1	1
AT5G52920.1	plastidic pyruvate kinase beta subunit 1 (PKP-BETA1)	conditionWT-conditionGFP	0	1.41421e-09	1.29053e-09	0	1	1
AT5G52920.1	plastidic pyruvate kinase beta subunit 1 (PKP-BETA1)	conditionWT-conditionK128R	0	1.41421e-09	1.29053e-09	0	1	1
AT3G06580.1	GALK	conditionK128R-conditionGFP	0	1.41421e-09	1.99241e-09	0	1	1
AT3G06580.1	GALK	conditionWT-conditionGFP	0	1.41421e-09	1.99241e-09	0	1	1
AT3G06580.1	GALK	conditionWT-conditionK128R	0	1.41421e-09	1.99241e-09	0	1	1
AT3G05910.1	Pectinacetylesterase family protein	conditionK128R-conditionGFP	0	1.41421e-09	1.22082e-09	0	1	1
AT3G05910.1	Pectinacetylesterase family protein	conditionWT-conditionGFP	0	1.41421e-09	1.22082e-09	0	1	1
AT3G05910.1	Pectinacetylesterase family protein	conditionWT-conditionK128R	0	1.41421e-09	1.22082e-09	0	1	1
AT4G31120.1	SHK1 binding protein 1 (SKB1)	conditionK128R-conditionGFP	0	1.41421e-09	1.36073e-09	0	1	1
AT4G31120.1	SHK1 binding protein 1 (SKB1)	conditionWT-conditionGFP	0	1.41421e-09	1.36073e-09	0	1	1
AT4G31120.1	SHK1 binding protein 1 (SKB1)	conditionWT-conditionK128R	0	1.41421e-09	1.36073e-09	0	1	1
AT1G60550.1	enoyl-CoA hydratase/isomerase D (ECHID)	conditionK128R-conditionGFP	0	1.41421e-09	9.77951e-10	0	1	1
AT1G60550.1	enoyl-CoA hydratase/isomerase D (ECHID)	conditionWT-conditionGFP	0	1.41421e-09	9.77951e-10	0	1	1
AT1G60550.1	enoyl-CoA hydratase/isomerase D (ECHID)	conditionWT-conditionK128R	0	1.41421e-09	9.77951e-10	0	1	1
AT1G09620.1	ATP binding	conditionK128R-conditionGFP	0	1.41421e-09	1.16171e-09	0	1	1
AT1G09620.1	ATP binding	conditionWT-conditionGFP	0	1.41421e-09	1.16171e-09	0	1	1
AT1G09620.1	ATP binding	conditionWT-conditionK128R	0	1.41421e-09	1.16171e-09	0	1	1
AT5G45620.1	Proteasome component (PCI) domain protein	conditionK128R-conditionGFP	0	1.41421e-09	9.52896e-10	0	1	1
AT5G45620.1	Proteasome component (PCI) domain protein	conditionWT-conditionGFP	0	1.41421e-09	9.52896e-10	0	1	1
AT5G45620.1	Proteasome component (PCI) domain protein	conditionWT-conditionK128R	0	1.41421e-09	9.52896e-10	0	1	1
AT4G19006.2	Proteasome component (PCI) domain protein	conditionK128R-conditionGFP	0	1.41421e-09	9.02532e-10	0	1	1
AT4G19006.2	Proteasome component (PCI) domain protein	conditionWT-conditionGFP	0	1.41421e-09	9.02532e-10	0	1	1
AT4G19006.2	Proteasome component (PCI) domain protein	conditionWT-conditionK128R	0	1.41421e-09	9.02532e-10	0	1	1
AT1G11790.1	arogenate dehydratase 1 (ADT1)	conditionK128R-conditionGFP	0	1.41421e-09	1.4559e-09	0	1	1
AT1G11790.1	arogenate dehydratase 1 (ADT1)	conditionWT-conditionGFP	0	1.41421e-09	1.4559e-09	0	1	1
AT1G11790.1	arogenate dehydratase 1 (ADT1)	conditionWT-conditionK128R	0	1.41421e-09	1.4559e-09	0	1	1
AT1G57720.1	Translation elongation factor EF1B, gamma chain	conditionK128R-conditionGFP	0	1.41421e-09	1.91809e-09	0	1	1
AT1G57720.1	Translation elongation factor EF1B, gamma chain	conditionWT-conditionGFP	0	1.41421e-09	1.91809e-09	0	1	1
AT1G57720.1	Translation elongation factor EF1B, gamma chain	conditionWT-conditionK128R	0	1.41421e-09	1.91809e-09	0	1	1
AT5G10450.4	G-box regulating factor 6 (GRF6)	conditionK128R-conditionGFP	0	1.41421e-09	1.52481e-09	0	1	1
AT5G10450.4	G-box regulating factor 6 (GRF6)	conditionWT-conditionGFP	0	1.41421e-09	1.52481e-09	0	1	1
AT5G10450.4	G-box regulating factor 6 (GRF6)	conditionWT-conditionK128R	0	1.41421e-09	1.52481e-09	0	1	1
AT1G35160.2	GF14 protein phi chain (GF14 PHI)	conditionK128R-conditionGFP	0	1.41421e-09	1.88087e-09	0	1	1
AT1G35160.2	GF14 protein phi chain (GF14 PHI)	conditionWT-conditionGFP	0	1.41421e-09	1.88087e-09	0	1	1
AT1G35160.2	GF14 protein phi chain (GF14 PHI)	conditionWT-conditionK128R	0	1.41421e-09	1.88087e-09	0	1	1
AT4G09000.2	general regulatory factor 1 (GRF1)	conditionK128R-conditionGFP	0	1.41421e-09	1.7268e-09	0	1	1
AT4G09000.2	general regulatory factor 1 (GRF1)	conditionWT-conditionGFP	0	1.41421e-09	1.7268e-09	0	1	1
AT4G09000.2	general regulatory factor 1 (GRF1)	conditionWT-conditionK128R	0	1.41421e-09	1.7268e-09	0	1	1
AT2G21330.1	fructose-bisphosphate aldolase 1 (FBA1)	conditionK128R-conditionGFP	0	1.41421e-09	1.72091e-09	0	1	1
AT2G21330.1	fructose-bisphosphate aldolase 1 (FBA1)	conditionWT-conditionGFP	0	1.41421e-09	1.72091e-09	0	1	1
AT2G21330.1	fructose-bisphosphate aldolase 1 (FBA1)	conditionWT-conditionK128R	0	1.41421e-09	1.72091e-09	0	1	1
AT3G06660.1	PAPA-1-like family protein / zinc finger (HIT type) family protein	conditionK128R-conditionGFP	0	1.41421e-09	9.07767e-10	0	1	1
AT3G06660.1	PAPA-1-like family protein / zinc finger (HIT type) family protein	conditionWT-conditionGFP	0	1.41421e-09	9.07767e-10	0	1	1
AT3G06660.1	PAPA-1-like family protein / zinc finger (HIT type) family protein	conditionWT-conditionK128R	0	1.41421e-09	9.07767e-10	0	1	1
AT3G20050.1	T-complex protein 1 alpha subunit (TCP-1)	conditionK128R-conditionGFP	0	1.41421e-09	1.54854e-09	0	1	1
AT3G20050.1	T-complex protein 1 alpha subunit (TCP-1)	conditionWT-conditionGFP	0	1.41421e-09	1.54854e-09	0	1	1
AT3G20050.1	T-complex protein 1 alpha subunit (TCP-1)	conditionWT-conditionK128R	0	1.41421e-09	1.54854e-09	0	1	1
AT1G09640.1	Translation elongation factor EF1B, gamma chain	conditionK128R-conditionGFP	0	1.41421e-09	2.00128e-09	0	1	1
AT1G09640.1	Translation elongation factor EF1B, gamma chain	conditionWT-conditionGFP	0	1.41421e-09	2.00128e-09	0	1	1
AT1G09640.1	Translation elongation factor EF1B, gamma chain	conditionWT-conditionK128R	0	1.41421e-09	2.00128e-09	0	1	1
AT1G30630.1	Coatomer epsilon subunit	conditionK128R-conditionGFP	0	1.41421e-09	1.35377e-09	0	1	1
AT1G30630.1	Coatomer epsilon subunit	conditionWT-conditionGFP	0	1.41421e-09	1.35377e-09	0	1	1
AT1G30630.1	Coatomer epsilon subunit	conditionWT-conditionK128R	0	1.41421e-09	1.35377e-09	0	1	1
AT3G24430.1	HIGH-CHLOROPHYLL-FLUORESCENCE 101 (HCF101)	conditionK128R-conditionGFP	0	1.41421e-09	1.37654e-09	0	1	1
AT3G24430.1	HIGH-CHLOROPHYLL-FLUORESCENCE 101 (HCF101)	conditionWT-conditionGFP	0	1.41421e-09	1.37654e-09	0	1	1
AT3G24430.1	HIGH-CHLOROPHYLL-FLUORESCENCE 101 (HCF101)	conditionWT-conditionK128R	0	1.41421e-09	1.37654e-09	0	1	1
AT2G41740.1	villin 2 (VLN2)	conditionK128R-conditionGFP	0	1.41421e-09	1.05923e-09	0	1	1
AT2G41740.1	villin 2 (VLN2)	conditionWT-conditionGFP	0	1.41421e-09	1.05923e-09	0	1	1
AT2G41740.1	villin 2 (VLN2)	conditionWT-conditionK128R	0	1.41421e-09	1.05923e-09	0	1	1
AT2G41530.1	S-formylglutathione hydrolase (SFGH)	conditionK128R-conditionGFP	0	1.41421e-09	1.60371e-09	0	1	1
AT2G41530.1	S-formylglutathione hydrolase (SFGH)	conditionWT-conditionGFP	0	1.41421e-09	1.60371e-09	0	1	1
AT2G41530.1	S-formylglutathione hydrolase (SFGH)	conditionWT-conditionK128R	0	1.41421e-09	1.60371e-09	0	1	1
AT1G51690.5	protein phosphatase 2A 55 kDa regulatory subunit B alpha isoform (B ALPHA)	conditionK128R-conditionGFP	0	1.41421e-09	1.52581e-09	0	1	1
AT1G51690.5	protein phosphatase 2A 55 kDa regulatory subunit B alpha isoform (B ALPHA)	conditionWT-conditionGFP	0	1.41421e-09	1.52581e-09	0	1	1
AT1G51690.5	protein phosphatase 2A 55 kDa regulatory subunit B alpha isoform (B ALPHA)	conditionWT-conditionK128R	0	1.41421e-09	1.52581e-09	0	1	1
AT1G22300.1	general regulatory factor 10 (GRF10)	conditionK128R-conditionGFP	0	1.41421e-09	1.14345e-09	0	1	1
AT1G22300.1	general regulatory factor 10 (GRF10)	conditionWT-conditionGFP	0	1.41421e-09	1.14345e-09	0	1	1
AT1G22300.1	general regulatory factor 10 (GRF10)	conditionWT-conditionK128R	0	1.41421e-09	1.14345e-09	0	1	1
AT3G55610.1	delta 1-pyrroline-5-carboxylate synthase 2 (P5CS2)	conditionK128R-conditionGFP	0	1.41421e-09	1.78689e-09	0	1	1
AT3G55610.1	delta 1-pyrroline-5-carboxylate synthase 2 (P5CS2)	conditionWT-conditionGFP	0	1.41421e-09	1.78689e-09	0	1	1
AT3G55610.1	delta 1-pyrroline-5-carboxylate synthase 2 (P5CS2)	conditionWT-conditionK128R	0	1.41421e-09	1.78689e-09	0	1	1
AT5G38830.1	Cysteinyl-tRNA synthetase, class Ia family protein	conditionK128R-conditionGFP	0	1.41421e-09	1.57463e-09	0	1	1
AT5G38830.1	Cysteinyl-tRNA synthetase, class Ia family protein	conditionWT-conditionGFP	0	1.41421e-09	1.57463e-09	0	1	1
AT5G38830.1	Cysteinyl-tRNA synthetase, class Ia family protein	conditionWT-conditionK128R	0	1.41421e-09	1.57463e-09	0	1	1
AT5G20630.1	germin 3 (GER3)	conditionK128R-conditionGFP	0	1.41421e-09	3.60033e-09	0	1	1
AT5G20630.1	germin 3 (GER3)	conditionWT-conditionGFP	0	1.41421e-09	3.60033e-09	0	1	1
AT5G20630.1	germin 3 (GER3)	conditionWT-conditionK128R	0	1.41421e-09	3.60033e-09	0	1	1
AT1G48850.1	embryo defective 1144 (EMB1144)	conditionK128R-conditionGFP	0	1.41421e-09	2.0923e-09	0	1	1
AT1G48850.1	embryo defective 1144 (EMB1144)	conditionWT-conditionGFP	0	1.41421e-09	2.0923e-09	0	1	1
AT1G48850.1	embryo defective 1144 (EMB1144)	conditionWT-conditionK128R	0	1.41421e-09	2.0923e-09	0	1	1
AT3G63140.1	chloroplast stem-loop binding protein of 41 kDa (CSP41A)	conditionK128R-conditionGFP	0	1.41421e-09	2.22388e-09	0	1	1
AT3G63140.1	chloroplast stem-loop binding protein of 41 kDa (CSP41A)	conditionWT-conditionGFP	0	1.41421e-09	2.22388e-09	0	1	1
AT3G63140.1	chloroplast stem-loop binding protein of 41 kDa (CSP41A)	conditionWT-conditionK128R	0	1.41421e-09	2.22388e-09	0	1	1
AT3G14310.1	pectin methylesterase 3 (PME3)	conditionK128R-conditionGFP	0	1.41421e-09	1.88306e-09	0	1	1
AT3G14310.1	pectin methylesterase 3 (PME3)	conditionWT-conditionGFP	0	1.41421e-09	1.88306e-09	0	1	1
AT3G14310.1	pectin methylesterase 3 (PME3)	conditionWT-conditionK128R	0	1.41421e-09	1.88306e-09	0	1	1
AT3G12780.1	phosphoglycerate kinase 1 (PGK1)	conditionK128R-conditionGFP	0	1.41421e-09	2.54014e-09	0	1	1
AT3G12780.1	phosphoglycerate kinase 1 (PGK1)	conditionWT-conditionGFP	0	1.41421e-09	2.54014e-09	0	1	1
AT3G12780.1	phosphoglycerate kinase 1 (PGK1)	conditionWT-conditionK128R	0	1.41421e-09	2.54014e-09	0	1	1
AT1G19920.1	APS2	conditionK128R-conditionGFP	0	1.41421e-09	1.18219e-09	0	1	1
AT1G19920.1	APS2	conditionWT-conditionGFP	0	1.41421e-09	1.18219e-09	0	1	1
AT1G19920.1	APS2	conditionWT-conditionK128R	0	1.41421e-09	1.18219e-09	0	1	1
ATCG00120.1	ATP synthase subunit alpha (ATPA)	conditionK128R-conditionGFP	0	1.41421e-09	3.82364e-09	0	1	1
ATCG00120.1	ATP synthase subunit alpha (ATPA)	conditionWT-conditionGFP	0	1.41421e-09	3.82364e-09	0	1	1
ATCG00120.1	ATP synthase subunit alpha (ATPA)	conditionWT-conditionK128R	0	1.41421e-09	3.82364e-09	0	1	1
AT5G46290.3	3-ketoacyl-acyl carrier protein synthase I (KAS I)	conditionK128R-conditionGFP	0	1.41421e-09	1.64771e-09	0	1	1
AT5G46290.3	3-ketoacyl-acyl carrier protein synthase I (KAS I)	conditionWT-conditionGFP	0	1.41421e-09	1.64771e-09	0	1	1
AT5G46290.3	3-ketoacyl-acyl carrier protein synthase I (KAS I)	conditionWT-conditionK128R	0	1.41421e-09	1.64771e-09	0	1	1
AT4G25080.6	magnesium-protoporphyrin IX methyltransferase (CHLM)	conditionK128R-conditionGFP	0	1.41421e-09	1.33383e-09	0	1	1
AT4G25080.6	magnesium-protoporphyrin IX methyltransferase (CHLM)	conditionWT-conditionGFP	0	1.41421e-09	1.33383e-09	0	1	1
AT4G25080.6	magnesium-protoporphyrin IX methyltransferase (CHLM)	conditionWT-conditionK128R	0	1.41421e-09	1.33383e-09	0	1	1
AT5G17380.1	Thiamine pyrophosphate dependent pyruvate decarboxylase family protein	conditionK128R-conditionGFP	0	1.41421e-09	7.9636e-10	0	1	1
AT5G17380.1	Thiamine pyrophosphate dependent pyruvate decarboxylase family protein	conditionWT-conditionGFP	0	1.41421e-09	7.9636e-10	0	1	1
AT5G17380.1	Thiamine pyrophosphate dependent pyruvate decarboxylase family protein	conditionWT-conditionK128R	0	1.41421e-09	7.9636e-10	0	1	1
AT3G63490.1	Ribosomal protein L1p/L10e family	conditionK128R-conditionGFP	0	1.41421e-09	1.86545e-09	0	1	1
AT3G63490.1	Ribosomal protein L1p/L10e family	conditionWT-conditionGFP	0	1.41421e-09	1.86545e-09	0	1	1
AT3G63490.1	Ribosomal protein L1p/L10e family	conditionWT-conditionK128R	0	1.41421e-09	1.86545e-09	0	1	1
AT1G70410.2	beta carbonic anhydrase 4 (BCA4)	conditionK128R-conditionGFP	0	1.41421e-09	1.1305e-09	0	1	1
AT1G70410.2	beta carbonic anhydrase 4 (BCA4)	conditionWT-conditionGFP	0	1.41421e-09	1.1305e-09	0	1	1
AT1G70410.2	beta carbonic anhydrase 4 (BCA4)	conditionWT-conditionK128R	0	1.41421e-09	1.1305e-09	0	1	1
AT2G34470.2	urease accessory protein G (UREG)	conditionK128R-conditionGFP	0	1.41421e-09	1.41575e-09	0	1	1
AT2G34470.2	urease accessory protein G (UREG)	conditionWT-conditionGFP	0	1.41421e-09	1.41575e-09	0	1	1
AT2G34470.2	urease accessory protein G (UREG)	conditionWT-conditionK128R	0	1.41421e-09	1.41575e-09	0	1	1
AT1G56190.1	Phosphoglycerate kinase family protein	conditionK128R-conditionGFP	0	1.41421e-09	1.48971e-09	0	1	1
AT1G56190.1	Phosphoglycerate kinase family protein	conditionWT-conditionGFP	0	1.41421e-09	1.48971e-09	0	1	1
AT1G56190.1	Phosphoglycerate kinase family protein	conditionWT-conditionK128R	0	1.41421e-09	1.48971e-09	0	1	1
AT5G53460.1	NADH-dependent glutamate synthase 1 (GLT1)	conditionK128R-conditionGFP	0	1.41421e-09	1.932e-09	0	1	1
AT5G53460.1	NADH-dependent glutamate synthase 1 (GLT1)	conditionWT-conditionGFP	0	1.41421e-09	1.932e-09	0	1	1
AT5G53460.1	NADH-dependent glutamate synthase 1 (GLT1)	conditionWT-conditionK128R	0	1.41421e-09	1.932e-09	0	1	1
AT1G48520.1	GLU-ADT subunit B (GATB)	conditionK128R-conditionGFP	0	1.41421e-09	1.08244e-09	0	1	1
AT1G48520.1	GLU-ADT subunit B (GATB)	conditionWT-conditionGFP	0	1.41421e-09	1.08244e-09	0	1	1
AT1G48520.1	GLU-ADT subunit B (GATB)	conditionWT-conditionK128R	0	1.41421e-09	1.08244e-09	0	1	1
AT5G07350.2	TUDOR-SN protein 1 (Tudor1)	conditionK128R-conditionGFP	0	1.41421e-09	1.41709e-09	0	1	1
AT5G07350.2	TUDOR-SN protein 1 (Tudor1)	conditionWT-conditionGFP	0	1.41421e-09	1.41709e-09	0	1	1
AT5G07350.2	TUDOR-SN protein 1 (Tudor1)	conditionWT-conditionK128R	0	1.41421e-09	1.41709e-09	0	1	1
AT1G65860.1	flavin-monooxygenase glucosinolate S-oxygenase 1 (FMO GS-OX1)	conditionK128R-conditionGFP	0	1.41421e-09	1.16533e-09	0	1	1
AT1G65860.1	flavin-monooxygenase glucosinolate S-oxygenase 1 (FMO GS-OX1)	conditionWT-conditionGFP	0	1.41421e-09	1.16533e-09	0	1	1
AT1G65860.1	flavin-monooxygenase glucosinolate S-oxygenase 1 (FMO GS-OX1)	conditionWT-conditionK128R	0	1.41421e-09	1.16533e-09	0	1	1
AT1G20220.1	Alba DNA/RNA-binding protein	conditionK128R-conditionGFP	0	1.41421e-09	9.77822e-10	0	1	1
AT1G20220.1	Alba DNA/RNA-binding protein	conditionWT-conditionGFP	0	1.41421e-09	9.77822e-10	0	1	1
AT1G20220.1	Alba DNA/RNA-binding protein	conditionWT-conditionK128R	0	1.41421e-09	9.77822e-10	0	1	1
AT1G76010.1	Alba DNA/RNA-binding protein	conditionK128R-conditionGFP	0	1.41421e-09	1.10146e-09	0	1	1
AT1G76010.1	Alba DNA/RNA-binding protein	conditionWT-conditionGFP	0	1.41421e-09	1.10146e-09	0	1	1
AT1G76010.1	Alba DNA/RNA-binding protein	conditionWT-conditionK128R	0	1.41421e-09	1.10146e-09	0	1	1
AT1G20110.1	RING/FYVE/PHD zinc finger superfamily protein	conditionK128R-conditionGFP	0	1.41421e-09	1.78726e-09	0	1	1
AT1G20110.1	RING/FYVE/PHD zinc finger superfamily protein	conditionWT-conditionGFP	0	1.41421e-09	1.78726e-09	0	1	1
AT1G20110.1	RING/FYVE/PHD zinc finger superfamily protein	conditionWT-conditionK128R	0	1.41421e-09	1.78726e-09	0	1	1
AT5G45390.1	CLP protease P4 (CLPP4)	conditionK128R-conditionGFP	0	1.41421e-09	1.75534e-09	0	1	1
AT5G45390.1	CLP protease P4 (CLPP4)	conditionWT-conditionGFP	0	1.41421e-09	1.75534e-09	0	1	1
AT5G45390.1	CLP protease P4 (CLPP4)	conditionWT-conditionK128R	0	1.41421e-09	1.75534e-09	0	1	1
AT3G18780.2	actin 2 (ACT2)	conditionK128R-conditionGFP	0	1.41421e-09	1.06568e-09	0	1	1
AT3G18780.2	actin 2 (ACT2)	conditionWT-conditionGFP	0	1.41421e-09	1.06568e-09	0	1	1
AT3G18780.2	actin 2 (ACT2)	conditionWT-conditionK128R	0	1.41421e-09	1.06568e-09	0	1	1
AT3G62120.1	Class II aaRS and biotin synthetases superfamily protein	conditionK128R-conditionGFP	0	1.41421e-09	1.14979e-09	0	1	1
AT3G62120.1	Class II aaRS and biotin synthetases superfamily protein	conditionWT-conditionGFP	0	1.41421e-09	1.14979e-09	0	1	1
AT3G62120.1	Class II aaRS and biotin synthetases superfamily protein	conditionWT-conditionK128R	0	1.41421e-09	1.14979e-09	0	1	1
AT1G18080.1	ATARCA	conditionK128R-conditionGFP	0	1.41421e-09	2.11037e-09	0	1	1
AT1G18080.1	ATARCA	conditionWT-conditionGFP	0	1.41421e-09	2.11037e-09	0	1	1
AT1G18080.1	ATARCA	conditionWT-conditionK128R	0	1.41421e-09	2.11037e-09	0	1	1
AT1G48630.1	receptor for activated C kinase 1B (RACK1B_AT)	conditionK128R-conditionGFP	0	1.41421e-09	1.5886e-09	0	1	1
AT3G22960.1	PKP-ALPHA	conditionK128R-conditionGFP	0	1.41421e-09	1.56921e-09	0	1	1
AT3G22960.1	PKP-ALPHA	conditionWT-conditionGFP	0	1.41421e-09	1.56921e-09	0	1	1
AT3G22960.1	PKP-ALPHA	conditionWT-conditionK128R	0	1.41421e-09	1.56921e-09	0	1	1
AT2G14750.1	APS kinase (APK)	conditionK128R-conditionGFP	0	1.41421e-09	2.44963e-09	0	1	1
AT2G14750.1	APS kinase (APK)	conditionWT-conditionGFP	0	1.41421e-09	2.44963e-09	0	1	1
AT2G14750.1	APS kinase (APK)	conditionWT-conditionK128R	0	1.41421e-09	2.44963e-09	0	1	1
AT4G39330.1	cinnamyl alcohol dehydrogenase 9 (CAD9)	conditionK128R-conditionGFP	0	1.41421e-09	2.30809e-09	0	1	1
AT4G39330.1	cinnamyl alcohol dehydrogenase 9 (CAD9)	conditionWT-conditionGFP	0	1.41421e-09	2.30809e-09	0	1	1
AT4G39330.1	cinnamyl alcohol dehydrogenase 9 (CAD9)	conditionWT-conditionK128R	0	1.41421e-09	2.30809e-09	0	1	1
AT1G50200.2	Alanyl-tRNA synthetase (ALATS)	conditionK128R-conditionGFP	0	1.41421e-09	1.5078e-09	0	1	1
AT1G50200.2	Alanyl-tRNA synthetase (ALATS)	conditionWT-conditionGFP	0	1.41421e-09	1.5078e-09	0	1	1
AT1G50200.2	Alanyl-tRNA synthetase (ALATS)	conditionWT-conditionK128R	0	1.41421e-09	1.5078e-09	0	1	1
AT4G13940.1	MATERNAL EFFECT EMBRYO ARREST 58 (MEE58)	conditionK128R-conditionGFP	0	1.41421e-09	1.90985e-09	0	1	1
AT4G13940.1	MATERNAL EFFECT EMBRYO ARREST 58 (MEE58)	conditionWT-conditionGFP	0	1.41421e-09	1.90985e-09	0	1	1
AT4G13940.1	MATERNAL EFFECT EMBRYO ARREST 58 (MEE58)	conditionWT-conditionK128R	0	1.41421e-09	1.90985e-09	0	1	1
AT3G11930.3	Adenine nucleotide alpha hydrolases-like superfamily protein	conditionK128R-conditionGFP	0	1.41421e-09	1.78291e-09	0	1	1
AT3G11930.3	Adenine nucleotide alpha hydrolases-like superfamily protein	conditionWT-conditionGFP	0	1.41421e-09	1.78291e-09	0	1	1
AT3G11930.3	Adenine nucleotide alpha hydrolases-like superfamily protein	conditionWT-conditionK128R	0	1.41421e-09	1.78291e-09	0	1	1
AT1G16720.2	high chlorophyll fluorescence phenotype 173 (HCF173)	conditionK128R-conditionGFP	0	1.41421e-09	1.32089e-09	0	1	1
AT1G16720.2	high chlorophyll fluorescence phenotype 173 (HCF173)	conditionWT-conditionGFP	0	1.41421e-09	1.32089e-09	0	1	1
AT1G16720.2	high chlorophyll fluorescence phenotype 173 (HCF173)	conditionWT-conditionK128R	0	1.41421e-09	1.32089e-09	0	1	1
AT1G11860.3	Glycine cleavage T-protein family	conditionK128R-conditionGFP	0	1.41421e-09	2.03196e-09	0	1	1
AT1G11860.3	Glycine cleavage T-protein family	conditionWT-conditionGFP	0	1.41421e-09	2.03196e-09	0	1	1
AT1G11860.3	Glycine cleavage T-protein family	conditionWT-conditionK128R	0	1.41421e-09	2.03196e-09	0	1	1
AT2G20580.1	26S proteasome regulatory subunit S2 1A (RPN1A)	conditionK128R-conditionGFP	0	1.41421e-09	1.13823e-09	0	1	1
AT2G20580.1	26S proteasome regulatory subunit S2 1A (RPN1A)	conditionWT-conditionGFP	0	1.41421e-09	1.13823e-09	0	1	1
AT2G20580.1	26S proteasome regulatory subunit S2 1A (RPN1A)	conditionWT-conditionK128R	0	1.41421e-09	1.13823e-09	0	1	1
AT5G60160.1	Zn-dependent exopeptidases superfamily protein	conditionK128R-conditionGFP	0	1.41421e-09	2.1245e-09	0	1	1
AT5G60160.1	Zn-dependent exopeptidases superfamily protein	conditionWT-conditionGFP	0	1.41421e-09	2.1245e-09	0	1	1
AT5G60160.1	Zn-dependent exopeptidases superfamily protein	conditionWT-conditionK128R	0	1.41421e-09	2.1245e-09	0	1	1
AT1G56050.1	GTP-binding protein-related	conditionK128R-conditionGFP	0	1.41421e-09	1.78304e-09	0	1	1
AT1G56050.1	GTP-binding protein-related	conditionWT-conditionGFP	0	1.41421e-09	1.78304e-09	0	1	1
AT1G56050.1	GTP-binding protein-related	conditionWT-conditionK128R	0	1.41421e-09	1.78304e-09	0	1	1
AT5G51970.1	GroES-like zinc-binding alcohol dehydrogenase family protein	conditionK128R-conditionGFP	0	1.41421e-09	1.1637e-09	0	1	1
AT5G51970.1	GroES-like zinc-binding alcohol dehydrogenase family protein	conditionWT-conditionGFP	0	1.41421e-09	1.1637e-09	0	1	1
AT5G51970.1	GroES-like zinc-binding alcohol dehydrogenase family protein	conditionWT-conditionK128R	0	1.41421e-09	1.1637e-09	0	1	1
AT1G18500.1	methylthioalkylmalate synthase-like 4 (MAML-4)	conditionK128R-conditionGFP	0	1.41421e-09	1.47693e-09	0	1	1
AT1G18500.1	methylthioalkylmalate synthase-like 4 (MAML-4)	conditionWT-conditionGFP	0	1.41421e-09	1.47693e-09	0	1	1
AT1G18500.1	methylthioalkylmalate synthase-like 4 (MAML-4)	conditionWT-conditionK128R	0	1.41421e-09	1.47693e-09	0	1	1
AT1G42970.1	glyceraldehyde-3-phosphate dehydrogenase B subunit (GAPB)	conditionK128R-conditionGFP	0	1.41421e-09	2.68063e-09	0	1	1
AT1G42970.1	glyceraldehyde-3-phosphate dehydrogenase B subunit (GAPB)	conditionWT-conditionGFP	0	1.41421e-09	2.68063e-09	0	1	1
AT1G42970.1	glyceraldehyde-3-phosphate dehydrogenase B subunit (GAPB)	conditionWT-conditionK128R	0	1.41421e-09	2.68063e-09	0	1	1
AT5G50920.1	CLPC homologue 1 (CLPC1)	conditionK128R-conditionGFP	0	1.41421e-09	2.07949e-09	0	1	1
AT5G50920.1	CLPC homologue 1 (CLPC1)	conditionWT-conditionGFP	0	1.41421e-09	2.07949e-09	0	1	1
AT5G50920.1	CLPC homologue 1 (CLPC1)	conditionWT-conditionK128R	0	1.41421e-09	2.07949e-09	0	1	1
AT4G39980.1	3-deoxy-D-arabino-heptulosonate 7-phosphate synthase 1 (DHS1)	conditionK128R-conditionGFP	0	1.41421e-09	1.50809e-09	0	1	1
AT4G39980.1	3-deoxy-D-arabino-heptulosonate 7-phosphate synthase 1 (DHS1)	conditionWT-conditionGFP	0	1.41421e-09	1.50809e-09	0	1	1
AT4G39980.1	3-deoxy-D-arabino-heptulosonate 7-phosphate synthase 1 (DHS1)	conditionWT-conditionK128R	0	1.41421e-09	1.50809e-09	0	1	1
AT3G01500.2	carbonic anhydrase 1 (CA1)	conditionK128R-conditionGFP	0	1.41421e-09	2.75873e-09	0	1	1
AT3G01500.2	carbonic anhydrase 1 (CA1)	conditionWT-conditionGFP	0	1.41421e-09	2.75873e-09	0	1	1
AT3G01500.2	carbonic anhydrase 1 (CA1)	conditionWT-conditionK128R	0	1.41421e-09	2.75873e-09	0	1	1
AT4G26500.1	chloroplast sulfur E (CPSUFE)	conditionK128R-conditionGFP	0	1.41421e-09	8.95642e-10	0	1	1
AT4G26500.1	chloroplast sulfur E (CPSUFE)	conditionWT-conditionGFP	0	1.41421e-09	8.95642e-10	0	1	1
AT4G26500.1	chloroplast sulfur E (CPSUFE)	conditionWT-conditionK128R	0	1.41421e-09	8.95642e-10	0	1	1
AT4G33510.1	3-deoxy-d-arabino-heptulosonate 7-phosphate synthase (DHS2)	conditionK128R-conditionGFP	0	1.41421e-09	1.81776e-09	0	1	1
AT4G33510.1	3-deoxy-d-arabino-heptulosonate 7-phosphate synthase (DHS2)	conditionWT-conditionGFP	0	1.41421e-09	1.81776e-09	0	1	1
AT4G33510.1	3-deoxy-d-arabino-heptulosonate 7-phosphate synthase (DHS2)	conditionWT-conditionK128R	0	1.41421e-09	1.81776e-09	0	1	1
AT5G63620.1	GroES-like zinc-binding alcohol dehydrogenase family protein	conditionK128R-conditionGFP	0	1.41421e-09	1.76265e-09	0	1	1
AT5G63620.1	GroES-like zinc-binding alcohol dehydrogenase family protein	conditionWT-conditionGFP	0	1.41421e-09	1.76265e-09	0	1	1
AT5G63620.1	GroES-like zinc-binding alcohol dehydrogenase family protein	conditionWT-conditionK128R	0	1.41421e-09	1.76265e-09	0	1	1
AT5G66760.1	succinate dehydrogenase 1-1 (SDH1-1)	conditionK128R-conditionGFP	0	1.41421e-09	2.44422e-09	0	1	1
AT5G66760.1	succinate dehydrogenase 1-1 (SDH1-1)	conditionWT-conditionGFP	0	1.41421e-09	2.44422e-09	0	1	1
AT5G66760.1	succinate dehydrogenase 1-1 (SDH1-1)	conditionWT-conditionK128R	0	1.41421e-09	2.44422e-09	0	1	1
AT4G16155.1	dihydrolipoyl dehydrogenases	conditionK128R-conditionGFP	0	1.41421e-09	1.43886e-09	0	1	1
AT4G16155.1	dihydrolipoyl dehydrogenases	conditionWT-conditionGFP	0	1.41421e-09	1.43886e-09	0	1	1
AT4G16155.1	dihydrolipoyl dehydrogenases	conditionWT-conditionK128R	0	1.41421e-09	1.43886e-09	0	1	1
AT4G01883.1	Polyketide cyclase / dehydrase and lipid transport protein	conditionK128R-conditionGFP	0	1.41421e-09	7.82751e-10	0	1	1
AT4G01883.1	Polyketide cyclase / dehydrase and lipid transport protein	conditionWT-conditionGFP	0	1.41421e-09	7.82751e-10	0	1	1
AT4G01883.1	Polyketide cyclase / dehydrase and lipid transport protein	conditionWT-conditionK128R	0	1.41421e-09	7.82751e-10	0	1	1
AT2G35780.1	serine carboxypeptidase-like 26 (scpl26)	conditionK128R-conditionGFP	0	1.41421e-09	1.42633e-09	0	1	1
AT2G35780.1	serine carboxypeptidase-like 26 (scpl26)	conditionWT-conditionGFP	0	1.41421e-09	1.42633e-09	0	1	1
AT2G35780.1	serine carboxypeptidase-like 26 (scpl26)	conditionWT-conditionK128R	0	1.41421e-09	1.42633e-09	0	1	1
AT2G27600.1	SUPPRESSOR OF K+ TRANSPORT GROWTH DEFECT1 (SKD1)	conditionK128R-conditionGFP	0	1.41421e-09	1.40283e-09	0	1	1
AT2G27600.1	SUPPRESSOR OF K+ TRANSPORT GROWTH DEFECT1 (SKD1)	conditionWT-conditionGFP	0	1.41421e-09	1.40283e-09	0	1	1
AT2G27600.1	SUPPRESSOR OF K+ TRANSPORT GROWTH DEFECT1 (SKD1)	conditionWT-conditionK128R	0	1.41421e-09	1.40283e-09	0	1	1
AT3G04870.1	zeta-carotene desaturase (ZDS)	conditionK128R-conditionGFP	0	1.41421e-09	1.11093e-09	0	1	1
AT3G04870.1	zeta-carotene desaturase (ZDS)	conditionWT-conditionGFP	0	1.41421e-09	1.11093e-09	0	1	1
AT3G04870.1	zeta-carotene desaturase (ZDS)	conditionWT-conditionK128R	0	1.41421e-09	1.11093e-09	0	1	1
AT2G35040.1	AICARFT/IMPCHase bienzyme family protein	conditionK128R-conditionGFP	0	1.41421e-09	2.33026e-09	0	1	1
AT2G35040.1	AICARFT/IMPCHase bienzyme family protein	conditionWT-conditionGFP	0	1.41421e-09	2.33026e-09	0	1	1
AT2G35040.1	AICARFT/IMPCHase bienzyme family protein	conditionWT-conditionK128R	0	1.41421e-09	2.33026e-09	0	1	1
AT3G53420.1	plasma membrane intrinsic protein 2A (PIP2A)	conditionK128R-conditionGFP	0	1.41421e-09	1.19825e-09	0	1	1
AT3G53420.1	plasma membrane intrinsic protein 2A (PIP2A)	conditionWT-conditionGFP	0	1.41421e-09	1.19825e-09	0	1	1
AT3G53420.1	plasma membrane intrinsic protein 2A (PIP2A)	conditionWT-conditionK128R	0	1.41421e-09	1.19825e-09	0	1	1
AT4G01800.2	Albino or Glassy Yellow 1 (AGY1)	conditionK128R-conditionGFP	0	1.41421e-09	1.21871e-09	0	1	1
AT4G01800.2	Albino or Glassy Yellow 1 (AGY1)	conditionWT-conditionGFP	0	1.41421e-09	1.21871e-09	0	1	1
AT4G01800.2	Albino or Glassy Yellow 1 (AGY1)	conditionWT-conditionK128R	0	1.41421e-09	1.21871e-09	0	1	1
AT3G54360.1	zinc ion binding	conditionK128R-conditionGFP	0	1.41421e-09	9.81116e-10	0	1	1
AT3G54360.1	zinc ion binding	conditionWT-conditionGFP	0	1.41421e-09	9.81116e-10	0	1	1
AT3G54360.1	zinc ion binding	conditionWT-conditionK128R	0	1.41421e-09	9.81116e-10	0	1	1
AT1G27970.2	nuclear transport factor 2B (NTF2B)	conditionK128R-conditionGFP	0	1.41421e-09	1.94963e-09	0	1	1
AT1G27970.2	nuclear transport factor 2B (NTF2B)	conditionWT-conditionGFP	0	1.41421e-09	1.94963e-09	0	1	1
AT1G27970.2	nuclear transport factor 2B (NTF2B)	conditionWT-conditionK128R	0	1.41421e-09	1.94963e-09	0	1	1
AT3G26060.2	ATPRX Q	conditionK128R-conditionGFP	0	1.41421e-09	2.23864e-09	0	1	1
AT3G26060.2	ATPRX Q	conditionWT-conditionGFP	0	1.41421e-09	2.23864e-09	0	1	1
AT3G26060.2	ATPRX Q	conditionWT-conditionK128R	0	1.41421e-09	2.23864e-09	0	1	1
AT2G47730.1	glutathione S-transferase phi 8 (GSTF8)	conditionK128R-conditionGFP	0	1.41421e-09	1.3025e-09	0	1	1
AT2G47730.1	glutathione S-transferase phi 8 (GSTF8)	conditionWT-conditionGFP	0	1.41421e-09	1.3025e-09	0	1	1
AT2G47730.1	glutathione S-transferase phi 8 (GSTF8)	conditionWT-conditionK128R	0	1.41421e-09	1.3025e-09	0	1	1
AT5G22800.2	EMBRYO DEFECTIVE 1030 (EMB1030)	conditionK128R-conditionGFP	0	1.41421e-09	1.16147e-09	0	1	1
AT5G22800.2	EMBRYO DEFECTIVE 1030 (EMB1030)	conditionWT-conditionGFP	0	1.41421e-09	1.16147e-09	0	1	1
AT5G22800.2	EMBRYO DEFECTIVE 1030 (EMB1030)	conditionWT-conditionK128R	0	1.41421e-09	1.16147e-09	0	1	1
AT1G74040.1	2-isopropylmalate synthase 1 (IMS1)	conditionK128R-conditionGFP	0	1.41421e-09	1.02455e-09	0	1	1
AT1G74040.1	2-isopropylmalate synthase 1 (IMS1)	conditionWT-conditionGFP	0	1.41421e-09	1.02455e-09	0	1	1
AT1G74040.1	2-isopropylmalate synthase 1 (IMS1)	conditionWT-conditionK128R	0	1.41421e-09	1.02455e-09	0	1	1
AT3G18000.1	XIPOTL 1 (XPL1)	conditionK128R-conditionGFP	0	1.41421e-09	1.29948e-09	0	1	1
AT3G18000.1	XIPOTL 1 (XPL1)	conditionWT-conditionGFP	0	1.41421e-09	1.29948e-09	0	1	1
AT3G18000.1	XIPOTL 1 (XPL1)	conditionWT-conditionK128R	0	1.41421e-09	1.29948e-09	0	1	1
AT4G09800.1;AT1G34030.1;AT1G22780.1	S18 ribosomal protein (RPS18C)	conditionK128R-conditionGFP	0	1.41421e-09	1.12501e-09	0	1	1
AT4G09800.1;AT1G34030.1;AT1G22780.1	S18 ribosomal protein (RPS18C)	conditionWT-conditionGFP	0	1.41421e-09	1.12501e-09	0	1	1
AT4G09800.1;AT1G34030.1;AT1G22780.1	S18 ribosomal protein (RPS18C)	conditionWT-conditionK128R	0	1.41421e-09	1.12501e-09	0	1	1
AT1G48600.2	phosphoethanolamine N-methyltransferase (PMEAMT)	conditionK128R-conditionGFP	0	1.41421e-09	1.33743e-09	0	1	1
AT1G48600.2	phosphoethanolamine N-methyltransferase (PMEAMT)	conditionWT-conditionGFP	0	1.41421e-09	1.33743e-09	0	1	1
AT1G48600.2	phosphoethanolamine N-methyltransferase (PMEAMT)	conditionWT-conditionK128R	0	1.41421e-09	1.33743e-09	0	1	1
AT3G02360.1	6-phosphogluconate dehydrogenase family protein	conditionK128R-conditionGFP	0	1.41421e-09	1.51511e-09	0	1	1
[truncated: 2,994 more rows]

[truncated: 1 more sheets: msqrobsum hits]
