# Supplementary material for: Interactome of Arabidopsis ATG5 Suggests Functions beyond Autophagy
Source: Int J Mol Sci. 2023 Aug 1;24(15):12300. doi: 10.3390/ijms241512300 (PMC10418956; doi:10.3390/ijms241512300)
Supplement: Supplementary file 1 [file ijms-24-12300-s001.zip › Supplementary tables/Table S2_ MSqRob_with PTMs.xlsx]

## Sheet: Summary
Name of the sheet	Description
Contrast 1_ATG5 vs GFP	Comparison of proteins pulled-down with ATG5 from three independent runs versus proteins pulled-down with GFP from two independent runs
Contrast 2_ATG5K128R vs GFP	Comparison of proteins pulled-down with ATG5K128R from three independent runs versus proteins pulled-down with GFP from two independent runs
Contrast 3_ATG5 vs ATG5K128R	Comparison of proteins pulled-down with ATG5 from three independent runs versus proteins pulled-down with ATG5K128R from three independent runs

## Sheet: Contrast 1_ATG5vsGFP
protein	description	estimate	se	df	Tval	pval	qval
AT5G50230.1	ATG16	4.29549	0.993097	57.5939	4.32534	6.12438e-05	0.0166175
AT4G34870.1	rotamase cyclophilin 5 (ROC5)	3.8806	0.521113	11.0848	7.44675	1.22747e-05	0.0059072
AT1G35720.1	annexin 1 (ANNAT1)	2.85062	0.545067	28.1902	5.22984	1.4514e-05	0.0059072
AT5G12040.1	Nitrilase/cyanide hydratase and apolipoprotein N-acyltransferase family protein	2.82907	0.513182	7.80423	5.51281	0.000615878	0.0902308
AT2G16430.2	purple acid phosphatase 10 (PAP10)	2.74177	0.555566	23.8898	4.9351	4.95954e-05	0.0161483
AT5G04260.1	WCRKC thioredoxin 2 (WCRKC2)	2.7068	0.735076	3.10174	3.68235	0.0328049	0.728295
AT1G71695.1	Peroxidase superfamily protein	2.22877	0.548797	13.9434	4.0612	0.00117652	0.0957687
AT5G17290.1	AUTOPHAGY 5 (APG5)	2.20642	1.04039	90.9555	2.12077	0.0366624	0.742658
AT1G56330.1	secretion-associated RAS 1B (SAR1B)	2.168	0.689426	6.30439	3.14465	0.0186761	0.484628
AT1G48830.1	Ribosomal protein S7e family protein	2.11809	0.416343	5.33658	5.08738	0.00316382	0.17761
ATCG00680.1	photosystem II reaction center protein B (PSBB)	2.11609	0.65083	47.1619	3.25137	0.00212358	0.135523
AT5G11420.1	FUNCTIONS IN: molecular_function unknown	2.10727	0.438757	9.20704	4.80282	0.000909667	0.0925586
AT3G26520.1	tonoplast intrinsic protein 2 (TIP2)	2.04587	0.46252	3.53561	4.42332	0.0150983	0.416611
AT4G21150.1	HAPLESS 6 (HAP6)	1.85785	0.480189	3.48768	3.86899	0.0232433	0.564777
AT1G80600.1	HOPW1-1-interacting 1 (WIN1)	1.80995	0.58009	26.1372	3.12012	0.00437157	0.221877
AT1G33590.2	Leucine-rich repeat (LRR) family protein	1.71366	0.274963	15.6749	6.23234	1.31507e-05	0.0059072
AT4G02520.1	glutathione S-transferase PHI 2 (GSTF2)	1.68263	0.479807	19.7854	3.50689	0.00224761	0.135523
AT1G07440.1	NAD(P)-binding Rossmann-fold superfamily protein	1.67984	0.555656	4.17412	3.02317	0.0369504	0.742658
AT3G63520.1	carotenoid cleavage dioxygenase 1 (CCD1)	1.67948	0.355707	23.2387	4.72153	9.09359e-05	0.0211491
AT1G02280.1	translocon at the outer envelope membrane of chloroplasts 33 (TOC33)	1.67357	0.563858	3.62654	2.96807	0.0466237	0.850437
AT5G25460.1	Protein of unknown function, DUF642	1.50621	0.502327	22.2987	2.99847	0.00655464	0.273614
AT5G57655.2	xylose isomerase family protein	1.50469	0.427418	20.6944	3.52042	0.00206677	0.135523
AT5G56030.2	heat shock protein 81-2 (HSP81-2)	1.48585	0.42151	6.70383	3.52507	0.0103681	0.330966
ATCG00270.1	photosystem II reaction center protein D (PSBD)	1.43468	0.516471	20.5417	2.77784	0.011425	0.34178
AT2G26230.1	uricase / urate oxidase / nodulin 35, putative	1.41172	0.48563	3.62242	2.90699	0.0494143	0.85628
AT1G05190.1	embryo defective 2394 (emb2394)	1.41053	0.428792	25.4156	3.28954	0.0029393	0.170899
AT2G20360.1	NAD(P)-binding Rossmann-fold superfamily protein	1.32858	0.407708	16.3094	3.25865	0.00483083	0.229686
ATCG00020.1	photosystem II reaction center protein A (PSBA)	1.28546	0.602728	28.3034	2.13274	0.0417542	0.790091
AT2G05070.1;AT3G27690.2;AT2G05100.2	photosystem II light harvesting complex gene 2.2 (LHCB2.2)	1.22301	0.394321	12.3009	3.10156	0.00892438	0.315845
AT3G62030.2	rotamase CYP 4 (ROC4)	1.21696	0.421107	14.8321	2.88991	0.0113245	0.34178
AT1G04430.1	S-adenosyl-L-methionine-dependent methyltransferases superfamily protein	1.21155	0.399697	12.3545	3.03117	0.010142	0.330966
AT5G49970.1	pyridoxin (pyrodoxamine) 5'-phosphate oxidase (PPOX)	1.17166	0.396785	4.71244	2.95288	0.0341696	0.732643
AT1G29930.1;AT1G29920.1;AT1G29910.1	chlorophyll A/B binding protein 1 (CAB1)	1.16031	0.464489	9.70411	2.49804	0.0322116	0.728295
AT4G31180.1	Class II aminoacyl-tRNA and biotin synthetases superfamily protein	1.07696	0.257295	16.4086	4.18569	0.000665092	0.0902308
AT5G42270.1	VARIEGATED 1 (VAR1)	1.07464	0.446278	11.9543	2.408	0.0331043	0.728295
AT2G16600.1	rotamase CYP 3 (ROC3)	1.01632	0.450985	25.5264	2.25355	0.033049	0.728295
AT1G09780.1	Phosphoglycerate mutase, 2,3-bisphosphoglycerate-independent	0.969145	0.248218	35.4787	3.90441	0.000404845	0.0732319
AT5G11950.1	Putative lysine decarboxylase family protein	0.969053	0.245026	11.1719	3.9549	0.0021879	0.135523
AT3G06510.2	SENSITIVE TO FREEZING 2 (SFR2)	0.936953	0.284431	11.823	3.29413	0.00652962	0.273614
AT5G40810.1;AT3G27240.1	Cytochrome C1 family	0.925841	0.282012	6.60529	3.28298	0.0145909	0.409552
AT4G28080.1	Tetratricopeptide repeat (TPR)-like superfamily protein	0.918704	0.272905	7.17522	3.36638	0.0115466	0.34178
AT1G62390.1	Octicosapeptide/Phox/Bem1p (PB1) domain-containing protein / tetratricopeptide repeat (TPR)-containing protein	0.882173	0.289366	11.8685	3.04865	0.0102256	0.330966
AT1G70890.1	MLP-like protein 43 (MLP43)	0.789633	0.269163	12.0189	2.93366	0.0125002	0.3634
AT5G08530.1	51 kDa subunit of complex I (CI51)	0.769264	0.209019	27.7998	3.68036	0.00099108	0.0940761
AT3G55800.1	sedoheptulose-bisphosphatase (SBPASE)	0.742121	0.333959	29.1006	2.22219	0.034202	0.732643
AT4G34660.1	SH3 domain-containing protein	0.719706	0.176304	16.1985	4.0822	0.000848608	0.0922269
AT2G31790.1	UDP-Glycosyltransferase superfamily protein	0.694634	0.321169	14.5025	2.16283	0.0477054	0.853454
AT4G21650.1	Subtilase family protein	0.65116	0.309995	18.7578	2.10055	0.0494412	0.85628
AT5G10920.1	L-Aspartase-like family protein	0.629614	0.222	11.0275	2.83611	0.0161581	0.438424
AT1G63770.3	Peptidase M1 family protein	0.621914	0.294079	40.8822	2.11478	0.0405902	0.777422
AT5G04590.1	sulfite reductase (SIR)	0.618176	0.216838	19.1443	2.85087	0.0101706	0.330966
AT3G53130.1	LUTEIN DEFICIENT 1 (LUT1)	0.617172	0.152605	18.5613	4.04425	0.000721169	0.0903125
AT2G40840.1	disproportionating enzyme 2 (DPE2)	0.597778	0.198031	47.7246	3.0186	0.00406752	0.21361
AT2G20890.1	photosystem II reaction center PSB29 protein (PSB29)	0.557056	0.204915	42.8793	2.71847	0.00942671	0.326525
AT1G71040.1	Low Phosphate Root2 (LPR2)	0.54761	0.257557	18.7319	2.12617	0.0470143	0.850437
AT5G44070.1	CADMIUM SENSITIVE 1 (CAD1)	0.526666	0.180863	25.1821	2.91196	0.0074202	0.296977
AT3G25530.1	glyoxylate reductase 1 (GLYR1)	0.517974	0.201349	53.8714	2.57252	0.0128854	0.368026
AT5G37510.2	embryo defective 1467 (EMB1467)	0.505847	0.210279	55.2062	2.4056	0.0195228	0.496612
AT2G30860.1	glutathione S-transferase PHI 9 (GSTF9)	0.499714	0.23605	48.2093	2.11699	0.0394469	0.764519
AT1G72970.1	HOTHEAD (HTH)	0.496614	0.224453	15.5925	2.21255	0.0422223	0.790091
AT3G11710.1	lysyl-tRNA synthetase 1 (ATKRS-1)	0.483822	0.167126	76.6192	2.89495	0.00493797	0.229686
AT1G65960.2	glutamate decarboxylase 2 (GAD2)	0.34623	0.166914	49.2037	2.0743	0.0433044	0.801132
AT3G48560.1	chlorsulfuron/imidazolinone resistant 1 (CSR1)	-0.369567	0.163071	131.36	-2.26629	0.0250688	0.586816
AT2G19940.2	oxidoreductases, acting on the aldehyde or oxo group of donors, NAD or NADP as acceptor	-0.370721	0.154177	72.3631	-2.40452	0.018754	0.484628
AT5G60390.1;AT1G07940.1;AT1G07930.1;AT1G07920.1	GTP binding Elongation factor Tu family protein	-0.400332	0.201625	149.684	-1.98553	0.0489129	0.85628
AT5G60790.1	GENERAL CONTROL NON-REPRESSIBLE 1 (GCN1)	-0.533117	0.162045	82.1048	-3.28992	0.00147773	0.114559
AT4G12830.1	alpha/beta-Hydrolases superfamily protein	-0.559801	0.244468	12.9934	-2.28988	0.039401	0.764519
AT1G29150.1	non-ATPase subunit 9 (ATS9)	-0.586446	0.205722	25.8444	-2.85067	0.00845837	0.311444
AT3G44110.1	DNAJ homologue 3 (ATJ3)	-0.669103	0.277114	20.4432	-2.41454	0.0252316	0.586816
AT2G32080.1	purin-rich alpha 1 (PUR ALPHA-1)	-0.697183	0.228877	33.4804	-3.0461	0.00449751	0.221877
AT3G46740.1	translocon at the outer envelope membrane of chloroplasts 75-III (TOC75-III)	-0.70925	0.261417	8.50183	-2.7131	0.0251094	0.586816
AT5G58290.1	regulatory particle triple-A ATPase 3 (RPT3)	-0.717569	0.201844	37.5864	-3.55507	0.00104015	0.0940761
AT5G61760.1	inositol polyphosphate kinase 2 beta (IPK2BETA)	-0.731526	0.275311	6.31428	-2.65709	0.0358844	0.742658
AT4G29510.1	arginine methyltransferase 11 (PRMT11)	-0.752553	0.27547	5.58606	-2.73189	0.0366876	0.742658
AT4G34260.1	FUC95A	-0.752881	0.176842	16.6703	-4.25737	0.000553228	0.0900655
AT1G53750.1	regulatory particle triple-A 1A (RPT1A)	-0.768652	0.231716	36.3453	-3.31722	0.00207223	0.135523
AT5G20830.1	sucrose synthase 1 (SUS1)	-0.779482	0.183939	44.1932	-4.23773	0.000113039	0.0230035
AT2G32730.1	26S proteasome regulatory complex, non-ATPase subcomplex, Rpn2/Psmd1 subunit	-0.877799	0.22844	22.636	-3.84258	0.000849756	0.0922269
AT3G52180.1	STARCH-EXCESS 4 (SEX4)	-0.882189	0.250401	22.5459	-3.5231	0.0018631	0.135523
AT5G43010.1;AT1G45000.1	regulatory particle triple-A ATPase 4A (RPT4A)	-0.911224	0.294343	22.7614	-3.09579	0.00513911	0.232402
AT1G48630.1	receptor for activated C kinase 1B (RACK1B_AT)	-1.01782	0.310955	10.1056	-3.27321	0.0082714	0.311444
AT1G79230.1	mercaptopyruvate sulfurtransferase 1 (MST1)	-1.07208	0.170691	40.7862	-6.28083	1.7608e-07	0.000286659
AT5G61410.1	D-ribulose-5-phosphate-3-epimerase (RPE)	-1.08541	0.431984	28.791	-2.51262	0.017843	0.476205
AT4G14960.2	TUA6	-1.08766	0.346113	5.93911	-3.14249	0.0202794	0.500224
AT3G10350.2	P-loop containing nucleoside triphosphate hydrolases superfamily protein	-1.25794	0.383594	9.72294	-3.27936	0.00860872	0.311444
AT5G07370.1	inositol polyphosphate kinase 2 alpha (IPK2a)	-1.28686	0.331902	8.89114	-3.87722	0.00383487	0.208106
AT4G38460.1	geranylgeranyl reductase (GGR)	-1.3406	0.350802	6.51542	-3.82153	0.00747916	0.296977
AT5G43830.1	Aluminium induced protein with YGL and LRDR motifs	-1.34281	0.376324	8.78198	-3.56824	0.00628386	0.273614
AT1G43710.1	embryo defective 1075 (emb1075)	-1.41891	0.446173	3.64724	-3.18019	0.038162	0.757655
AT1G80380.2	P-loop containing nucleoside triphosphate hydrolases superfamily protein	-1.44814	0.389931	23.3402	-3.71384	0.00112068	0.0957687
AT1G77510.1	PDI-like 1-2 (PDIL1-2)	-1.48554	0.460734	3.64197	-3.22429	0.0367697	0.742658
AT5G08280.1	hydroxymethylbilane synthase (HEMC)	-1.59578	0.66081	44.4761	-2.41488	0.0199172	0.498849
AT1G74100.1	sulfotransferase 16 (SOT16)	-2.20644	0.566884	5.96566	-3.89223	0.00814693	0.311444
AT3G14790.2	rhamnose biosynthesis 3 (RHM3)	-2.23336	0.450697	3.51048	-4.95535	0.0107714	0.337228
AT5G22060.1	DNAJ homologue 2 (J2)	-1.6399	0.658111	5.34172	-2.49183	0.0519453	0.881568
AT2G22170.1	Lipase/lipooxygenase, PLAT/LH2 family protein	1.01041	0.481596	16.1463	2.09804	0.0519844	0.881568
AT1G07140.1	SIRANBP	1.20882	0.536739	8.28641	2.25216	0.0532722	0.891908
AT5G62790.2	1-deoxy-D-xylulose 5-phosphate reductoisomerase (DXR)	0.458471	0.228326	30.1179	2.00797	0.0536898	0.891908
AT5G63570.1	glutamate-1-semialdehyde-2,1-aminomutase (GSA1)	1.02991	0.500616	16.7409	2.05728	0.0555843	0.900024
AT4G39730.1	Lipase/lipooxygenase, PLAT/LH2 family protein	2.07124	0.941844	8.89833	2.19913	0.0557521	0.900024
AT5G42240.1	serine carboxypeptidase-like 42 (scpl42)	0.662351	0.329304	23.6098	2.01137	0.0558369	0.900024
AT1G79040.1	photosystem II subunit R (PSBR)	1.62273	0.673164	5.29052	2.4106	0.0580695	0.926835
AT1G09560.1	germin-like protein 5 (GLP5)	1.64507	0.606262	3.57086	2.71347	0.0603184	0.937701
AT4G03210.1	xyloglucan endotransglucosylase/hydrolase 9 (XTH9)	0.895069	0.33438	3.67497	2.6768	0.0606014	0.937701
AT1G31800.1	cytochrome P450, family 97, subfamily A, polypeptide 3 (CYP97A3)	0.882238	0.382416	5.97642	2.30701	0.0606855	0.937701
AT2G05990.1	MOSAIC DEATH 1 (MOD1)	1.60505	0.790071	14.3177	2.03152	0.0611923	0.937701
AT3G61240.1	DEA(D/H)-box RNA helicase family protein	-0.704568	0.307002	5.98484	-2.295	0.0616302	0.937701
AT3G48750.1	cell division control 2 (CDC2)	-0.365989	0.189786	31.0032	-1.92843	0.0630021	0.949698
AT4G24820.1	26S proteasome, regulatory subunit Rpn7	-0.222443	0.1195	48.0123	-1.86146	0.0688073	1
AT1G31690.1	Copper amine oxidase family protein	1.00192	0.459438	6.31463	2.18074	0.0697433	1
AT1G65930.1	cytosolic NADP+-dependent isocitrate dehydrogenase (cICDH)	0.497916	0.270845	75.8582	1.83838	0.0699205	1
AT4G21280.2	photosystem II subunit QA (PSBQA)	0.397238	0.207509	18.782	1.91432	0.0709404	1
AT5G54270.1	light-harvesting chlorophyll B-binding protein 3 (LHCB3)	1.2896	0.659991	13.4185	1.95397	0.0718715	1
AT2G39770.1	CYTOKINESIS DEFECTIVE 1 (CYT1)	-0.348451	0.184209	20.8667	-1.89161	0.0725051	1
AT5G07030.1	Eukaryotic aspartyl protease family protein	0.374856	0.196898	18.4006	1.9038	0.0726952	1
AT1G35470.2	SPla/RYanodine receptor (SPRY) domain-containing protein	0.809717	0.368014	5.62161	2.20023	0.0730981	1
AT4G13840.1	HXXXD-type acyl-transferase family protein	0.722326	0.334163	5.98878	2.1616	0.073999	1
AT4G11420.1	eukaryotic translation initiation factor 3A (EIF3A)	-0.530607	0.283915	19.3317	-1.8689	0.0768658	1
AT3G24503.1	aldehyde dehydrogenase 2C4 (ALDH2C4)	1.08524	0.50273	5.6231	2.1587	0.0772593	1
AT3G57290.1	eukaryotic translation initiation factor 3E (EIF3E)	0.828768	0.417111	9.02214	1.98692	0.0781049	1
AT1G07890.1	ascorbate peroxidase 1 (APX1)	-0.422826	0.238691	96.4166	-1.77143	0.0796486	1
AT3G54960.1	PDI-like 1-3 (PDIL1-3)	0.774777	0.395882	8.98588	1.95709	0.0820779	1
AT1G01080.2	RNA-binding (RRM/RBD/RNP motifs) family protein	0.308422	0.174857	43.443	1.76385	0.0847883	1
AT5G40200.1	DegP protease 9 (DegP9)	-1.10118	0.481382	3.86563	-2.28755	0.0863906	1
AT1G68560.1	alpha-xylosidase 1 (XYL1)	1.02673	0.440871	3.66164	2.32886	0.0864194	1
AT3G52500.1	Eukaryotic aspartyl protease family protein	0.771509	0.440802	40.3946	1.75024	0.0876698	1
AT5G11560.1	catalytics	-0.770037	0.375459	5.71152	-2.05092	0.0885061	1
AT4G27090.1	Ribosomal protein L14	0.850495	0.43307	7.15623	1.96387	0.0894025	1
AT2G39850.1	Subtilisin-like serine endopeptidase family protein	0.511448	0.25874	6.84433	1.97668	0.0895488	1
ATCG01120.1	chloroplast ribosomal protein S15 (RPS15)	0.485526	0.270941	13.5915	1.792	0.0954137	1
AT4G03280.1	photosynthetic electron transfer C (PETC)	0.691965	0.40469	36.154	1.70987	0.0958612	1
AT5G11770.1	NADH-ubiquinone oxidoreductase 20 kDa subunit, mitochondrial	0.656121	0.355935	9.55496	1.84337	0.0964607	1
AT1G29690.1	constitutively activated cell death 1 (CAD1)	-0.44617	0.244444	10.2845	-1.82525	0.0971059	1
AT3G05970.1	long-chain acyl-CoA synthetase 6 (LACS6)	0.352514	0.203678	21.9548	1.73075	0.09753	1
AT5G10470.2	kinesin like protein for actin based chloroplast movement 1 (KAC1)	-0.988368	0.5415	9.65702	-1.82524	0.0989977	1
AT5G42080.1	dynamin-like protein (DL1)	-0.67286	0.39437	21.6318	-1.70616	0.102296	1
AT4G30310.2	FGGY family of carbohydrate kinase	0.327927	0.197994	48.6913	1.65625	0.104102	1
AT1G28290.1	arabinogalactan protein 31 (AGP31)	0.720745	0.410555	12.08	1.75554	0.104468	1
AT3G11770.1	Polynucleotidyl transferase, ribonuclease H-like superfamily protein	0.689542	0.326935	3.79042	2.10911	0.106416	1
AT5G36890.1	beta glucosidase 42 (BGLU42)	1.379	0.564631	2.51447	2.44231	0.108782	1
AT3G13930.1	Dihydrolipoamide acetyltransferase, long form protein	-0.389321	0.238084	39.1958	-1.63522	0.110009	1
AT1G50480.1	10-formyltetrahydrofolate synthetase (THFS)	-0.459176	0.284156	76.8378	-1.61593	0.110208	1
AT1G23960.1	Protein of unknown function (DUF626)	-0.827982	0.402029	3.85203	-2.05951	0.111193	1
AT1G14000.1	VH1-interacting kinase (VIK)	-0.464885	0.282003	25.036	-1.64851	0.111742	1
AT5G23120.2	HIGH CHLOROPHYLL FLUORESCENCE 136 (HCF136)	-0.286572	0.178681	68.6725	-1.60382	0.113344	1
ATCG00420.1	NADH dehydrogenase subunit J (NDHJ)	0.33572	0.195649	10.455	1.71593	0.115612	1
AT1G06950.1	translocon at the inner envelope membrane of chloroplasts 110 (TIC110)	0.491447	0.296846	16.6006	1.65556	0.11659	1
AT4G25130.1	peptide met sulfoxide reductase 4 (PMSR4)	0.447423	0.272411	19.349	1.64245	0.116649	1
AT1G76810.1	eukaryotic translation initiation factor 2 (eIF-2) family protein	1.30712	0.564748	2.51393	2.31451	0.120477	1
AT2G39800.1	delta1-pyrroline-5-carboxylate synthase 1 (P5CS1)	-1.14438	0.727742	67.4958	-1.57251	0.120508	1
AT3G15000.1	cobalt ion binding	-0.626749	0.339905	5.244	-1.84389	0.121806	1
AT4G21860.1	methionine sulfoxide reductase B 2 (MSRB2)	-0.684125	0.376141	5.4897	-1.8188	0.123381	1
AT3G01390.1	vacuolar membrane ATPase 10 (VMA10)	0.597913	0.367534	15.4566	1.62682	0.123985	1
AT5G25610.1	RESPONSIVE TO DESSICATION 22 (RD22)	-0.849343	0.502878	9.21662	-1.68896	0.124699	1
AT3G17790.1	purple acid phosphatase 17 (PAP17)	-0.680746	0.385203	6.17636	-1.76724	0.126198	1
AT3G62770.1	AtATG18a	-0.697569	0.415623	8.95063	-1.67837	0.12777	1
AT4G17040.1	CLP protease R subunit 4 (CLPR4)	-0.526345	0.337027	25.1564	-1.56173	0.130845	1
AT1G03400.2	2-oxoglutarate (2OG) and Fe(II)-dependent oxygenase superfamily protein	-0.328872	0.208661	18.4295	-1.57611	0.132012	1
AT1G09430.1	ATP-citrate lyase A-3 (ACLA-3)	-0.306122	0.195681	19.9746	-1.56439	0.13343	1
AT5G24300.1	SUPPRESSOR OF SALICYLIC ACID INSENSITIVITY 1 (SSI1)	-0.575953	0.378189	42.902	-1.52292	0.135115	1
AT3G48990.1	AMP-dependent synthetase and ligase family protein	0.347741	0.226126	21.4332	1.53782	0.138725	1
AT1G11650.2	RBP45B	-0.182589	0.119902	28.1763	-1.52281	0.138951	1
AT1G67700.2	unknown protein	-0.536899	0.354735	33.6412	-1.51352	0.139486	1
AT5G35970.1	P-loop containing nucleoside triphosphate hydrolases superfamily protein	-0.621596	0.354672	5.03861	-1.75259	0.139604	1
AT1G54080.2	oligouridylate-binding protein 1A (UBP1A)	-0.465466	0.290963	10.0877	-1.59974	0.140474	1
AT3G59020.2	ARM repeat superfamily protein	0.906518	0.573888	10.5969	1.57961	0.143559	1
AT4G29040.1;AT2G20140.1	regulatory particle AAA-ATPase 2A (RPT2a)	-0.268029	0.180026	42.7798	-1.48883	0.143867	1
AT3G63170.1	Chalcone-flavanone isomerase family protein	-0.375649	0.25138	22.3098	-1.49435	0.149095	1
AT3G52750.1	FTSZ2-2	-0.531687	0.350446	14.9419	-1.51717	0.150093	1
AT5G03350.1	Legume lectin family protein	0.761179	0.50649	16.4532	1.50285	0.151828	1
AT2G20610.1	SUPERROOT 1 (SUR1)	0.269401	0.185288	39.7349	1.45395	0.153813	1
AT2G33040.1	gamma subunit of Mt ATP synthase (ATP3)	0.248933	0.171733	44.7464	1.44953	0.154162	1
AT2G35660.1	CTF2A	0.776834	0.458561	4.51401	1.69407	0.157303	1
AT3G26450.1	Polyketide cyclase/dehydrase and lipid transport superfamily protein	0.657596	0.423849	7.80395	1.55149	0.160327	1
AT1G20220.1	Alba DNA/RNA-binding protein	0.770015	0.44202	3.55349	1.74204	0.165401	1
AT3G29090.1	pectin methylesterase 31 (PME31)	0.67952	0.399509	3.89202	1.70089	0.166165	1
AT2G28950.1	expansin A6 (EXPA6)	0.841659	0.484511	3.5488	1.73713	0.166404	1
AT1G52510.1	alpha/beta-Hydrolases superfamily protein	-0.202873	0.144431	45.0959	-1.40464	0.166979	1
AT1G51710.1	ubiquitin-specific protease 6 (UBP6)	-0.287282	0.20441	38.938	-1.40542	0.167824	1
AT5G26751.1	shaggy-related kinase 11 (SK 11)	0.438796	0.283271	6.07659	1.54903	0.171729	1
ATCG00540.1	photosynthetic electron transfer A (PETA)	0.622808	0.448017	37.5019	1.39014	0.172682	1
AT4G05180.1	photosystem II subunit Q-2 (PSBQ-2)	0.495942	0.35639	25.5707	1.39157	0.176041	1
AT5G45620.1	Proteasome component (PCI) domain protein	0.385	0.270966	13.7991	1.42084	0.177565	1
AT1G32440.1	plastidial pyruvate kinase 3 (PKp3)	0.172302	0.126093	51.8229	1.36647	0.177692	1
AT5G16290.1	VALINE-TOLERANT 1 (VAT1)	-0.598686	0.414231	8.40776	-1.4453	0.184594	1
AT4G05530.1	indole-3-butyric acid response 1 (IBR1)	-0.400612	0.290368	17.6468	-1.37967	0.184921	1
AT4G14680.2	APS3	0.757277	0.52392	7.17981	1.4454	0.190538	1
AT4G32520.1	serine hydroxymethyltransferase 3 (SHM3)	0.252406	0.190679	56.7047	1.32372	0.190907	1
AT3G12050.1	Aha1 domain-containing protein	0.357476	0.261027	14.837	1.3695	0.191215	1
AT4G10790.1	UBX domain-containing protein	0.503402	0.344851	6.41123	1.45976	0.191551	1
AT1G78570.1	rhamnose biosynthesis 1 (RHM1)	-0.413355	0.313224	46.0528	-1.31968	0.193465	1
AT1G15820.1	light harvesting complex photosystem II subunit 6 (LHCB6)	0.621841	0.480443	31.0707	1.29431	0.205097	1
AT3G01310.1	Phosphoglycerate mutase-like family protein	-0.618562	0.431685	5.59718	-1.4329	0.20529	1
AT3G02360.1	6-phosphogluconate dehydrogenase family protein	0.144532	0.114794	59.3945	1.25906	0.212935	1
AT3G59970.3	methylenetetrahydrofolate reductase 1 (MTHFR1)	0.858522	0.67379	27.8516	1.27417	0.213134	1
AT4G16143.1	importin alpha isoform 2 (IMPA-2)	-0.283246	0.218176	15.0162	-1.29825	0.213788	1
AT1G62750.1	SNOWY COTYLEDON 1 (SCO1)	0.349868	0.28082	145.996	1.24588	0.214804	1
AT1G04530.1	Tetratricopeptide repeat (TPR)-like superfamily protein	0.78247	0.52191	3.60463	1.49924	0.215742	1
AT3G01500.2	carbonic anhydrase 1 (CA1)	0.364632	0.290399	41.6695	1.25563	0.216247	1
AT3G27300.4	glucose-6-phosphate dehydrogenase 5 (G6PD5)	-0.368949	0.269341	6.34053	-1.36982	0.217273	1
AT1G22740.1;AT3G18820.1;AT3G16100.1;AT1G52280.1;AT1G49300.1	RAB GTPase homolog G3B (RABG3B)	0.625326	0.429985	4.00248	1.4543	0.219502	1
AT4G34980.1	subtilisin-like serine protease 2 (SLP2)	0.266677	0.210855	15.2445	1.26474	0.224959	1
AT3G16910.1	acyl-activating enzyme 7 (AAE7)	0.270405	0.218127	26.5418	1.23967	0.225947	1
AT1G17220.1	fu-gaeri1 (FUG1)	-0.289566	0.23223	19.18	-1.24689	0.227449	1
AT2G28080.1	UDP-Glycosyltransferase superfamily protein	-1.87547	1.185	2.5141	-1.58267	0.228663	1
AT1G35680.1	Ribosomal protein L21	0.427429	0.322919	6.58982	1.32364	0.229689	1
AT2G36580.1	Pyruvate kinase family protein	1.01699	0.738046	4.53305	1.37794	0.232346	1
AT3G25520.1	ribosomal protein L5 (ATL5)	0.558153	0.426887	6.95457	1.3075	0.232607	1
AT5G14740.1	carbonic anhydrase 2 (CA2)	0.233551	0.19462	50.014	1.20004	0.235778	1
AT3G18190.1	TCP-1/cpn60 chaperonin family protein	-0.218587	0.183203	88.9021	-1.19314	0.235988	1
AT5G38660.2	ACCLIMATION OF PHOTOSYNTHESIS TO ENVIRONMENT (APE1)	0.327814	0.265563	13.7959	1.23441	0.237664	1
AT5G05590.1	phosphoribosylanthranilate isomerase 2 (PAI2)	-0.386248	0.297408	6.52608	-1.29871	0.238044	1
AT5G26742.2	embryo defective 1138 (emb1138)	-0.180564	0.151694	44.8577	-1.19032	0.240184	1
AT5G42740.1	Sugar isomerase (SIS) family protein	0.198297	0.166649	36.4865	1.18991	0.241766	1
AT1G54100.1	aldehyde dehydrogenase 7B4 (ALDH7B4)	-0.215926	0.179594	21.3766	-1.2023	0.242397	1
AT1G50170.1	sirohydrochlorin ferrochelatase B (SIRB)	-0.660286	0.473562	3.50464	-1.3943	0.245094	1
AT3G05350.1	Metallopeptidase M24 family protein	-0.180871	0.150432	17.18	-1.20235	0.245539	1
AT5G51750.1	subtilase 1.3 (SBT1.3)	-0.460528	0.377149	10.9681	-1.22108	0.247656	1
AT4G32180.1	pantothenate kinase 2 (PANK2)	-0.184633	0.158269	59.2178	-1.16658	0.248058	1
AT2G03440.1	nodulin-related protein 1 (NRP1)	0.873174	0.683138	5.96658	1.27818	0.248655	1
AT2G44050.1	COI1 SUPPRESSOR1 (COS1)	0.348142	0.279264	7.78399	1.24664	0.248735	1
AT1G64190.1	6-phosphogluconate dehydrogenase family protein	0.368527	0.295367	7.29209	1.24769	0.250718	1
AT4G10340.1	light harvesting complex of photosystem II 5 (LHCB5)	0.475163	0.41186	75.1783	1.1537	0.252277	1
AT3G52880.2	monodehydroascorbate reductase 1 (MDAR1)	0.402755	0.344941	26.2087	1.16761	0.253479	1
AT5G51070.1	EARLY RESPONSIVE TO DEHYDRATION 1 (ERD1)	-0.222078	0.189255	18.5262	-1.17343	0.255489	1
AT2G22230.1	Thioesterase superfamily protein	0.607347	0.449692	3.51355	1.35058	0.257245	1
AT4G24800.1	MA3 domain-containing protein	-0.240026	0.208255	32.4594	-1.15256	0.257509	1
AT5G44020.1	HAD superfamily, subfamily IIIB acid phosphatase	1.92238	1.4929	4.65821	1.28768	0.258114	1
AT4G16990.12	RESISTANCE TO LEPTOSPHAERIA MACULANS 3 (RLM3)	0.248221	0.203245	7.62955	1.22129	0.258369	1
AT1G71500.1	Rieske (2Fe-2S) domain-containing protein	0.305243	0.262508	19.0629	1.1628	0.259261	1
AT1G11750.2	CLP protease proteolytic subunit 6 (CLPP6)	-0.170301	0.149105	40.9522	-1.14216	0.260021	1
AT3G48000.1	aldehyde dehydrogenase 2B4 (ALDH2B4)	0.217275	0.189366	19.8124	1.14738	0.264892	1
AT4G16500.1	Cystatin/monellin superfamily protein	-0.239498	0.206767	14.7929	-1.1583	0.2651	1
AT3G05090.1	LATERAL ROOT STIMULATOR 1 (LRS1)	0.687821	0.565905	6.54568	1.21544	0.266212	1
AT5G20280.1	sucrose phosphate synthase 1F (SPS1F)	-0.329699	0.283	11.3596	-1.16501	0.267895	1
AT3G04120.1	glyceraldehyde-3-phosphate dehydrogenase C subunit 1 (GAPC1)	-0.264471	0.234793	25.1155	-1.1264	0.270644	1
AT3G22630.1	20S proteasome beta subunit D1 (PBD1)	0.596502	0.461111	3.5435	1.29362	0.273671	1
AT5G60160.1	Zn-dependent exopeptidases superfamily protein	0.244211	0.219887	35.6689	1.11062	0.274163	1
AT3G02320.1;AT5G15810.1	N2,N2-dimethylguanosine tRNA methyltransferase	-0.691692	0.530522	3.28577	-1.30379	0.276131	1
AT4G19210.1	RNAse l inhibitor protein 2 (RLI2)	-0.16711	0.15206	41.7619	-1.09898	0.278073	1
AT5G65010.2	asparagine synthetase 2 (ASN2)	-0.421599	0.38657	72.0815	-1.09062	0.279074	1
AT1G18060.1	unknown protein	0.337429	0.290283	7.72944	1.16242	0.279698	1
AT4G27440.1	protochlorophyllide oxidoreductase B (PORB)	-0.199528	0.182616	50.4548	-1.09261	0.279755	1
AT5G23140.1	nuclear-encoded CLP protease P7 (NCLPP7)	-0.311399	0.282017	23.9449	-1.10419	0.280486	1
AT1G59710.2	FUNCTIONS IN: molecular_function unknown	0.543632	0.436685	3.77578	1.2449	0.284841	1
AT2G21370.1	xylulose kinase-1 (XK-1)	1.24224	0.922422	2.5143	1.34672	0.286589	1
AT5G25980.2	glucoside glucohydrolase 2 (TGG2)	0.309035	0.286579	45.2057	1.07836	0.286593	1
AT1G01320.1	Tetratricopeptide repeat (TPR)-like superfamily protein	-0.295239	0.2677	14.5766	-1.10287	0.287959	1
AT1G70830.1	MLP-like protein 28 (MLP28)	0.189482	0.178216	52.7281	1.06321	0.29253	1
ATCG00500.1	acetyl-CoA carboxylase carboxyl transferase subunit beta (ACCD)	-0.425078	0.402583	40.2137	-1.05588	0.297327	1
AT1G58290.1	HEMA1	-0.211946	0.199625	21.3532	-1.06172	0.300225	1
ATMG00480.1;AT2G07707.1	Plant mitochondrial ATPase, F0 complex, subunit 8 protein	0.487643	0.405554	3.60032	1.20241	0.302272	1
AT2G14750.1	APS kinase (APK)	-0.122536	0.116326	23.8193	-1.05338	0.302734	1
AT5G40760.1	glucose-6-phosphate dehydrogenase 6 (G6PD6)	-0.679584	0.542766	2.8369	-1.25208	0.303834	1
AT5G65840.1	Thioredoxin superfamily protein	-0.197317	0.188013	24.0485	-1.04949	0.304387	1
AT1G56430.1	nicotianamine synthase 4 (NAS4)	-0.363193	0.307118	3.84942	-1.18259	0.30483	1
AT5G46800.1	A BOUT DE SOUFFLE (BOU)	-0.296722	0.284695	20.3552	-1.04224	0.30952	1
AT5G58140.1	phototropin 2 (PHOT2)	0.213732	0.207889	32.1849	1.02811	0.311565	1
AT4G02080.1	secretion-associated RAS super family 2 (SAR2)	0.706727	0.564543	2.51474	1.25186	0.314434	1
AT3G25860.1	LTA2	-0.153001	0.150504	46.7651	-1.01659	0.314578	1
AT5G58220.1	transthyretin-like protein (TTL)	-0.337084	0.326802	17.8103	-1.03146	0.316128	1
AT3G10610.1;AT2G05220.1;AT5G04800.1;AT2G04390.1	Ribosomal S17 family protein	0.662667	0.616314	6.8751	1.07521	0.31856	1
AT1G34430.1	embryo defective 3003 (EMB3003)	0.158373	0.156722	30.1439	1.01054	0.320281	1
AT1G72550.1	tRNA synthetase beta subunit family protein	0.208939	0.208654	30.2076	1.00136	0.324605	1
AT5G13650.2	elongation factor family protein	-0.176187	0.178144	119.583	-0.989017	0.324652	1
AT2G24820.1	translocon at the inner envelope membrane of chloroplasts 55-II (TIC55-II)	0.435386	0.415295	8.09775	1.04838	0.324745	1
AT4G14716.1;AT4G14710.5	acireductone dioxygenase 1 (ARD1)	-0.572174	0.509588	3.88777	-1.12282	0.326029	1
AT2G32810.1	beta galactosidase 9 (BGAL9)	0.35652	0.336676	6.68697	1.05894	0.326371	1
AT3G52720.1	alpha carbonic anhydrase 1 (ACA1)	-0.402207	0.3687	4.81527	-1.09088	0.326878	1
AT3G44860.1	farnesoic acid carboxyl-O-methyltransferase (FAMT)	0.687886	0.6173	3.50041	1.11435	0.335739	1
AT3G61470.1	photosystem I light harvesting complex gene 2 (LHCA2)	-0.768916	0.770264	10.8655	-0.99825	0.33987	1
AT5G01410.1	REDUCED SUGAR RESPONSE 4 (RSR4)	0.16167	0.16703	29.9043	0.967913	0.340851	1
AT1G02920.1	glutathione S-transferase 7 (GSTF7)	-0.479251	0.447754	4.10197	-1.07034	0.343359	1
AT5G35170.1	adenylate kinase family protein	-0.457607	0.428646	4.06037	-1.06756	0.345034	1
AT3G02520.1	general regulatory factor 7 (GRF7)	0.498888	0.464923	3.78699	1.07305	0.346811	1
AT5G17170.1	enhancer of sos3-1 (ENH1)	0.522374	0.496323	4.35073	1.05249	0.347482	1
AT2G24270.2	aldehyde dehydrogenase 11A3 (ALDH11A3)	-0.266913	0.26603	7.3481	-1.00332	0.347596	1
AT3G61220.3	NAD(P)-binding Rossmann-fold superfamily protein	-0.191455	0.201365	21.8303	-0.950787	0.352121	1
AT3G06810.1	IBA-RESPONSE 3 (IBR3)	-0.129063	0.136948	30.3795	-0.94243	0.353407	1
AT5G13520.1	peptidase M1 family protein	0.322157	0.318702	5.06925	1.01084	0.357881	1
AT5G45950.1	GDSL-like Lipase/Acylhydrolase superfamily protein	-0.163084	0.175675	42.6919	-0.928325	0.358458	1
AT4G15560.1	CLOROPLASTOS ALTERADOS 1 (CLA1)	-0.367894	0.394829	29.0896	-0.93178	0.35912	1
AT4G12800.2	photosystem I subunit l (PSAL)	0.51328	0.543203	14.2472	0.944913	0.360453	1
AT2G47240.1	LONG-CHAIN ACYL-COA SYNTHASE 1 (LACS1)	0.191365	0.204016	15.6352	0.93799	0.362514	1
AT1G13440.1	glyceraldehyde-3-phosphate dehydrogenase C2 (GAPC2)	-0.212431	0.232394	31.2254	-0.914097	0.367671	1
AT5G19350.1	RNA-binding (RRM/RBD/RNP motifs) family protein	0.318082	0.327398	5.44661	0.971545	0.372422	1
AT3G60240.4	eukaryotic translation initiation factor 4G (EIF4G)	-0.324346	0.329711	4.29743	-0.983729	0.377339	1
AT4G29480.1	Mitochondrial ATP synthase subunit G protein	-0.48145	0.477643	3.5145	-1.00797	0.377739	1
AT1G55450.2	S-adenosyl-L-methionine-dependent methyltransferases superfamily protein	0.35481	0.385897	10.618	0.919443	0.378278	1
AT1G27310.1	nuclear transport factor 2A (NTF2A)	-0.410752	0.421956	4.61561	-0.973448	0.378542	1
AT5G46290.3	3-ketoacyl-acyl carrier protein synthase I (KAS I)	-0.214572	0.242371	79.5731	-0.885304	0.37866	1
AT3G44720.1	arogenate dehydratase 4 (ADT4)	-0.523387	0.56458	8.76862	-0.927038	0.378716	1
AT5G65750.1	2-oxoglutarate dehydrogenase, E1 component	0.14844	0.166487	29.6041	0.891602	0.379796	1
AT4G38970.1	fructose-bisphosphate aldolase 2 (FBA2)	0.10572	0.119506	45.4461	0.884643	0.381006	1
AT5G10360.1	embryo defective 3010 (EMB3010)	0.308165	0.323062	5.26501	0.95389	0.381854	1
AT3G15640.1	Rubredoxin-like superfamily protein	-0.47448	0.481219	3.51391	-0.985995	0.387064	1
AT3G54840.1	ARA6	0.401664	0.417293	3.92778	0.962545	0.391216	1
AT5G35630.1	glutamine synthetase 2 (GS2)	0.167958	0.195368	135.903	0.859699	0.391469	1
AT3G52560.4	ubiquitin E2 variant 1D-4 (UEV1D-4)	-0.578231	0.564583	2.51486	-1.02417	0.394006	1
AT5G52650.1	RNA binding Plectin/S10 domain-containing protein	0.454266	0.472937	3.65475	0.960523	0.395936	1
AT5G27640.2	translation initiation factor 3B1 (TIF3B1)	-0.51221	0.522973	3.1285	-0.979421	0.396902	1
AT3G58510.1	DEA(D/H)-box RNA helicase family protein	-0.112899	0.131828	36.8385	-0.856415	0.397305	1
AT4G37925.1	subunit NDH-M of NAD(P)H:plastoquinone dehydrogenase complex (NDH-M)	-0.57272	0.564627	2.51472	-1.01433	0.397891	1
ATCG00430.1	photosystem II reaction center protein G (PSBG)	0.382841	0.404247	3.66925	0.947048	0.401713	1
AT5G41790.1	COP1-interactive protein 1 (CIP1)	0.439532	0.459681	3.09064	0.956167	0.407646	1
ATCG00490.1	RBCL	0.222391	0.268942	281.695	0.82691	0.408988	1
AT4G24620.1	phosphoglucose isomerase 1 (PGI1)	0.16875	0.204222	42.1643	0.826304	0.413283	1
AT5G50210.1	quinolinate synthase (QS)	-0.140189	0.169099	12.7222	-0.829032	0.422368	1
AT3G17820.1	glutamine synthetase 1.3 (GLN1.3)	0.359445	0.422904	7.20887	0.849944	0.422684	1
AT3G14415.2	Aldolase-type TIM barrel family protein	0.19313	0.238791	38.9626	0.808783	0.423551	1
AT3G16230.10	Predicted eukaryotic LigT	0.407951	0.449727	3.184	0.907108	0.427692	1
AT3G11130.1	Clathrin, heavy chain	-0.493385	0.532564	2.76393	-0.926434	0.427804	1
AT3G08030.1	Protein of unknown function, DUF642	-0.124883	0.156994	47.6023	-0.795468	0.43029	1
AT1G52570.1	phospholipase D alpha 2 (PLDALPHA2)	-0.553582	0.64166	4.51569	-0.862734	0.431705	1
AT1G35580.1	cytosolic invertase 1 (CINV1)	0.158157	0.195279	13.5249	0.809902	0.432016	1
AT3G10670.1	non-intrinsic ABC protein 7 (NAP7)	0.151752	0.191125	24.5178	0.793994	0.434817	1
AT1G04620.1	coenzyme F420 hydrogenase family / dehydrogenase, beta subunit family	0.355716	0.400376	2.9965	0.888455	0.439811	1
AT5G44340.1	tubulin beta chain 4 (TUB4)	-0.380744	0.484917	18.3356	-0.785173	0.44238	1
AT3G02090.2	MPPBETA	0.305464	0.396862	115.916	0.769699	0.443044	1
AT5G05370.1;AT3G10860.1	Cytochrome b-c1 complex, subunit 8 protein	0.406703	0.474456	3.53396	0.857198	0.445557	1
AT2G47450.1	CHAOS (CAO)	-0.293061	0.37065	9.97985	-0.790667	0.44752	1
AT1G12000.1	Phosphofructokinase family protein	0.095899	0.126359	33.7064	0.758938	0.453164	1
AT3G09200.1	Ribosomal protein L10 family protein	0.31849	0.411103	10.7413	0.774722	0.45522	1
AT1G48030.1	mitochondrial lipoamide dehydrogenase 1 (mtLPD1)	0.225616	0.301134	101.747	0.74922	0.455453	1
AT1G10510.1	embryo defective 2004 (emb2004)	-0.415174	0.52889	7.39546	-0.784991	0.456865	1
AT5G04430.2	BINDING TO TOMV RNA 1S (SHORT FORM) (BTR1S)	-0.267214	0.35324	11.6245	-0.756466	0.464426	1
AT2G35490.1	Plastid-lipid associated protein PAP / fibrillin family protein	0.322975	0.401149	4.04501	0.805126	0.465409	1
AT5G22580.1	Stress responsive A/B Barrel Domain	2.18549	2.55855	2.55143	0.85419	0.465661	1
AT1G48410.2	ARGONAUTE 1 (AGO1)	-0.122455	0.165247	19.8979	-0.741042	0.467324	1
AT5G15090.1	voltage dependent anion channel 3 (VDAC3)	0.24206	0.31683	7.39052	0.764006	0.46855	1
AT4G28750.1	PSA E1 KNOCKOUT (PSAE-1)	0.298026	0.396802	10.164	0.751069	0.469644	1
AT5G55220.1	trigger factor type chaperone family protein	-0.173262	0.239443	83.1829	-0.723604	0.471339	1
AT1G59900.1	pyruvate dehydrogenase complex E1 alpha subunit (E1 ALPHA)	-0.126307	0.174656	75.6874	-0.723172	0.471803	1
AT1G09020.1	homolog of yeast sucrose nonfermenting 4 (SNF4)	-0.194218	0.271611	34.8403	-0.715059	0.479337	1
ATCG00770.1	ribosomal protein S8 (RPS8)	0.252559	0.333228	5.48382	0.757916	0.47979	1
AT5G19510.1	Translation elongation factor EF1B/ribosomal protein S6 family protein	0.100664	0.141686	28.0763	0.710476	0.48327	1
AT2G21790.1	ribonucleotide reductase 1 (RNR1)	0.222856	0.295484	4.58768	0.754205	0.487604	1
ATCG00380.1	chloroplast ribosomal protein S4 (RPS4)	0.161798	0.229487	20.0196	0.705043	0.488906	1
AT3G26650.1	glyceraldehyde 3-phosphate dehydrogenase A subunit (GAPA)	-0.23908	0.344574	59.2455	-0.69384	0.490494	1
AT3G23920.1	beta-amylase 1 (BAM1)	-0.224053	0.30139	4.73197	-0.743397	0.492473	1
AT1G42970.1	glyceraldehyde-3-phosphate dehydrogenase B subunit (GAPB)	-0.248814	0.36229	163.118	-0.686782	0.493195	1
AT3G48090.1	enhanced disease susceptibility 1 (EDS1)	-0.299008	0.419906	9.50923	-0.712083	0.493513	1
AT4G34200.1	embryo sac development arrest 9 (EDA9)	-0.156484	0.228688	60.9301	-0.68427	0.496399	1
AT1G15130.1	Endosomal targeting BRO1-like domain-containing protein	-0.150899	0.217543	15.5092	-0.693652	0.498159	1
AT2G22480.1	phosphofructokinase 5 (PFK5)	0.173689	0.254128	37.5324	0.68347	0.498508	1
AT1G53500.1	MUCILAGE-MODIFIED 4 (MUM4)	-0.182123	0.264704	21.8969	-0.688024	0.498662	1
AT4G17530.1	RAB GTPase homolog 1C (RAB1C)	-0.392865	0.509363	2.76393	-0.771287	0.501069	1
AT2G21385.1	unknown protein	0.508405	0.708379	5.73778	0.717702	0.501101	1
AT3G06483.1	pyruvate dehydrogenase kinase (PDK)	-0.782304	1.00654	2.51427	-0.77722	0.503509	1
AT4G16340.1	SPIKE1 (SPK1)	-0.525066	0.685719	2.67888	-0.765715	0.505617	1
AT2G41840.1	Ribosomal protein S5 family protein	0.290121	0.419125	7.33498	0.692206	0.510121	1
AT3G53750.1;AT2G37620.1	actin 3 (ACT3)	-0.177042	0.264801	23.7517	-0.668587	0.510205	1
AT3G10700.1	galacturonic acid kinase (GalAK)	-0.513507	0.685191	2.67888	-0.749435	0.513912	1
AT5G63840.2	RADIAL SWELLING 3 (RSW3)	0.272235	0.408397	14.2193	0.666594	0.515702	1
AT5G62700.1;AT5G62690.1	tubulin beta chain 3 (TUB3)	-0.201572	0.30298	14.0996	-0.665299	0.516595	1
AT2G04030.1	CR88	0.0652645	0.100588	111.987	0.64883	0.517777	1
AT4G33580.2	beta carbonic anhydrase 5 (BCA5)	0.36436	0.514309	3.9452	0.708445	0.518281	1
AT2G36160.1	Ribosomal protein S11 family protein	-0.241481	0.348999	5.25116	-0.691926	0.518384	1
AT5G19990.1	regulatory particle triple-A ATPase 6A (RPT6A)	-0.407871	0.569351	3.48363	-0.716379	0.51882	1
AT1G26850.1	S-adenosyl-L-methionine-dependent methyltransferases superfamily protein	0.247188	0.352433	3.88294	0.701377	0.522821	1
AT5G55070.1	Dihydrolipoamide succinyltransferase	-0.153885	0.237151	21.333	-0.648892	0.523333	1
AT4G34830.1	MATURATION OF RBCL 1 (MRL1)	-0.461214	0.636019	2.69904	-0.725157	0.526103	1
ATCG00160.1	ribosomal protein S2 (RPS2)	0.0921126	0.14377	18.115	0.640695	0.529743	1
AT1G64550.1	general control non-repressible 3 (GCN3)	-0.0747785	0.11876	41.7005	-0.629659	0.532352	1
AT5G51550.1	EXORDIUM like 3 (EXL3)	-0.353488	0.501474	2.76393	-0.704899	0.535619	1
AT1G20950.1	Phosphofructokinase family protein	-0.0641902	0.105505	53.0537	-0.608409	0.545512	1
AT4G01310.1	Ribosomal L5P family protein	0.17697	0.292511	39.4082	0.605004	0.548645	1
AT1G06680.1	photosystem II subunit P-1 (PSBP-1)	0.188351	0.310915	24.6944	0.605796	0.550178	1
AT1G24020.1	MLP-like protein 423 (MLP423)	-0.084608	0.140111	25.5744	-0.603863	0.551254	1
AT3G23660.2	Sec23/Sec24 protein transport family protein	-0.246619	0.384578	4.43527	-0.64127	0.552997	1
AT3G02780.1	isopentenyl pyrophosphate:dimethylallyl pyrophosphate isomerase 2 (IPP2)	0.200288	0.328102	7.89346	0.610444	0.55873	1
AT1G69830.1	alpha-amylase-like 3 (AMY3)	-0.0863455	0.147498	83.3804	-0.5854	0.55986	1
AT5G13120.1	cyclophilin 20-2 (CYP20-2)	0.437669	0.657845	2.51393	0.665308	0.561738	1
AT1G28420.1	homeobox-1 (HB-1)	-0.203644	0.334067	5.95688	-0.609589	0.564645	1
AT4G28220.1	NAD(P)H dehydrogenase B1 (NDB1)	0.366676	0.564668	2.51438	0.649365	0.570464	1
AT5G11170.1	DEAD/DEAH box RNA helicase family protein	0.847961	1.3156	2.51429	0.644546	0.573128	1
AT2G44120.2	Ribosomal protein L30/L7 family protein	0.205642	0.346238	5.78029	0.593931	0.575047	1
AT3G55410.1	2-oxoglutarate dehydrogenase, E1 component	0.084504	0.150477	146.444	0.561576	0.575264	1
AT3G15190.1	chloroplast 30S ribosomal protein S20, putative	0.214914	0.35663	3.59278	0.602626	0.582707	1
AT5G09760.2	Plant invertase/pectin methylesterase inhibitor superfamily	0.345242	0.563	2.52956	0.613217	0.590397	1
AT4G34215.1	Domain of unknown function (DUF303)	0.350482	0.584399	3.01291	0.599731	0.590792	1
AT1G04980.1	PDI-like 2-2 (PDIL2-2)	-0.412181	0.687491	2.98401	-0.599544	0.591277	1
AT3G44340.1	clone eighty-four (CEF)	0.103768	0.192875	13.7639	0.538008	0.599164	1
AT1G10670.3	ATP-citrate lyase A-1 (ACLA-1)	0.345548	0.589856	2.89875	0.585817	0.600476	1
AT1G76550.1	Phosphofructokinase family protein	-0.0785909	0.148161	7.9229	-0.530443	0.610345	1
AT4G10840.1	Tetratricopeptide repeat (TPR)-like superfamily protein	-0.0919775	0.174312	8.55596	-0.527661	0.611142	1
AT4G39260.1	cold, circadian rhythm, and RNA binding 1 (CCR1)	-0.325094	0.564518	2.515	-0.575879	0.612117	1
AT1G10200.1	WLIM1	-0.0929225	0.180855	17.5895	-0.513795	0.613789	1
AT2G30970.1	aspartate aminotransferase 1 (ASP1)	0.126011	0.241927	9.92089	0.520866	0.613886	1
AT5G05000.1	translocon at the outer envelope membrane of chloroplasts 34 (TOC34)	0.139011	0.261662	4.1939	0.53126	0.622136	1
AT2G39330.2	jacalin-related lectin 23 (JAL23)	0.208232	0.40886	8.88856	0.509298	0.622946	1
AT5G02490.1	Heat shock protein 70 (Hsp 70) family protein	0.278352	0.514531	2.88418	0.540982	0.627496	1
AT1G67090.1	ribulose bisphosphate carboxylase small chain 1A (RBCS1A)	0.168529	0.346546	55.4942	0.486312	0.628661	1
AT5G08300.1	Succinyl-CoA ligase, alpha subunit	0.187302	0.381974	12.9715	0.490353	0.632074	1
AT5G46180.1	ornithine-delta-aminotransferase (DELTA-OAT)	-0.25462	0.529893	8.32565	-0.480512	0.643236	1
AT1G23440.1	Peptidase C15, pyroglutamyl peptidase I-like	0.176464	0.357669	4.69341	0.493371	0.643961	1
ATCG00130.1	ATPF	0.0422222	0.090738	28.7497	0.46532	0.645208	1
AT1G76080.1	chloroplastic drought-induced stress protein of 32 kD (CDSP32)	-0.152788	0.329382	26.3215	-0.463862	0.64656	1
AT1G54780.1	TLP18.3	-0.150512	0.314419	6.58586	-0.478699	0.647635	1
AT1G20190.1	expansin 11 (EXPA11)	0.152802	0.325692	7.29107	0.469162	0.652661	1
AT5G13200.1	GRAM domain family protein	0.25324	0.525398	4.38983	0.481997	0.652865	1
AT1G37130.1	nitrate reductase 2 (NIA2)	0.0724043	0.160828	41.084	0.450196	0.654936	1
AT3G16140.1;AT1G52230.1	photosystem I subunit H-1 (PSAH-1)	0.227725	0.469923	3.57444	0.4846	0.656138	1
AT4G26910.1	Dihydrolipoamide succinyltransferase	-0.132955	0.291556	7.7386	-0.456017	0.660902	1
AT4G31490.1	Coatomer, beta subunit	-0.191796	0.40784	4.02943	-0.470273	0.662486	1
AT3G19760.1	eukaryotic initiation factor 4A-III (EIF4A-III)	-0.033294	0.0772091	67.0889	-0.431218	0.667692	1
AT5G66420.2	CONTAINS InterPro DOMAIN/s: Uncharacterised conserved protein UCP033271 (InterPro:IPR008322), TIM-barrel signal transduction protein, predicted (InterPro:IPR009215)	-0.118021	0.274226	56	-0.430376	0.668574	1
AT5G10240.1	asparagine synthetase 3 (ASN3)	-0.743627	1.59716	3.37923	-0.465594	0.669897	1
AT3G01340.1	Transducin/WD40 repeat-like superfamily protein	-0.0994713	0.234036	38.271	-0.425025	0.673198	1
AT1G26220.1	Acyl-CoA N-acyltransferases (NAT) superfamily protein	0.225092	0.480955	2.76393	0.46801	0.674185	1
AT5G19140.1	AILP1	-0.0327589	0.0761782	12.9063	-0.43003	0.674267	1
AT1G72930.1	toll/interleukin-1 receptor-like (TIR)	0.278037	0.604096	2.89174	0.460253	0.677726	1
AT5G20570.2	RING-box 1 (RBX1)	0.203181	0.454245	3.21152	0.447294	0.683125	1
AT5G51720.1	2 iron, 2 sulfur cluster binding	-0.850219	1.92116	3.56787	-0.442554	0.683574	1
AT2G27020.2	20S proteasome alpha subunit G1 (PAG1)	0.10988	0.26658	22.1883	0.412183	0.68416	1
AT3G25660.1	Amidase family protein	0.0948685	0.229262	16.769	0.413799	0.684266	1
AT4G01610.1	Cysteine proteinases superfamily protein	-0.0867554	0.205377	6.36355	-0.422421	0.686621	1
AT3G22200.2	POLLEN-PISTIL INCOMPATIBILITY 2 (POP2)	0.0595604	0.147788	40.5122	0.403014	0.689057	1
AT4G09010.3	ascorbate peroxidase 4 (APX4)	-0.128501	0.311986	9.6956	-0.411882	0.689384	1
AT4G18800.1;AT5G45750.1;AT1G16920.1;AT5G60860.1;AT3G15060.1;AT2G33870.1;AT1G28550.1	RAB GTPase homolog A1D (RABA1d)	0.211673	0.479374	2.76389	0.441562	0.691044	1
AT3G63160.1	FUNCTIONS IN: molecular_function unknown	0.1491	0.356757	4.8559	0.417932	0.693832	1
AT2G04842.1	EMBRYO DEFECTIVE 2761 (EMB2761)	-0.118035	0.304879	69.9167	-0.387154	0.699818	1
AT3G56650.1	Mog1/PsbP/DUF1795-like photosystem II reaction center PsbP family protein	-0.267315	0.653005	3.5188	-0.409361	0.705945	1
AT3G08920.1	Rhodanese/Cell cycle control phosphatase superfamily protein	0.105176	0.263111	4.87066	0.399742	0.706272	1
AT2G39730.1	rubisco activase (RCA)	-0.0429873	0.114638	257.188	-0.374984	0.707982	1
AT1G22360.1	UDP-glucosyl transferase 85A2 (UGT85A2)	-0.136282	0.337506	3.52045	-0.403789	0.709671	1
AT3G03780.1	methionine synthase 2 (MS2)	-0.0324267	0.0875376	66.5157	-0.370431	0.712238	1
AT4G37910.1	mitochondrial heat shock protein 70-1 (mtHsc70-1)	-0.0866425	0.232375	23.9625	-0.372857	0.712533	1
AT5G47500.1	Pectin lyase-like superfamily protein	0.190513	0.499591	7.1502	0.381338	0.714031	1
AT5G49910.1	chloroplast heat shock protein 70-2 (CPHSC70-2EAT SHOCK PROTEIN 70-2)	-0.0655731	0.177092	26.9113	-0.370277	0.714075	1
AT4G22670.1	HSP70-interacting protein 1 (HIP1)	-0.17252	0.448994	5.65747	-0.384237	0.714827	1
AT4G16570.1	protein arginine methyltransferase 7 (PRMT7)	-0.282757	0.69993	2.65664	-0.403979	0.716511	1
AT3G12915.1	Ribosomal protein S5/Elongation factor G/III/V family protein	-0.0544369	0.145869	9.10713	-0.373191	0.717545	1
AT1G30530.1	UDP-glucosyl transferase 78D1 (UGT78D1)	0.245795	0.642443	4.36153	0.382593	0.719943	1
AT4G14070.1	acyl-activating enzyme 15 (AAE15)	0.115983	0.314699	7.3302	0.368553	0.722876	1
AT1G69740.1	HEMB1	-0.0683579	0.194016	48.6541	-0.352331	0.726112	1
AT3G24430.1	HIGH-CHLOROPHYLL-FLUORESCENCE 101 (HCF101)	0.0164664	0.047041	70.0519	0.350043	0.727357	1
AT5G62950.1;AT3G28956.10	RNA polymerase II, Rpb4, core protein	0.219633	0.564748	2.51393	0.388904	0.727888	1
AT4G29010.1	ABNORMAL INFLORESCENCE MERISTEM (AIM1)	-0.0600824	0.172793	30.723	-0.347713	0.730427	1
AT5G17380.1	Thiamine pyrophosphate dependent pyruvate decarboxylase family protein	0.0305253	0.0880857	29.2487	0.346541	0.731417	1
AT3G23600.1	alpha/beta-Hydrolases superfamily protein	0.134715	0.370605	4.84681	0.363502	0.731545	1
AT5G49030.3	ovule abortion 2 (OVA2)	0.0746447	0.217686	10.6481	0.3429	0.738347	1
AT5G06320.1	NDR1/HIN1-like 3 (NHL3)	0.103484	0.298607	5.54486	0.346556	0.741694	1
AT2G42210.2	OEP16-3	0.231732	0.651699	3.48734	0.355582	0.742599	1
AT3G18860.1	transducin family protein / WD-40 repeat family protein	-0.248918	0.724528	4.94857	-0.343559	0.745293	1
AT4G28480.1	DNAJ heat shock family protein	-0.0417733	0.126463	8.38314	-0.330319	0.749263	1
AT1G70290.1	trehalose-6-phosphatase synthase S8 (TPS8)	0.166761	0.474582	2.76385	0.351385	0.75036	1
AT1G49670.2	NQR	0.0287984	0.090226	39.5168	0.319181	0.75127	1
AT3G12130.1	KH domain-containing protein / zinc finger (CCCH type) family protein	-0.0809057	0.250069	6.71773	-0.323534	0.756129	1
AT5G12470.1	Protein of unknown function (DUF3411)	0.0554234	0.173817	9.85214	0.318861	0.756489	1
AT5G24750.1	UDP-Glycosyltransferase superfamily protein	0.149505	0.450394	3.53634	0.331943	0.758657	1
AT5G58330.1	lactate/malate dehydrogenase family protein	0.0834627	0.270782	20.2578	0.308229	0.761055	1
AT3G19820.1	DWARF 1 (DWF1)	0.0802396	0.257099	10.3992	0.312096	0.761136	1
AT3G63490.1	Ribosomal protein L1p/L10e family	-0.0201916	0.0671403	74.9374	-0.300737	0.764448	1
AT3G23400.1	fibrillin 4 (FIB4)	0.0367108	0.1249	30.6009	0.293921	0.770803	1
AT4G34350.1	4-hydroxy-3-methylbut-2-enyl diphosphate reductase (HDR)	-0.0408768	0.138266	15.8497	-0.295638	0.771344	1
AT2G40300.1	ferritin 4 (FER4)	0.0642014	0.224478	31.3651	0.286003	0.776756	1
AT2G14880.1;AT4G34290.1	SWIB/MDM2 domain superfamily protein	0.0387975	0.134026	8.461	0.289477	0.779184	1
AT5G25757.1;AT5G25754.1	RNA polymerase I-associated factor PAF67	-0.091164	0.320253	15.7927	-0.284663	0.779601	1
AT4G21210.1	PPDK regulatory protein (RP1)	0.0902716	0.312734	7.54618	0.288653	0.780616	1
AT4G11150.1	vacuolar ATP synthase subunit E1 (TUF)	0.0289885	0.103671	43.6321	0.279621	0.781089	1
AT5G50850.1	MACCI-BOU (MAB1)	-0.0117382	0.0428755	58.3233	-0.273774	0.785225	1
AT5G27770.1	Ribosomal L22e protein family	0.0326476	0.116361	5.86851	0.280572	0.788667	1
AT3G52990.1	Pyruvate kinase family protein	0.0449897	0.169213	29.0086	0.265876	0.792215	1
AT4G19710.2	aspartate kinase-homoserine dehydrogenase ii (AK-HSDH II)	-0.0231436	0.086943	25.1969	-0.266193	0.792257	1
AT2G32700.7	LEUNIG_homolog (LUH)	0.040715	0.148886	6.20934	0.273464	0.793366	1
AT2G24020.1	Uncharacterised BCR, YbaB family COG0718	0.391022	1.37156	2.5141	0.285093	0.7974	1
AT1G50510.1	indigoidine synthase A family protein	0.0692639	0.266779	9.81581	0.25963	0.800513	1
AT1G19920.1	APS2	-0.0232197	0.0913795	34.7244	-0.254102	0.800915	1
AT5G08450.1	CONTAINS InterPro DOMAIN/s: Histone deacetylation protein Rxt3 (InterPro:IPR013951)	0.12962	0.47544	2.76062	0.272632	0.80424	1
AT4G23820.1	Pectin lyase-like superfamily protein	-0.0352571	0.143006	34.216	-0.246544	0.806735	1
AT5G46630.2	Clathrin adaptor complexes medium subunit family protein	-0.0427814	0.169451	6.791	-0.252471	0.808148	1
AT5G60980.2	Nuclear transport factor 2 (NTF2) family protein with RNA binding (RRM-RBD-RNP motifs) domain	-0.118746	0.462959	2.73935	-0.256494	0.815608	1
AT3G13800.1	Metallo-hydrolase/oxidoreductase superfamily protein	0.163237	0.632657	2.51401	0.258018	0.816032	1
AT4G30530.1	Class I glutamine amidotransferase-like superfamily protein	0.025256	0.107533	21.3871	0.234868	0.816545	1
AT3G53620.1;AT2G46860.1	pyrophosphorylase 4 (PPa4)	-0.181167	0.720765	2.79425	-0.251354	0.818879	1
AT5G07350.2	TUDOR-SN protein 1 (Tudor1)	0.0431181	0.19424	33.1871	0.221983	0.825687	1
AT5G41950.1	Tetratricopeptide repeat (TPR)-like superfamily protein	0.0241357	0.11071	8.22953	0.218009	0.832731	1
AT5G42390.1	Insulinase (Peptidase family M16) family protein	-0.026	0.126422	32.4718	-0.205661	0.83834	1
AT3G55440.1	triosephosphate isomerase (TPI)	0.117383	0.552473	5.02628	0.212468	0.84009	1
AT5G53180.1	polypyrimidine tract-binding protein 2 (PTB2)	-0.0422836	0.218789	19.3736	-0.193262	0.848766	1
AT5G62350.1	Plant invertase/pectin methylesterase inhibitor superfamily protein	0.0842589	0.409656	3.17912	0.205682	0.849513	1
AT2G47850.1	Zinc finger C-x8-C-x5-C-x3-H type family protein	-0.0905961	0.437675	2.84097	-0.206994	0.849955	1
AT4G30330.1;AT2G18740.1	Small nuclear ribonucleoprotein family protein	-0.0888245	0.43815	2.84046	-0.202726	0.852994	1
AT1G33290.1	P-loop containing nucleoside triphosphate hydrolases superfamily protein	0.101416	0.504058	2.71413	0.201198	0.854662	1
AT1G64200.1	vacuolar H+-ATPase subunit E isoform 3 (VHA-E3)	-0.128613	0.673641	5.86981	-0.190922	0.855018	1
AT1G50010.1;AT1G04820.1	tubulin alpha-2 chain (TUA2)	-0.0600989	0.311469	4.51803	-0.192953	0.855365	1
AT3G09810.1	isocitrate dehydrogenase VI (IDH-VI)	-0.0111672	0.0648719	20.3774	-0.172143	0.865023	1
AT3G52200.2	LTA3	-0.0253371	0.138461	3.07424	-0.182991	0.866211	1
AT1G32550.2	2Fe-2S ferredoxin-like superfamily protein	0.0343789	0.199667	7.20879	0.172181	0.868029	1
AT5G59290.2	UDP-glucuronic acid decarboxylase 3 (UXS3)	-0.0996851	0.564749	2.51393	-0.176512	0.873124	1
AT3G04610.1	flowering locus KH domain (FLK)	0.0235978	0.146483	11.7661	0.161097	0.87475	1
AT4G08870.1	Arginase/deacetylase superfamily protein	0.0500358	0.314465	26.551	0.159114	0.874783	1
AT4G28250.1	expansin B3 (EXPB3)	-0.0466059	0.284351	4.18335	-0.163903	0.877424	1
AT3G02510.1	Regulator of chromosome condensation (RCC1) family protein	-0.093472	0.564633	2.51431	-0.165545	0.880903	1
ATMG00160.1	cytochrome oxidase 2 (COX2)	0.11092	0.709422	5.89732	0.156352	0.88097	1
AT4G31530.2	NAD(P)-binding Rossmann-fold superfamily protein	0.509445	3.2238	2.53667	0.158026	0.886153	1
AT4G02290.1	glycosyl hydrolase 9B13 (GH9B13)	0.0736369	0.482881	2.91984	0.152495	0.888722	1
AT2G20580.1	26S proteasome regulatory subunit S2 1A (RPN1A)	-0.00577725	0.0418312	41.8791	-0.138109	0.890817	1
AT2G05830.1	NagB/RpiA/CoA transferase-like superfamily protein	-0.00855152	0.0625617	28.4424	-0.136689	0.892239	1
AT1G15930.1	Ribosomal protein L7Ae/L30e/S12e/Gadd45 family protein	0.0183553	0.132297	5.52328	0.138743	0.894572	1
AT4G08950.1	EXORDIUM (EXO)	-0.0630838	0.44587	3.52571	-0.141485	0.895195	1
AT5G46580.1	pentatricopeptide (PPR) repeat-containing protein	0.0590399	0.420919	3.16722	0.140264	0.896901	1
AT5G16370.1	acyl activating enzyme 5 (AAE5)	0.0988278	0.698696	2.66383	0.141446	0.897523	1
AT4G16060.1	unknown protein	0.0981535	0.783834	2.62523	0.125222	0.909307	1
AT3G09630.1	Ribosomal protein L4/L1 family	0.0386877	0.328285	3.34147	0.117848	0.912922	1
AT1G53310.1	phosphoenolpyruvate carboxylase 1 (PPC1)	-0.0219999	0.202579	47.582	-0.108599	0.913977	1
AT1G49970.1	CLP protease proteolytic subunit 1 (CLPR1)	0.0107897	0.0995001	39.1339	0.10844	0.914201	1
ATCG00820.1	ribosomal protein S19 (RPS19)	0.0347295	0.311747	6.65257	0.111403	0.914583	1
AT3G08943.1	ARM repeat superfamily protein	0.0259009	0.237106	13.5707	0.109237	0.914613	1
AT5G57030.1	LUTEIN DEFICIENT 2 (LUT2)	-0.0162222	0.144124	2.90418	-0.112557	0.917708	1
AT3G52140.4	tetratricopeptide repeat (TPR)-containing protein	0.018836	0.181445	28.2673	0.103811	0.918052	1
AT1G09750.1	Eukaryotic aspartyl protease family protein	-0.0527965	0.488533	2.84378	-0.108072	0.921109	1
AT5G46070.1	Guanylate-binding family protein	-0.0175014	0.178443	19.4453	-0.0980784	0.922874	1
AT1G02170.1	metacaspase 1 (AMC1)	-0.0202638	0.200045	5.31088	-0.101296	0.923029	1
AT3G13330.1	proteasome activating protein 200 (PA200)	-0.0577548	0.564668	2.51419	-0.102281	0.926128	1
AT1G17370.1	oligouridylate binding protein 1B (UBP1B)	-0.475687	4.92972	3.70966	-0.0964936	0.928114	1
AT3G62290.1;AT2G47170.1;AT1G70490.1;AT1G23490.1;AT1G10630.1;AT5G14670.1	ADP-ribosylation factor A1E (ARFA1E)	0.00855703	0.097865	75.7149	0.087437	0.930555	1
AT1G08250.1	arogenate dehydratase 6 (ADT6)	0.024174	0.274152	11.8714	0.0881771	0.931206	1
AT1G02930.1	glutathione S-transferase 6 (GSTF6)	0.419511	4.85598	4.55489	0.0863905	0.934823	1
AT3G12110.1	actin-11 (ACT11)	0.0268142	0.317518	5.79783	0.0844494	0.935539	1
AT5G16050.1	general regulatory factor 5 (GRF5)	0.0105078	0.129762	13.7444	0.0809774	0.936627	1
AT2G42490.1	Copper amine oxidase family protein	0.0321441	0.414028	8.18222	0.0776376	0.939981	1
AT1G63000.1	nucleotide-rhamnose synthase/epimerase-reductase (NRS/ER)	0.00962917	0.128132	23.0256	0.0751501	0.940744	1
AT2G02400.1	NAD(P)-binding Rossmann-fold superfamily protein	-0.0122823	0.167276	2.70492	-0.0734254	0.946554	1
AT3G27120.1	P-loop containing nucleoside triphosphate hydrolases superfamily protein	0.0195263	0.27961	5.84146	0.069834	0.946655	1
AT5G11810.1	unknown protein	0.32847	4.47999	2.52642	0.0733194	0.946959	1
AT1G19130.1	CONTAINS InterPro DOMAIN/s: Protein of unknown function DUF985 (InterPro:IPR009327), RmlC-like jelly roll fold (InterPro:IPR014710)	0.0312854	0.452037	5.67248	0.0692098	0.947197	1
AT4G34700.1	LYR family of Fe/S cluster biogenesis protein	1.09759	15.6868	3.51296	0.0699689	0.948016	1
AT2G26080.1	glycine decarboxylase P-protein 2 (GLDP2)	0.00293121	0.0491895	60.764	0.0595902	0.952678	1
AT4G20760.2	NAD(P)-binding Rossmann-fold superfamily protein	-0.0134799	0.224601	11.9414	-0.0600172	0.953135	1
AT1G22270.1	Trm112p-like protein	0.025657	0.430093	2.85563	0.0596546	0.956358	1
AT2G35020.1;AT1G31070.2	N-acetylglucosamine-1-phosphate uridylyltransferase 2 (GlcNAc1pUT2)	-0.0389682	0.674696	2.67835	-0.0577567	0.957976	1
AT5G26360.1	TCP-1/cpn60 chaperonin family protein	-0.00273315	0.0541054	108.306	-0.0505153	0.959805	1
AT1G15470.1	Transducin/WD40 repeat-like superfamily protein	0.0428574	0.798652	2.51396	0.0536622	0.961175	1
AT1G07110.1	fructose-2,6-bisphosphatase (F2KP)	0.0197498	0.408957	9.14367	0.048293	0.962521	1
AT5G38420.1;AT5G38410.3	Ribulose bisphosphate carboxylase (small chain) family protein	0.00167424	0.0361841	35.396	0.0462699	0.963355	1
AT1G15690.1	AVP1	0.00143656	0.0337177	31.7701	0.0426054	0.966283	1
AT1G09630.1	RAB GTPase 11C (RAB11c)	-0.00858137	0.197268	3.25394	-0.0435012	0.967836	1
AT1G09620.1	ATP binding	-0.00483581	0.122329	54.4444	-0.0395312	0.968611	1
AT4G28030.1	Acyl-CoA N-acyltransferases (NAT) superfamily protein	-1.48706	36.1992	2.51441	-0.04108	0.970269	1
AT3G27380.1;AT5G40650.1	succinate dehydrogenase 2-1 (SDH2-1)	-0.0129296	0.318032	2.82696	-0.0406551	0.97027	1
AT4G30890.1	ubiquitin-specific protease 24 (UBP24)	-0.0199207	0.504742	2.79087	-0.0394671	0.971169	1
AT5G47770.1	farnesyl diphosphate synthase 1 (FPS1)	0.0445062	1.17464	3.85311	0.0378891	0.971657	1
AT5G41210.1	glutathione S-transferase THETA 1 (GSTT1)	-0.00317153	0.0849563	3.48557	-0.0373312	0.972259	1
AT5G04885.2	Glycosyl hydrolase family protein	0.00197713	0.0528468	2.69933	0.0374124	0.972748	1
AT4G21710.1	NRPB2	0.013685	0.375948	2.6236	0.0364014	0.973551	1
AT5G04140.2	glutamate synthase 1 (GLU1)	0.00108765	0.0330272	161.318	0.0329321	0.973769	1
AT4G14570.1	acylaminoacyl-peptidase-related	0.00499349	0.157093	27.2002	0.0317868	0.974874	1
AT3G21220.1	MAP kinase kinase 5 (MKK5)	0.0053404	0.158616	2.84854	0.0336687	0.97536	1
AT4G15420.2	Ubiquitin fusion degradation UFD1 family protein	-0.0290547	0.95403	3.20344	-0.0304547	0.977504	1
AT3G52960.1	Thioredoxin superfamily protein	0.0116418	0.414426	10.0755	0.0280913	0.978138	1
AT3G58560.1	DNAse I-like superfamily protein	0.0939012	3.23869	3.55771	0.0289935	0.978422	1
AT1G21770.1	Acyl-CoA N-acyltransferases (NAT) superfamily protein	-0.00955099	0.339595	4.68412	-0.0281246	0.978721	1
AT2G21280.2	SULA	-0.00136492	0.0496228	5.93226	-0.0275058	0.978958	1
AT1G17290.1	alanine aminotransferas (AlaAT1)	0.000118529	0.00469154	24.0632	0.0252644	0.980052	1
AT2G37050.3	Leucine-rich repeat protein kinase family protein	-0.0131803	0.499987	2.67888	-0.0263612	0.980808	1
AT1G11660.1	heat shock protein 70 (Hsp 70) family protein	-0.0867154	3.40254	3.78769	-0.0254855	0.980953	1
AT1G52410.2	TSK-associating protein 1 (TSA1)	-0.00397107	0.163406	6.06682	-0.0243019	0.981391	1
AT3G57410.1	villin 3 (VLN3)	0.000153934	0.00672115	46.1804	0.0229029	0.981826	1
AT3G13060.2	evolutionarily conserved C-terminal region 5 (ECT5)	-0.000285646	0.0119335	4.5105	-0.0239364	0.981926	1
AT1G01090.1	pyruvate dehydrogenase E1 alpha (PDH-E1 ALPHA)	-0.00192029	0.0906364	88.2628	-0.0211868	0.983144	1
AT4G24350.1	Phosphorylase superfamily protein	-0.0110125	0.5187	6.51264	-0.021231	0.983697	1
AT4G02580.1	NADH-ubiquinone oxidoreductase 24 kDa subunit, putative	0.000547565	0.0271315	16.5356	0.0201819	0.98414	1
AT4G01690.1	PPOX	0.000127157	0.00679	36.3172	0.0187272	0.985161	1
AT1G15950.1	cinnamoyl coa reductase 1 (CCR1)	0.0312194	1.60013	3.71649	0.0195106	0.985436	1
AT5G17020.1	exportin 1A (XPO1A)	-0.00446391	0.244117	10.1332	-0.0182859	0.985766	1
AT2G25110.1	stromal cell-derived factor 2-like protein precursor (SDF2)	-0.739899	40.9972	2.51434	-0.0180475	0.986934	1
AT1G12900.5	glyceraldehyde 3-phosphate dehydrogenase A subunit 2 (GAPA-2)	-0.000174733	0.0107776	52.9627	-0.0162126	0.987126	1
AT1G59359.1;AT1G58983.1;AT1G58684.1;AT1G58380.1	Ribosomal protein S5 family protein	0.593753	33.4119	2.51477	0.0177707	0.987135	1
AT3G61440.1	cysteine synthase C1 (CYSC1)	0.000228767	0.0145932	48.6348	0.0156762	0.987557	1
AT1G20330.1	sterol methyltransferase 2 (SMT2)	0.000473502	0.036234	2.59451	0.0130679	0.990512	1
AT5G52820.1	WD-40 repeat family protein / notchless protein, putative	-0.000259517	0.0208938	3.49927	-0.0124208	0.990765	1
AT4G20360.1	RAB GTPase homolog E1B (RABE1b)	-4.99411e-05	0.00478594	195.141	-0.010435	0.991685	1
AT5G02890.1	HXXXD-type acyl-transferase family protein	-0.00331274	0.361576	5.19033	-0.00916196	0.993032	1
AT1G01960.1	embryo sac development arrest 10 (EDA10)	0.147906	15.7606	2.51495	0.00938458	0.993206	1
AT1G14710.1	hydroxyproline-rich glycoprotein family protein	0.00268746	0.333745	11.0577	0.00805244	0.993719	1
AT1G12840.1	DE-ETIOLATED 3 (DET3)	-6.49158e-05	0.00831576	36.3333	-0.00780636	0.993814	1
AT5G06290.1	2-cysteine peroxiredoxin B (2-Cys Prx B)	-0.0724579	8.57649	2.51706	-0.00844843	0.993883	1
AT4G00165.1	Bifunctional inhibitor/lipid-transfer protein/seed storage 2S albumin superfamily protein	-0.419645	49.8185	2.51677	-0.00842347	0.993901	1
AT5G27390.2	Mog1/PsbP/DUF1795-like photosystem II reaction center PsbP family protein	-0.66148	93.7594	2.51395	-0.00705508	0.994892	1
AT4G15520.1	tRNA/rRNA methyltransferase (SpoU) family protein	-0.0003173	0.0473966	3.44671	-0.00669458	0.995028	1
AT5G22630.1	arogenate dehydratase 5 (ADT5)	-0.000194608	0.033877	3.55542	-0.00574455	0.995724	1
AT4G27000.1	ATRBP45C	-5.48212e-05	0.0110549	3.58358	-0.00495899	0.996307	1
AT5G15200.1	Ribosomal protein S4	1.21429e-05	0.00268268	10.2594	0.00452641	0.996475	1
AT3G29320.1	Glycosyl transferase, family 35	4.3257e-06	0.000995354	79.4605	0.00434589	0.996543	1
AT5G54440.1	CLUB (CLUB)	0.00190648	0.440631	2.82891	0.0043267	0.996835	1
AT3G63460.1	transducin family protein / WD-40 repeat family protein	-6.40205e-06	0.00189148	23.7487	-0.00338468	0.997328	1
AT1G09795.1	ATP phosphoribosyl transferase 2 (ATP-PRT2)	3.31453e-06	0.00114371	18.9879	0.00289805	0.997718	1
AT1G32500.1	non-intrinsic ABC protein 6 (NAP6)	-7.2291e-06	0.00269803	61.2781	-0.0026794	0.997871	1
AT3G21110.1	purin 7 (PUR7)	7.65261e-05	0.0327744	3.50871	0.00233494	0.998264	1
AT1G43190.1	polypyrimidine tract-binding protein 3 (PTB3)	-2.55335e-06	0.00116145	16.2709	-0.00219841	0.998273	1
AT1G17100.1	SOUL heme-binding family protein	2.53831e-06	0.0012114	8.80754	0.00209535	0.998375	1
AT1G30360.1	early-responsive to dehydration 4 (ERD4)	-1.77113e-06	0.000996038	7.53382	-0.00177818	0.998627	1
AT5G42300.1;AT3G45180.1	ubiquitin-like protein 5 (UBL5)	-0.108412	57.3608	2.51436	-0.00189	0.998632	1
AT5G60600.1	4-hydroxy-3-methylbut-2-enyl diphosphate synthase (HDS)	-8.76369e-07	0.000534387	69.7313	-0.00163995	0.998696	1
AT5G04740.1	ACT domain-containing protein	0.0177416	10.2142	2.51528	0.00173696	0.998742	1
AT3G12670.1	embryo defective 2742 (emb2742)	8.15417e-06	0.0061047	9.30775	0.00133572	0.998962	1
AT5G13030.1	unknown protein	5.09906e-07	0.000400865	12.6049	0.00127201	0.999005	1
ATMG00510.1	NADH dehydrogenase subunit 7 (NAD7)	1.28728e-06	0.00114985	16.8795	0.00111952	0.99912	1
AT3G11830.1	TCP-1/cpn60 chaperonin family protein	1.65218e-07	0.000151295	91.4999	0.00109203	0.999131	1
AT4G30160.2	villin 4 (VLN4)	5.90808e-07	0.000619104	11.7994	0.000954296	0.999255	1
AT1G74880.1	NAD(P)H:plastoquinone dehydrogenase complex subunit O (NDH-O)	4.18211e-07	0.000536471	4.4531	0.000779559	0.999412	1
AT1G80410.2	EMBRYO DEFECTIVE 2753 (EMB2753)	-5.91649e-07	0.000800625	74.0565	-0.000738984	0.999412	1
AT5G48790.1	FUNCTIONS IN: molecular_function unknown	1.09245	1517.48	2.51569	0.000719915	0.999479	1
AT3G57610.1	adenylosuccinate synthase (ADSS)	4.33116e-07	0.000708965	32.0765	0.000610913	0.999516	1
AT2G36530.1	LOW EXPRESSION OF OSMOTICALLY RESPONSIVE GENES 2 (LOS2)	-3.902e-06	0.00685488	63.7605	-0.000569229	0.999548	1
AT2G20420.1	ATP citrate lyase (ACL) family protein	1.52246e-07	0.000270593	22.9435	0.000562638	0.999556	1
AT5G43940.2	sensitive to hot temperatures 5 (HOT5)	3.35082e-08	6.07835e-05	86.4193	0.000551271	0.999561	1
AT3G28220.1	TRAF-like family protein	6.91277e-07	0.00118428	3.57568	0.00058371	0.999565	1
AT5G22880.1	histone B2 (HTB2)	0.0325252	54.6173	2.51424	0.000595511	0.999569	1
AT4G01150.1	unknown protein	7.66524e-07	0.00141988	7.06559	0.00053985	0.999584	1
AT3G13110.1	serine acetyltransferase 2	-5.48738e-08	0.000108018	18.6765	-0.000508008	0.9996	1
AT5G62200.1	Embryo-specific protein 3, (ATS3)	-2.2662e-07	0.000483174	3.61883	-0.000469024	0.99965	1
AT2G01350.1	quinolinate phoshoribosyltransferase (QPT)	-3.07966e-08	7.27122e-05	25.0625	-0.000423542	0.999665	1
AT4G02930.1	GTP binding Elongation factor Tu family protein	-1.24524e-07	0.00030851	87.2624	-0.000403631	0.999679	1
AT3G18780.2	actin 2 (ACT2)	-5.29493e-08	0.000131677	7.5693	-0.000402115	0.99969	1
AT4G17090.1	chloroplast beta-amylase (CT-BMY)	-8.88061e-08	0.000234537	80.6164	-0.000378644	0.999699	1
AT2G33150.1	peroxisomal 3-ketoacyl-CoA thiolase 3 (PKT3)	2.24452e-08	6.10837e-05	59.812	0.000367451	0.999708	1
AT1G22940.1	THIAMINE REQUIRING 1 (TH1)	6.79504e-08	0.000186085	17.5954	0.000365157	0.999713	1
AT3G52930.1	Aldolase superfamily protein	3.38747e-08	0.00011112	49.8125	0.000304848	0.999758	1
AT5G41520.1	RNA binding Plectin/S10 domain-containing protein	2.97283e-07	0.000945773	6.75536	0.000314328	0.999758	1
AT5G01530.1	light harvesting complex photosystem II (LHCB4.1)	5.54863e-08	0.000214755	16.8166	0.000258371	0.999797	1
AT2G45770.1	CPFTSY	-2.17873e-08	8.57771e-05	21.928	-0.000253999	0.9998	1
AT5G26830.1	Threonyl-tRNA synthetase	-1.71753e-08	6.88543e-05	92.296	-0.000249445	0.999802	1
AT3G20680.1	FUNCTIONS IN: molecular_function unknown	-9.21319e-08	0.000371188	9.13603	-0.000248208	0.999807	1
AT2G47470.1	UNFERTILIZED EMBRYO SAC 5 (UNE5)	3.81579e-08	0.000159199	39.9504	0.000239687	0.99981	1
AT5G51110.1	Transcriptional coactivator/pterin dehydratase	-1.05806e-08	4.72804e-05	31.423	-0.000223785	0.999823	1
AT5G11680.1	FUNCTIONS IN: molecular_function unknown	-2.27837e-08	0.000104387	6.87012	-0.000218261	0.999832	1
AT5G22330.1	RESISTANCE TO PSEUDOMONAS SYRINGAE PV MACULICOLA INTERACTOR 1 (RIN1)	-1.82557e-08	9.21211e-05	19.9466	-0.000198171	0.999844	1
AT4G25080.6	magnesium-protoporphyrin IX methyltransferase (CHLM)	6.53651e-09	3.36183e-05	80.4137	0.000194433	0.999845	1
AT1G12770.1	embryo defective 1586 (EMB1586)	1.37004e-08	6.9913e-05	15.7977	0.000195963	0.999846	1
AT1G52400.1	beta glucosidase 18 (BGLU18)	7.29305e-08	0.000378589	79.8622	0.000192638	0.999847	1
AT4G39520.1	GTP-binding protein-related	2.53731e-08	0.000134353	21.4039	0.000188855	0.999851	1
AT5G35590.1	proteasome alpha subunit A1 (PAA1)	3.3681e-07	0.00183987	10.453	0.000183062	0.999857	1
AT5G38520.2	alpha/beta-Hydrolases superfamily protein	-4.88222e-08	0.000270363	13.5147	-0.00018058	0.999859	1
AT3G53430.1	Ribosomal protein L11 family protein	2.33893e-08	0.000132059	22.0909	0.000177113	0.99986	1
AT3G14210.1	epithiospecifier modifier 1 (ESM1)	2.22584e-08	0.000146623	63.4967	0.000151807	0.999879	1
AT5G38530.1	tryptophan synthase beta type 2 (TSBtype2)	-5.49388e-09	3.68963e-05	33.2767	-0.000148901	0.999882	1
AT5G19370.1	rhodanese-like domain-containing protein / PPIC-type PPIASE domain-containing protein	5.39488e-09	4.11018e-05	18.5376	0.000131257	0.999897	1
AT5G53460.1	NADH-dependent glutamate synthase 1 (GLT1)	1.26424e-08	9.91301e-05	60.9752	0.000127533	0.999899	1
AT4G14160.1	Sec23/Sec24 protein transport family protein	-5.00979e-09	4.2729e-05	36.1113	-0.000117246	0.999907	1
AT1G57720.1	Translation elongation factor EF1B, gamma chain	-3.57733e-09	3.36029e-05	43.5869	-0.000106459	0.999916	1
AT1G27450.3	adenine phosphoribosyl transferase 1 (APT1)	-4.70619e-09	4.40195e-05	15.0466	-0.000106912	0.999916	1
AT3G07010.1	Pectin lyase-like superfamily protein	9.28754e-09	8.501e-05	5.61304	0.000109252	0.999917	1
ATCG01240.1;ATCG00900.1	ribosomal protein S7 (RPS7.2)	6.22162e-09	6.47768e-05	7.29063	9.6047e-05	0.999926	1
AT1G30580.1	GTP binding	-1.10135e-08	0.000117817	32.0291	-9.34798e-05	0.999926	1
AT4G28730.1	Glutaredoxin family protein	-2.30922e-08	0.000241303	4.31058	-9.56981e-05	0.999928	1
AT5G38430.1	Ribulose bisphosphate carboxylase (small chain) family protein	9.91027e-09	0.00011006	20.5197	9.00443e-05	0.999929	1
AT5G64460.10	Phosphoglycerate mutase family protein	-2.22999e-09	2.55262e-05	46.3122	-8.73609e-05	0.999931	1
AT4G24520.1	P450 reductase 1 (ATR1)	-1.32281e-08	0.000144089	3.86615	-9.18053e-05	0.999931	1
AT2G34560.2	P-loop containing nucleoside triphosphate hydrolases superfamily protein	5.56761e-09	6.61208e-05	27.4955	8.42036e-05	0.999933	1
AT5G45500.1	RNI-like superfamily protein	0.427482	5016.8	3.51275	8.521e-05	0.999937	1
AT3G04870.1	zeta-carotene desaturase (ZDS)	1.18338e-09	1.6889e-05	65.0703	7.00682e-05	0.999944	1
AT5G48930.1	hydroxycinnamoyl-CoA shikimate/quinate hydroxycinnamoyl transferase (HCT)	-2.77201	38737.5	4.50745	-7.15588e-05	0.999946	1
AT5G15650.1	reversibly glycosylated polypeptide 2 (RGP2)	-2.02885e-09	2.96908e-05	26.5078	-6.83326e-05	0.999946	1
AT3G19130.1	RNA-binding protein 47B (RBP47B)	6.24441e-09	9.07852e-05	8.50307	6.87823e-05	0.999947	1
AT1G66670.1	CLP protease proteolytic subunit 3 (CLPP3)	1.59351e-09	2.41322e-05	33.2357	6.60327e-05	0.999948	1
AT2G38270.1	CAX-interacting protein 2 (CXIP2)	-8.19088e-09	0.000131233	26.4849	-6.24148e-05	0.999951	1
AT5G57290.1	60S acidic ribosomal protein family	-6.30543e-09	9.85755e-05	3.70608	-6.39654e-05	0.999952	1
AT1G02140.1	MAGO NASHI (MAGO)	1.43954e-09	2.40703e-05	8.99146	5.98056e-05	0.999954	1
AT2G04520.1;AT5G35680.3	Nucleic acid-binding, OB-fold-like protein	9.86982e-10	1.7682e-05	10.5068	5.58184e-05	0.999957	1
AT1G20630.1	catalase 1 (CAT1)	1.90398e-09	3.50384e-05	26.2686	5.43398e-05	0.999957	1
AT1G73250.1	GDP-4-keto-6-deoxymannose-3,5-epimerase-4-reductase 1 (GER1)	-1.30255e-09	2.41111e-05	11.0161	-5.40229e-05	0.999958	1
AT5G12250.1	beta-6 tubulin (TUB6)	-3.32647e-09	6.0977e-05	5.43949	-5.45529e-05	0.999958	1
AT2G46280.1	TGF-beta receptor interacting protein 1 (TRIP-1)	-6.24866e-10	1.18673e-05	23.8491	-5.26544e-05	0.999958	1
AT5G02500.1	heat shock cognate protein 70-1 (HSC70-1)	-6.56667e-10	1.26267e-05	58.2246	-5.2006e-05	0.999959	1
AT1G05010.1	ethylene-forming enzyme (EFE)	-2.45911e-09	4.64867e-05	10.7061	-5.28991e-05	0.999959	1
AT2G31170.1	SYCO ARATH	-1.49832e-09	2.81709e-05	4.8247	-5.3187e-05	0.99996	1
AT3G48870.1	HSP93-III	-1.14507e-09	2.29383e-05	26.9279	-4.99194e-05	0.999961	1
AT1G18450.1	actin-related protein 4 (ARP4)	2.14155e-07	0.00418054	4.60885	5.12267e-05	0.999961	1
AT4G22890.1	PGR5-LIKE A	2.17303e-09	4.39289e-05	8.74929	4.94671e-05	0.999962	1
AT2G43030.1	Ribosomal protein L3 family protein	7.10681e-10	1.60384e-05	23.7035	4.43113e-05	0.999965	1
AT4G29220.1	phosphofructokinase 1 (PFK1)	1.08989e-09	2.47713e-05	18.4629	4.3998e-05	0.999965	1
AT3G08940.2	light harvesting complex photosystem II (LHCB4.2)	-2.38085e-09	5.67936e-05	17.8026	-4.19212e-05	0.999967	1
AT3G55280.1;AT2G39460.1	ribosomal protein L23AB (RPL23AB)	3.83153e-09	9.43056e-05	11.2797	4.06289e-05	0.999968	1
AT4G16360.1	5'-AMP-activated protein kinase beta-2 subunit protein	5.5432e-08	0.00137265	2.62403	4.03833e-05	0.999971	1
AT3G58750.1	citrate synthase 2 (CSY2)	-7.22258e-10	1.95782e-05	18.4809	-3.6891e-05	0.999971	1
AT5G14320.1	Ribosomal protein S13/S18 family	-7.65558e-10	2.10829e-05	22.4601	-3.63118e-05	0.999971	1
AT4G28300.1	Protein of unknown function (DUF1421)	-2.93485e-10	8.18751e-06	14.0589	-3.58455e-05	0.999972	1
AT5G64050.1	glutamate tRNA synthetase (ERS)	-5.52239e-10	1.53308e-05	9.72593	-3.60214e-05	0.999972	1
AT4G37870.1	phosphoenolpyruvate carboxykinase 1 (PCK1)	1.70817e-09	4.85668e-05	48.151	3.51716e-05	0.999972	1
AT1G48520.1	GLU-ADT subunit B (GATB)	3.37558e-10	1.02456e-05	21.5742	3.29467e-05	0.999974	1
ATCG00120.1	ATP synthase subunit alpha (ATPA)	-2.94846e-10	9.2914e-06	161.155	-3.17332e-05	0.999975	1
AT3G10410.1	SERINE CARBOXYPEPTIDASE-LIKE 49 (SCPL49)	2.77399e-10	8.61483e-06	14.5189	3.22002e-05	0.999975	1
AT4G38220.2	Peptidase M20/M25/M40 family protein	6.74216e-10	2.15686e-05	69.711	3.12591e-05	0.999975	1
AT3G06650.1	ATP-citrate lyase B-1 (ACLB-1)	4.54583e-10	1.44057e-05	16.5906	3.15558e-05	0.999975	1
AT3G18490.1	Eukaryotic aspartyl protease family protein	-7.70367e-10	2.48005e-05	5.63136	-3.10625e-05	0.999976	1
AT3G18130.1	receptor for activated C kinase 1C (RACK1C_AT)	9.20084e-10	3.12844e-05	17.6938	2.94103e-05	0.999977	1
AT5G54500.2	flavodoxin-like quinone reductase 1 (FQR1)	-0.979573	31957.3	3.51593	-3.06525e-05	0.999977	1
AT3G01120.1	METHIONINE OVERACCUMULATION 1 (MTO1)	-0.000784719	25.6188	2.5141	-3.06306e-05	0.999978	1
AT3G01180.1	starch synthase 2 (SS2)	-7.72137e-10	2.76951e-05	24.1631	-2.788e-05	0.999978	1
AT1G79530.1	glyceraldehyde-3-phosphate dehydrogenase of plastid 1 (GAPCP-1)	-4.20382e-10	1.52867e-05	16.5192	-2.74998e-05	0.999978	1
AT2G13360.1	alanine:glyoxylate aminotransferase (AGT)	-5.84204e-10	2.15589e-05	122.6	-2.7098e-05	0.999978	1
AT5G67030.1	ABA DEFICIENT 1 (ABA1)	-3.70418e-10	1.45786e-05	52.6724	-2.54084e-05	0.99998	1
AT3G09260.1	PYK10	9.53441e-10	3.70544e-05	6.86322	2.57308e-05	0.99998	1
AT2G31810.1	ACT domain-containing small subunit of acetolactate synthase protein	4.65131e-10	1.96589e-05	75.9641	2.36601e-05	0.999981	1
AT5G61780.1	TUDOR-SN protein 2 (Tudor2)	-9.3775e-10	3.95298e-05	31.4873	-2.37226e-05	0.999981	1
AT1G23900.1	gamma-adaptin 1 (GAMMA-ADAPTIN 1)	-9.12173e-09	0.000385708	3.86507	-2.36493e-05	0.999982	1
AT2G20930.1	SNARE-like superfamily protein	-2.30528e-10	1.04906e-05	18.6084	-2.19748e-05	0.999983	1
AT1G22280.3	phytochrome-associated protein phosphatase type 2C (PAPP2C)	3.5529e-10	1.54674e-05	3.92581	2.29702e-05	0.999983	1
AT2G44530.1	Phosphoribosyltransferase family protein	-5.72477e-10	2.6153e-05	13.2007	-2.18895e-05	0.999983	1
AT5G09810.1	actin 7 (ACT7)	-4.1947e-10	1.94486e-05	43.126	-2.15682e-05	0.999983	1
AT5G47010.1	LOW-LEVEL BETA-AMYLASE 1 (LBA1)	-4.13142e-10	1.92538e-05	9.64072	-2.14577e-05	0.999983	1
AT5G51660.1	cleavage and polyadenylation specificity factor 160 (CPSF160)	5.04442e-10	2.28436e-05	3.88439	2.20824e-05	0.999983	1
AT4G39660.1	alanine:glyoxylate aminotransferase 2 (AGT2)	2.6238e-10	1.27173e-05	8.91359	2.06317e-05	0.999984	1
AT2G30110.1	ubiquitin-activating enzyme 1 (UBA1)	2.09781e-10	1.03803e-05	31.4453	2.02095e-05	0.999984	1
AT5G18380.1;AT3G04230.1	Ribosomal protein S5 domain 2-like superfamily protein	2.14698e-10	1.0514e-05	9.31703	2.04202e-05	0.999984	1
AT4G39330.1	cinnamyl alcohol dehydrogenase 9 (CAD9)	-1.32519e-09	6.72319e-05	105.005	-1.97108e-05	0.999984	1
AT2G47940.1	DEGP protease 2 (DEGP2)	6.31319e-11	3.21162e-06	59.8564	1.96574e-05	0.999984	1
AT1G35160.2	GF14 protein phi chain (GF14 PHI)	-1.78734e-10	9.05552e-06	24.2211	-1.97375e-05	0.999984	1
AT5G54810.1	tryptophan synthase beta-subunit 1 (TSB1)	5.07974e-10	2.54755e-05	7.72801	1.99397e-05	0.999985	1
AT2G38750.1	annexin 4 (ANNAT4)	2.41119e-10	1.25557e-05	22.8704	1.92039e-05	0.999985	1
AT1G73600.2	S-adenosyl-L-methionine-dependent methyltransferases superfamily protein	-2.85471e-10	1.50285e-05	57.668	-1.89954e-05	0.999985	1
AT1G55860.1	ubiquitin-protein ligase 1 (UPL1)	2.41209e-10	1.23279e-05	7.1544	1.95661e-05	0.999985	1
AT3G03100.1	NADH:ubiquinone oxidoreductase, 17.2kDa subunit	-2.50897e-10	1.3088e-05	13.7369	-1.91701e-05	0.999985	1
AT3G20820.1	Leucine-rich repeat (LRR) family protein	-1.46053e-10	7.81893e-06	66.1996	-1.86794e-05	0.999985	1
ATCG00280.1	photosystem II reaction center protein C (PSBC)	3.0108e-10	1.61209e-05	43.3019	1.86763e-05	0.999985	1
AT4G24510.1	ECERIFERUM 2 (CER2)	-3.00716e-10	1.602e-05	23.048	-1.87712e-05	0.999985	1
AT2G46910.1	Plastid-lipid associated protein PAP / fibrillin family protein	-1.2894e-10	6.83004e-06	10.9966	-1.88784e-05	0.999985	1
AT3G48110.1	EMBRYO-DEFECTIVE-DEVELOPMENT 1 (EDD1)	1.88047e-10	1.02103e-05	23.2529	1.84174e-05	0.999985	1
AT5G64300.1	GTP cyclohydrolase II (GCH)	-1.43181e-10	7.64319e-06	8.6288	-1.87331e-05	0.999985	1
AT1G80360.1	Pyridoxal phosphate (PLP)-dependent transferases superfamily protein	2.8886e-10	1.64131e-05	8.63471	1.75994e-05	0.999986	1
AT4G19170.1	nine-cis-epoxycarotenoid dioxygenase 4 (NCED4)	9.14268e-11	5.34294e-06	17.2752	1.71117e-05	0.999987	1
AT5G13430.1;AT5G13440.1	Ubiquinol-cytochrome C reductase iron-sulfur subunit	2.24621e-10	1.31964e-05	13.5939	1.70213e-05	0.999987	1
AT1G18080.1	ATARCA	-2.17278e-10	1.31397e-05	88.4091	-1.6536e-05	0.999987	1
AT2G45710.1;AT3G61110.1	Zinc-binding ribosomal protein family protein	3.62183e-09	0.000207125	3.61393	1.74862e-05	0.999987	1
AT2G36880.1	methionine adenosyltransferase 3 (MAT3)	-1.04279e-10	6.46352e-06	84.2043	-1.61335e-05	0.999987	1
AT1G04690.1	potassium channel beta subunit 1 (KAB1)	-1.09329	63800.6	3.52129	-1.7136e-05	0.999987	1
AT3G04790.1	Ribose 5-phosphate isomerase, type A protein	1.11026e-10	7.03766e-06	41.8201	1.5776e-05	0.999987	1
AT2G47710.1	Adenine nucleotide alpha hydrolases-like superfamily protein	1.15772e-10	7.39351e-06	16.4353	1.56585e-05	0.999988	1
ATCG01090.1	NDHI	1.49106e-10	9.87019e-06	8.98702	1.51067e-05	0.999988	1
AT4G13010.1	Oxidoreductase, zinc-binding dehydrogenase family protein	3.86877e-10	2.5949e-05	8.44067	1.49091e-05	0.999988	1
AT4G34230.1	cinnamyl alcohol dehydrogenase 5 (CAD5)	-1.40556e-10	9.52723e-06	11.8558	-1.47531e-05	0.999988	1
AT5G26780.2	serine hydroxymethyltransferase 2 (SHM2)	3.42348e-10	2.33065e-05	13.1104	1.46889e-05	0.999989	1
ATCG00340.1	PSAB	2.29739e-10	1.66582e-05	48.9787	1.37913e-05	0.999989	1
AT3G56940.1	COPPER RESPONSE DEFECT 1 (CRD1)	2.32871e-10	1.70087e-05	56.7525	1.36913e-05	0.999989	1
AT3G53990.1	Adenine nucleotide alpha hydrolases-like superfamily protein	-8.23309e-11	5.96131e-06	12.4716	-1.38109e-05	0.999989	1
AT4G20890.1	tubulin beta-9 chain (TUB9)	-6.28777e-11	4.59412e-06	12.3169	-1.36866e-05	0.999989	1
AT1G03090.2	MCCA	-1.70465e-10	1.27641e-05	19.352	-1.33551e-05	0.999989	1
AT5G20990.1	B73	-4.84893e-11	3.76282e-06	38.6843	-1.28864e-05	0.99999	1
AT2G21660.1	cold, circadian rhythm, and rna binding 2 (CCR2)	-1.26198e-10	9.96307e-06	32.7625	-1.26666e-05	0.99999	1
AT3G06850.1	BCE2	-1.20016e-10	9.41065e-06	8.55583	-1.27532e-05	0.99999	1
AT4G10320.1	tRNA synthetase class I (I, L, M and V) family protein	2.18831e-10	1.74873e-05	22.2131	1.25137e-05	0.99999	1
AT2G06850.1	xyloglucan endotransglucosylase/hydrolase 4 (XTH4)	6.47076e-11	5.44808e-06	75.8745	1.18771e-05	0.999991	1
AT1G79750.1	NADP-malic enzyme 4 (NADP-ME4)	1.92896e-10	1.62713e-05	16.9059	1.1855e-05	0.999991	1
AT5G19780.1;AT5G19770.1	tubulin alpha-5 (TUA5)	-1.13584e-10	9.80628e-06	30.9018	-1.15828e-05	0.999991	1
AT4G23650.1	calcium-dependent protein kinase 6 (CDPK6)	5.27944e-11	4.61311e-06	31.5991	1.14444e-05	0.999991	1
AT4G18370.1	DEGP protease 5 (DEG5)	-3.64097e-10	3.10302e-05	4.58503	-1.17336e-05	0.999991	1
AT1G57770.1	FAD/NAD(P)-binding oxidoreductase family protein	1.29543e-10	1.14908e-05	10.165	1.12736e-05	0.999991	1
AT2G17510.2	EMBRYO DEFECTIVE 2763 (EMB2763)	-3.01563e-10	2.75001e-05	11.9768	-1.09659e-05	0.999991	1
AT4G30020.1	PA-domain containing subtilase family protein	6.85071e-11	6.34614e-06	17.605	1.07951e-05	0.999992	1
AT5G28500.1	unknown protein	5.14415e-11	4.81352e-06	9.88892	1.06869e-05	0.999992	1
AT3G18060.1	transducin family protein / WD-40 repeat family protein	8.04132e-11	7.77782e-06	30.9666	1.03388e-05	0.999992	1
AT3G11910.1	ubiquitin-specific protease 13 (UBP13)	6.61965e-11	6.43843e-06	61.538	1.02815e-05	0.999992	1
AT3G60750.1	Transketolase	2.37808e-10	2.33594e-05	161.207	1.01804e-05	0.999992	1
AT2G19730.1	Ribosomal L28e protein family	-1.00269e-10	9.53052e-06	6.95313	-1.05208e-05	0.999992	1
AT1G49750.1	Leucine-rich repeat (LRR) family protein	2.59006e-10	2.54348e-05	29.1146	1.01832e-05	0.999992	1
AT1G20010.1	tubulin beta-5 chain (TUB5)	-5.83819e-11	5.71975e-06	17.7636	-1.02071e-05	0.999992	1
AT4G32260.1	ATPase, F0 complex, subunit B/B', bacterial/chloroplast	2.03988e-10	1.92253e-05	4.51212	1.06104e-05	0.999992	1
AT1G56070.1	LOW EXPRESSION OF OSMOTICALLY RESPONSIVE GENES 1 (LOS1)	-1.93055e-11	1.93451e-06	154.479	-9.97954e-06	0.999992	1
AT5G38830.1	Cysteinyl-tRNA synthetase, class Ia family protein	1.00325e-10	1.01525e-05	65.6842	9.88184e-06	0.999992	1
AT5G16715.1	embryo defective 2247 (EMB2247)	6.37745e-11	6.20893e-06	5.57503	1.02714e-05	0.999992	1
AT4G22010.1	SKU5 similar 4 (sks4)	-7.36838e-11	7.95726e-06	50.215	-9.25995e-06	0.999993	1
AT1G31500.7	DNAse I-like superfamily protein	5.52207e-11	6.06574e-06	12.3683	9.10369e-06	0.999993	1
AT1G07320.1	ribosomal protein L4 (RPL4)	1.16675e-10	1.26824e-05	6.83969	9.1998e-06	0.999993	1
AT5G55280.1	homolog of bacterial cytokinesis Z-ring protein FTSZ 1-1 (FTSZ1-1)	4.69389e-11	5.23369e-06	19.543	8.96859e-06	0.999993	1
AT1G75990.1	PAM domain (PCI/PINT associated module) protein	-5.39855e-11	6.00601e-06	9.60989	-8.98858e-06	0.999993	1
AT3G02230.1	reversibly glycosylated polypeptide 1 (RGP1)	-8.31323e-11	9.08861e-06	5.71734	-9.14687e-06	0.999993	1
AT1G20440.1	cold-regulated 47 (COR47)	0.0402281	4187.36	2.61755	9.60703e-06	0.999993	1
AT1G33140.1;AT1G33120.1	PIGGYBACK2 (PGY2)	4.85932e-11	5.51834e-06	25.9293	8.80577e-06	0.999993	1
AT3G02080.1	Ribosomal protein S19e family protein	6.36448e-11	7.13292e-06	10.1715	8.92268e-06	0.999993	1
AT2G28900.1	outer plastid envelope protein 16-1 (OEP16-1)	-2.10005e-10	2.3542e-05	9.05683	-8.92046e-06	0.999993	1
AT3G13920.5	eukaryotic translation initiation factor 4A1 (EIF4A1)	4.26724e-11	4.96519e-06	33.7768	8.59432e-06	0.999993	1
AT1G52730.1	Transducin/WD40 repeat-like superfamily protein	5.73066e-11	6.61773e-06	5.93623	8.65957e-06	0.999993	1
AT3G04880.1	DNA-DAMAGE-REPAIR/TOLERATION 2 (DRT102)	-8.21886e-09	0.000954431	3.59297	-8.61127e-06	0.999994	1
AT1G73110.1	P-loop containing nucleoside triphosphate hydrolases superfamily protein	-2.34432e-11	2.97935e-06	37.1715	-7.86858e-06	0.999994	1
AT3G12290.1	Amino acid dehydrogenase family protein	-2.63071e-11	3.3665e-06	105.055	-7.81436e-06	0.999994	1
AT1G78900.1	vacuolar ATP synthase subunit A (VHA-A)	-8.07597e-11	1.05586e-05	175.799	-7.64869e-06	0.999994	1
AT5G26710.1	Glutamyl/glutaminyl-tRNA synthetase, class Ic	7.60286e-11	1.00064e-05	26.4516	7.59802e-06	0.999994	1
AT3G17390.1	METHIONINE OVER-ACCUMULATOR 3 (MTO3)	-3.93773e-11	5.34111e-06	75.0111	-7.37248e-06	0.999994	1
AT2G42910.1	Phosphoribosyltransferase family protein	-1.95286e-09	0.000257943	3.55944	-7.5709e-06	0.999994	1
AT3G10940.1	dual specificity protein phosphatase (DsPTP1) family protein	-3.33076e-11	4.89694e-06	15.7802	-6.80172e-06	0.999995	1
AT3G55620.1	embryo defective 1624 (emb1624)	1.73001e-10	2.44698e-05	3.98839	7.06997e-06	0.999995	1
AT3G23810.1	S-adenosyl-l-homocysteine (SAH) hydrolase 2 (SAHH2)	-4.54987e-11	6.83386e-06	20.4657	-6.65784e-06	0.999995	1
AT1G15140.1	FAD/NAD(P)-binding oxidoreductase	-1.32997e-11	1.99552e-06	18.3116	-6.6648e-06	0.999995	1
AT1G76180.1	EARLY RESPONSE TO DEHYDRATION 14 (ERD14)	-4.23687e-11	6.2956e-06	8.07656	-6.72989e-06	0.999995	1
AT1G30230.2	Glutathione S-transferase, C-terminal-like	2.06474e-11	3.13214e-06	20.3096	6.59209e-06	0.999995	1
AT1G51560.1	Pyridoxamine 5'-phosphate oxidase family protein	-3.31129e-11	5.25052e-06	32.1638	-6.3066e-06	0.999995	1
AT1G32060.1	phosphoribulokinase (PRK)	-2.14258e-11	3.60795e-06	74.6052	-5.93851e-06	0.999995	1
AT3G13120.1	Ribosomal protein S10p/S20e family protein	-2.19543e-11	3.68336e-06	15.4952	-5.96039e-06	0.999995	1
AT5G16440.1	isopentenyl diphosphate isomerase 1 (IPP1)	-1.14396e-10	1.94533e-05	10.8637	-5.88053e-06	0.999995	1
AT5G13450.1	delta subunit of Mt ATP synthase (ATP5)	1.0764e-10	1.8625e-05	11.1658	5.77937e-06	0.999995	1
AT5G64760.1	regulatory particle non-ATPase subunit 5B (RPN5B)	-3.36322e-10	5.69422e-05	4.58646	-5.90638e-06	0.999996	1
AT1G70600.1;AT1G23290.1	Ribosomal protein L18e/L15 superfamily protein	1.38768e-10	2.30192e-05	3.04372	6.02837e-06	0.999996	1
AT1G12410.1	CLP protease proteolytic subunit 2 (CLP2)	-1.70533e-11	3.07612e-06	30.8603	-5.54376e-06	0.999996	1
AT5G20980.1	methionine synthase 3 (MS3)	2.76198e-11	5.2247e-06	10.2401	5.28639e-06	0.999996	1
AT3G56340.1	Ribosomal protein S26e family protein	7.03865e-11	1.38611e-05	7.32637	5.07798e-06	0.999996	1
AT3G42050.1	vacuolar ATP synthase subunit H family protein	-1.07237e-11	2.32634e-06	26.5013	-4.60968e-06	0.999996	1
AT1G78580.1	trehalose-6-phosphate synthase (TPS1)	-3.24204e-11	6.87521e-06	4.85171	-4.71555e-06	0.999996	1
AT1G64740.1	alpha-1 tubulin (TUA1)	1.5583e-11	3.36411e-06	7.28129	4.63211e-06	0.999996	1
AT3G62310.1	RNA helicase family protein	-2.80065e-11	6.06678e-06	7.57797	-4.61638e-06	0.999996	1
AT5G13510.1	Ribosomal protein L10 family protein	6.05407e-11	1.39046e-05	21.8395	4.354e-06	0.999997	1
AT1G20620.6	catalase 3 (CAT3)	-1.09209e-11	2.60814e-06	131.238	-4.18724e-06	0.999997	1
AT1G04170.1	eukaryotic translation initiation factor 2 gamma subunit (EIF2 GAMMA)	2.31596e-11	5.52724e-06	33.901	4.19008e-06	0.999997	1
AT1G08980.1	amidase 1 (AMI1)	-1.50013e-10	3.53064e-05	4.71912	-4.24889e-06	0.999997	1
AT1G55210.1	Disease resistance-responsive (dirigent-like protein) family protein	2.03972e-10	4.96467e-05	10.5059	4.10847e-06	0.999997	1
AT4G33030.1	sulfoquinovosyldiacylglycerol 1 (SQD1)	1.01241e-11	2.57394e-06	79.1403	3.93333e-06	0.999997	1
AT5G52520.1	OVULE ABORTION 6 (OVA6)	2.43199e-11	6.20088e-06	34.3792	3.92201e-06	0.999997	1
AT5G19820.1	embryo defective 2734 (emb2734)	-2.34756e-11	5.93966e-06	15.7346	-3.95235e-06	0.999997	1
AT4G34740.1	GLN phosphoribosyl pyrophosphate amidotransferase 2 (ASE2)	-1.05149e-11	2.69057e-06	40.351	-3.90805e-06	0.999997	1
AT5G62530.1	aldehyde dehydrogenase 12A1 (ALDH12A1)	2.47285e-11	6.36647e-06	46.3076	3.88418e-06	0.999997	1
AT1G72370.1	40s ribosomal protein SA (P40)	2.36269e-11	6.82293e-06	51.8818	3.46287e-06	0.999997	1
AT4G23670.1	Polyketide cyclase/dehydrase and lipid transport superfamily protein	1.31886e-11	3.81325e-06	44.2577	3.45863e-06	0.999997	1
AT1G32200.1	ATS1	-2.73877e-11	8.55004e-06	8.89677	-3.20323e-06	0.999998	1
AT2G45300.1	RNA 3'-terminal phosphate cyclase/enolpyruvate transferase, alpha/beta	0.163876	49135	3.51273	3.33521e-06	0.999998	1
AT2G44160.1	methylenetetrahydrofolate reductase 2 (MTHFR2)	0.303012	100927	5.77356	3.00229e-06	0.999998	1
AT5G53370.2	pectin methylesterase PCR fragment F (PMEPCRF)	1.73676e-11	5.9645e-06	12.553	2.91183e-06	0.999998	1
AT2G36250.1	FTSZ2-1	9.94347e-12	3.48667e-06	22.5807	2.85185e-06	0.999998	1
AT3G12260.1	LYR family of Fe/S cluster biogenesis protein	2.69204e-11	9.57235e-06	7.54086	2.81231e-06	0.999998	1
AT3G13490.1	OVULE ABORTION 5 (OVA5)	5.87617e-12	2.15669e-06	26.998	2.72463e-06	0.999998	1
AT3G27740.1	carbamoyl phosphate synthetase A (CARA)	-5.354e-12	1.9971e-06	84.8322	-2.68089e-06	0.999998	1
AT3G57050.1	cystathionine beta-lyase (CBL)	6.02266e-12	2.33058e-06	15.1143	2.58419e-06	0.999998	1
AT3G26060.2	ATPRX Q	7.8922e-12	3.31455e-06	72.6027	2.38108e-06	0.999998	1
AT1G72680.1	cinnamyl-alcohol dehydrogenase (CAD1)	-4.77745e-11	2.0149e-05	40.7468	-2.37106e-06	0.999998	1
AT2G03750.1	P-loop containing nucleoside triphosphate hydrolases superfamily protein	-1.81292e-10	7.60173e-05	7.94394	-2.38487e-06	0.999998	1
AT1G09310.1	Protein of unknown function, DUF538	-5.96412e-11	2.45502e-05	4.58947	-2.42936e-06	0.999998	1
AT2G41530.1	S-formylglutathione hydrolase (SFGH)	-2.09511e-11	9.1887e-06	31.5287	-2.2801e-06	0.999998	1
AT1G20200.1	EMBRYO DEFECTIVE 2719 (EMB2719)	-4.03703e-12	1.78188e-06	32.5045	-2.2656e-06	0.999998	1
AT5G03650.1	starch branching enzyme 2.2 (SBE2.2)	9.43916e-12	4.34736e-06	44.1694	2.17124e-06	0.999998	1
AT4G34090.3	unknown protein	1.93717e-10	8.88435e-05	9.81723	2.18043e-06	0.999998	1
AT2G27820.1	prephenate dehydratase 1 (PD1)	-4.92058e-12	2.40359e-06	16.9423	-2.04718e-06	0.999998	1
AT5G54430.3	PHOS32	1.98939e-11	1.00788e-05	30.2861	1.97383e-06	0.999998	1
AT1G31330.1	photosystem I subunit F (PSAF)	8.80838e-12	4.48632e-06	32.411	1.96339e-06	0.999998	1
ATCG00480.1	ATP synthase subunit beta (PB)	-5.41533e-12	2.85219e-06	216.61	-1.89866e-06	0.999998	1
AT5G26570.1	ATGWD3	6.09216e-12	3.25594e-06	136.962	1.87109e-06	0.999999	1
AT1G20450.1	EARLY RESPONSIVE TO DEHYDRATION 10 (ERD10)	3.31654e-11	1.77913e-05	8.81208	1.86413e-06	0.999999	1
AT1G23310.1	glutamate:glyoxylate aminotransferase (GGT1)	-4.51918e-12	2.49757e-06	89.5125	-1.80943e-06	0.999999	1
AT5G55130.1	co-factor for nitrate, reductase and xanthine dehydrogenase 5 (CNX5)	3.79247e-11	2.01122e-05	5.55574	1.88566e-06	0.999999	1
AT5G40870.1	uridine kinase/uracil phosphoribosyltransferase 1 (UK/UPRT1)	-4.7961e-12	2.64601e-06	38.75	-1.81258e-06	0.999999	1
AT4G01800.2	Albino or Glassy Yellow 1 (AGY1)	6.24327e-12	3.61767e-06	111.908	1.72577e-06	0.999999	1
AT1G15730.1	Cobalamin biosynthesis CobW-like protein	-3.96626e-12	2.45028e-06	17.0421	-1.6187e-06	0.999999	1
AT2G33210.1	heat shock protein 60-2 (HSP60-2)	2.94913e-10	0.000175893	3.56212	1.67666e-06	0.999999	1
AT2G44350.2	ATCS	1.55232e-11	1.03494e-05	28.0485	1.49992e-06	0.999999	1
AT5G59850.1;AT1G07770.1	Ribosomal protein S8 family protein	1.79956e-09	0.00118984	2.51714	1.51244e-06	0.999999	1
AT5G49810.1	methionine S-methyltransferase (MMT)	1.35453e-11	1.20312e-05	16.4728	1.12584e-06	0.999999	1
AT1G61520.1	photosystem I light harvesting complex gene 3 (LHCA3)	8.2944e-12	8.25378e-06	29.6009	1.00492e-06	0.999999	1
AT4G37200.1	HIGH CHLOROPHYLL FLUORESCENCE 164 (HCF164)	-2.50263e-08	0.0239171	2.51409	-1.04638e-06	0.999999	1
AT5G20920.1	eukaryotic translation initiation factor 2 beta subunit (EIF2 BETA)	0.10104	106842	3.50877	9.457e-07	0.999999	1
AT3G60830.1	actin-related protein 7 (ARP7)	3.16236e-11	3.44929e-05	3.56162	9.16813e-07	0.999999	1
AT3G03960.1	TCP-1/cpn60 chaperonin family protein	8.83738e-12	1.08282e-05	75.8443	8.16147e-07	0.999999	1
AT5G54960.1	pyruvate decarboxylase-2 (PDC2)	-9.32055e-12	1.2451e-05	58.6161	-7.48575e-07	0.999999	1
AT4G02570.1	cullin 1 (CUL1)	-2.28777e-11	2.98407e-05	5.83876	-7.66662e-07	0.999999	1
AT1G45201.3	triacylglycerol lipase-like 1 (TLL1)	1.96505e-12	2.75374e-06	31.8684	7.13596e-07	0.999999	1
AT5G62300.1;AT3G45030.1	Ribosomal protein S10p/S20e family protein	1.59715e-11	2.53851e-05	9.00059	6.29168e-07	1	1
AT3G05000.1	Transport protein particle (TRAPP) component	3.18266e-12	9.41607e-06	3.555	3.38002e-07	1	1
AT5G19550.1	aspartate aminotransferase 2 (ASP2)	-1.07378e-14	4.7874e-08	45.5246	-2.24293e-07	1	1
AT3G48690.1	CXE12	1.23736e-12	5.33285e-06	5.00811	2.32027e-07	1	1
AT1G56190.1	Phosphoglycerate kinase family protein	-7.21335e-13	3.99228e-06	38.1019	-1.80682e-07	1	1
AT1G01300.1	Eukaryotic aspartyl protease family protein	-2.39813e-15	2.79269e-08	13.4657	-8.58717e-08	1	1
AT5G35530.1	Ribosomal protein S3 family protein	-2.75552e-13	3.7816e-06	3.61128	-7.28665e-08	1	1
AT5G51820.1	phosphoglucomutase (PGM)	1.38556e-15	2.88713e-08	77.347	4.79909e-08	1	1
AT3G18890.1	NAD(P)-binding Rossmann-fold superfamily protein	1.24078e-11	0.000254649	2.51411	4.87249e-08	1	1
AT3G47470.1	light-harvesting chlorophyll-protein complex I subunit A4 (LHCA4)	2.47381e-15	6.69623e-08	25.9235	3.69434e-08	1	1
AT2G13440.1	glucose-inhibited division family A protein	-4.19993e-11	0.00106915	2.51401	-3.92829e-08	1	1
AT4G31120.1	SHK1 binding protein 1 (SKB1)	-4.31589e-16	1.92461e-08	19.138	-2.24247e-08	1	1
AT3G46000.2	actin depolymerizing factor 2 (ADF2)	-9.51589e-12	0.000393621	2.51422	-2.41753e-08	1	1
AT4G33010.1	glycine decarboxylase P-protein 1 (GLDP1)	3.77373e-16	2.00558e-08	108.214	1.88162e-08	1	1
AT3G12490.2	cystatin B (CYSB)	-3.48166e-16	2.08028e-08	34.0194	-1.67365e-08	1	1
AT3G08740.1	elongation factor P (EF-P) family protein	-7.99499e-11	0.00444372	2.51404	-1.79917e-08	1	1
AT4G34030.1	3-methylcrotonyl-CoA carboxylase (MCCB)	-9.64904e-17	6.47228e-09	10.0284	-1.49082e-08	1	1
AT2G40290.1	Eukaryotic translation initiation factor 2 subunit 1	-1.74826e-16	1.20165e-08	9.14243	-1.45489e-08	1	1
AT1G03630.1	protochlorophyllide oxidoreductase C (POR C)	-4.93682e-17	3.64426e-09	67.1123	-1.35468e-08	1	1
AT5G51970.1	GroES-like zinc-binding alcohol dehydrogenase family protein	-1.18987e-16	8.87683e-09	50.042	-1.34043e-08	1	1
AT2G07698.1	ATPase, F1 complex, alpha subunit protein	-4.29943e-17	3.80243e-09	11.613	-1.13071e-08	1	1
AT4G34110.1	poly(A) binding protein 2 (PAB2)	1.51275e-16	1.36636e-08	26.4314	1.10713e-08	1	1
AT3G47370.1	Ribosomal protein S10p/S20e family protein	1.1627e-16	1.16484e-08	10.0955	9.9816e-09	1	1
AT3G51160.1	MURUS 1 (MUR1)	-2.6882e-17	3.09637e-09	42.8455	-8.6818e-09	1	1
AT4G00660.1	RNAhelicase-like 8 (RH8)	-2.3661e-17	2.81547e-09	14.5248	-8.40392e-09	1	1
AT1G29880.1	glycyl-tRNA synthetase / glycine--tRNA ligase	1.29658e-17	1.57323e-09	88.3859	8.24153e-09	1	1
AT4G35830.1	aconitase 1 (ACO1)	1.99121e-17	2.45543e-09	39.9143	8.10941e-09	1	1
AT1G75460.1	ATP-dependent protease La (LON) domain protein	-2.32888e-17	2.90768e-09	13.6471	-8.00942e-09	1	1
AT3G09820.1	adenosine kinase 1 (ADK1)	-3.21732e-17	4.24236e-09	19.5236	-7.58381e-09	1	1
AT4G26300.5	embryo defective 1027 (emb1027)	4.59853e-17	6.11096e-09	14.8848	7.52505e-09	1	1
AT5G66760.1	succinate dehydrogenase 1-1 (SDH1-1)	4.21099e-17	5.84685e-09	43.9747	7.20214e-09	1	1
AT3G46630.1	Protein of unknown function (DUF3223)	-8.3971e-17	1.16266e-08	7.793	-7.22233e-09	1	1
AT2G07050.1	cycloartenol synthase 1 (CAS1)	5.04911e-17	7.47202e-09	10.8148	6.75736e-09	1	1
AT5G11520.1	aspartate aminotransferase 3 (ASP3)	-2.26686e-17	3.7162e-09	23.0065	-6.09994e-09	1	1
AT3G60820.1	PBF1	3.19145e-17	5.41541e-09	15.2442	5.89327e-09	1	1
AT3G19480.1	D-3-phosphoglycerate dehydrogenase	-3.74879e-17	7.32042e-09	18.0111	-5.121e-09	1	1
AT4G13940.1	MATERNAL EFFECT EMBRYO ARREST 58 (MEE58)	-2.03091e-17	4.46892e-09	59.1397	-4.54452e-09	1	1
AT4G03200.1	catalytics	3.56583e-17	8.58323e-09	7.39626	4.15442e-09	1	1
AT4G19006.2	Proteasome component (PCI) domain protein	-8.9659e-18	2.54525e-09	12.5952	-3.5226e-09	1	1
AT5G43780.1	APS4	5.84855e-18	1.71384e-09	8.63974	3.41254e-09	1	1
AT1G08420.1	BRI1 suppressor 1 (BSU1)-like 2 (BSL2)	-6.8165e-13	0.000196099	2.51402	-3.47606e-09	1	1
AT5G28900.1;AT5G28850.2	Calcium-binding EF-hand family protein	-2.35311e-17	7.73345e-09	23.3228	-3.04277e-09	1	1
AT3G08580.1	ADP/ATP carrier 1 (AAC1)	7.98611e-18	3.57032e-09	36.6283	2.2368e-09	1	1
AT5G35790.1	glucose-6-phosphate dehydrogenase 1 (G6PD1)	-2.06839e-18	9.58506e-10	78.6966	-2.15793e-09	1	1
AT5G51700.1	PPHB SUSCEPTIBLE 2 (PBS2)	2.01845e-18	9.55818e-10	7.76203	2.11175e-09	1	1
AT4G29060.1	embryo defective 2726 (emb2726)	-2.73404e-18	1.34699e-09	24.8263	-2.02973e-09	1	1
AT5G10450.4	G-box regulating factor 6 (GRF6)	-8.93137e-18	4.72148e-09	21.1598	-1.89165e-09	1	1
AT4G21770.1	Pseudouridine synthase family protein	6.11865e-18	3.17007e-09	4.58395	1.93013e-09	1	1
AT1G22410.1	Class-II DAHP synthetase family protein	-4.51782e-19	2.67274e-10	56.0699	-1.69033e-09	1	1
AT1G31230.1	aspartate kinase-homoserine dehydrogenase i (AK-HSDH I)	-8.48698e-19	5.28998e-10	20.072	-1.60435e-09	1	1
AT5G08590.1	SNF1-related protein kinase 2.1 (SNRK2.1)	-1.45023e-18	8.66543e-10	4.4531	-1.67358e-09	1	1
AT1G18500.1	methylthioalkylmalate synthase-like 4 (MAML-4)	-2.8721e-18	1.87706e-09	54.2208	-1.5301e-09	1	1
AT3G20290.1	EPS15 homology domain 1 (EHD1)	1.39468e-18	8.77694e-10	4.4531	1.58902e-09	1	1
AT4G29810.2	MAP kinase kinase 2 (MKK2)	-6.53094e-19	4.48914e-10	33.777	-1.45483e-09	1	1
AT5G64270.1	splicing factor, putative	1.09581e-18	7.49534e-10	13.9958	1.46199e-09	1	1
AT5G17920.1	ATMS1	-4.79455e-19	3.3803e-10	148.007	-1.41838e-09	1	1
AT3G63540.1	Mog1/PsbP/DUF1795-like photosystem II reaction center PsbP family protein	1.62366e-18	1.16501e-09	6.4531	1.39369e-09	1	1
AT4G33510.1	3-deoxy-d-arabino-heptulosonate 7-phosphate synthase (DHS2)	-1.34142e-18	1.01002e-09	104.135	-1.32812e-09	1	1
AT1G29900.1	carbamoyl phosphate synthetase B (CARB)	4.5286e-18	3.50169e-09	99.4546	1.29326e-09	1	1
AT4G37800.1	xyloglucan endotransglucosylase/hydrolase 7 (XTH7)	2.05539e-18	1.55485e-09	8.91218	1.32192e-09	1	1
AT1G54270.1	eif4a-2 (EIF4A-2)	-3.30804e-19	2.58516e-10	33.6896	-1.27963e-09	1	1
AT5G11110.1	sucrose phosphate synthase 2F (SPS2F)	-2.26783e-18	1.69004e-09	4.4531	-1.34188e-09	1	1
AT4G01070.1	GT72B1	-3.19276e-19	2.48405e-10	19.7948	-1.2853e-09	1	1
AT2G17870.1	cold shock domain protein 3 (CSP3)	-7.83559e-19	6.06916e-10	9.4531	-1.29105e-09	1	1
AT4G15530.5	pyruvate orthophosphate dikinase (PPDK)	9.06269e-19	6.98779e-10	6.41694	1.29693e-09	1	1
AT5G06160.1	ATROPOS (ATO)	-7.2982e-18	5.66747e-09	6.60399	-1.28774e-09	1	1
AT2G22250.2	aspartate aminotransferase (AAT)	3.16238e-19	2.55961e-10	39.9043	1.23549e-09	1	1
AT5G64290.1	dicarboxylate transport 2.1 (DIT2.1)	-9.29344e-19	7.35157e-10	7.4531	-1.26414e-09	1	1
AT5G61170.1	Ribosomal protein S19e family protein	1.99328e-18	1.58559e-09	7.4531	1.25712e-09	1	1
AT5G54310.1	ARF-GAP domain 5 (AGD5)	-7.71762e-19	6.09451e-10	4.78551	-1.26632e-09	1	1
AT2G41040.1	S-adenosyl-L-methionine-dependent methyltransferases superfamily protein	-1.32047e-18	1.06675e-09	4.37943	-1.23784e-09	1	1
AT2G30380.1	CONTAINS InterPro DOMAIN/s: F-box associated interaction domain (InterPro:IPR017451), Protein of unknown function DUF641, plant (InterPro:IPR006943)	-3.28852e-18	2.74533e-09	7.68639	-1.19786e-09	1	1
AT3G27850.1;AT3G27830.1	ribosomal protein L12-C (RPL12-C)	3.52837e-19	3.01133e-10	22.0116	1.1717e-09	1	1
ATCG00710.1	photosystem II reaction center protein H (PSBH)	5.75149e-19	4.94323e-10	6.4531	1.16351e-09	1	1
AT4G10610.1;AT3G49390.1;AT1G32790.2	CTC-interacting domain 12 (CID12)	-5.659e-19	4.95186e-10	8.4531	-1.1428e-09	1	1
AT3G29360.1	UDP-glucose 6-dehydrogenase family protein	-2.8606e-19	2.57686e-10	40.2474	-1.11011e-09	1	1
ATCG00350.1	PSAA	1.57482e-18	1.42342e-09	49.2895	1.10636e-09	1	1
AT3G19450.1	ATCAD4	2.40248e-19	2.17149e-10	26.1334	1.10638e-09	1	1
AT4G34620.1	small subunit ribosomal protein 16 (SSR16)	1.06568e-18	9.22938e-10	4.4531	1.15466e-09	1	1
AT1G11790.1	arogenate dehydratase 1 (ADT1)	-3.80444e-19	3.43535e-10	13.1912	-1.10744e-09	1	1
AT5G56650.1	IAA-leucine resistant (ILR)-like 1 (ILL1)	-5.0067e-19	4.54291e-10	12.6534	-1.10209e-09	1	1
AT4G15110.1	cytochrome P450, family 97, subfamily B, polypeptide 3 (CYP97B3)	-2.63666e-19	2.45911e-10	41.6244	-1.0722e-09	1	1
AT5G59880.1	actin depolymerizing factor 3 (ADF3)	3.93772e-19	3.66156e-10	22.1537	1.07542e-09	1	1
AT5G56760.1	serine acetyltransferase 1	-6.04991e-19	5.46922e-10	6.09634	-1.10618e-09	1	1
AT5G61240.2	Leucine-rich repeat (LRR) family protein	8.60669e-19	7.88913e-10	6.38484	1.09096e-09	1	1
AT3G16950.2	lipoamide dehydrogenase 1 (LPD1)	6.23789e-19	5.81011e-10	8.78721	1.07363e-09	1	1
AT1G74960.1	fatty acid biosynthesis 1 (FAB1)	-2.46023e-19	2.4118e-10	39.2991	-1.02008e-09	1	1
AT5G59300.1	ubiquitin carrier protein 7 (UBC7)	5.20146e-19	4.96263e-10	6.4531	1.04812e-09	1	1
AT2G36390.1	starch branching enzyme 2.1 (SBE2.1)	2.54075e-19	2.51357e-10	51.3668	1.01082e-09	1	1
AT1G01800.1	NAD(P)-binding Rossmann-fold superfamily protein	-3.51975e-19	3.45223e-10	16.2034	-1.01956e-09	1	1
AT3G09440.1	Heat shock protein 70 (Hsp 70) family protein	-2.27981e-19	2.2623e-10	24.6542	-1.00774e-09	1	1
AT3G02560.1	Ribosomal protein S7e family protein	-7.39171e-19	7.27351e-10	11.9926	-1.01625e-09	1	1
AT3G11170.1	fatty acid desaturase 7 (FAD7)	8.83365e-19	8.42115e-10	4.4531	1.04898e-09	1	1
AT3G18000.1	XIPOTL 1 (XPL1)	-3.59804e-19	3.57938e-10	16.969	-1.00522e-09	1	1
AT2G38230.1	pyridoxine biosynthesis 1.1 (PDX1.1)	1.96421e-19	1.97283e-10	39.3333	9.95633e-10	1	1
AT4G13930.1	serine hydroxymethyltransferase 4 (SHM4)	1.81706e-19	1.83353e-10	127.706	9.91016e-10	1	1
AT3G19980.1;AT1G50370.1	flower-specific, phytochrome-associated protein phosphatase 3 (FYPP3)	-6.06591e-19	6.00916e-10	6.64032	-1.00944e-09	1	1
AT3G62120.1	Class II aaRS and biotin synthetases superfamily protein	4.27032e-19	4.39185e-10	44.1189	9.72327e-10	1	1
AT5G28840.1	GDP-D-mannose 3',5'-epimerase (GME)	-1.37633e-19	1.4409e-10	124.639	-9.55193e-10	1	1
AT4G33470.1	histone deacetylase 14 (hda14)	5.83832e-19	5.98271e-10	9.4531	9.75866e-10	1	1
AT2G43090.1	Aconitase/3-isopropylmalate dehydratase protein	3.76321e-19	3.90515e-10	15.0012	9.63652e-10	1	1
AT1G54410.1	dehydrin family protein	-3.6313e-19	3.72163e-10	8.45644	-9.75729e-10	1	1
AT3G56090.1	ferritin 3 (FER3)	3.39142e-19	3.54018e-10	21.8245	9.57979e-10	1	1
AT5G63180.1	Pectin lyase-like superfamily protein	2.92558e-19	3.06991e-10	20.0506	9.52986e-10	1	1
AT3G10920.1	manganese superoxide dismutase 1 (MSD1)	-1.14739e-18	1.22292e-09	27.511	-9.38238e-10	1	1
AT1G62180.1	5'adenylylphosphosulfate reductase 2 (APR2)	1.97398e-19	2.10545e-10	25.3952	9.37557e-10	1	1
AT3G54090.1	fructokinase-like 1 (FLN1)	-4.63352e-19	4.78942e-10	4.51393	-9.67449e-10	1	1
AT1G49760.1	poly(A) binding protein 8 (PAB8)	-3.21142e-19	3.45025e-10	12.0045	-9.30779e-10	1	1
AT3G21750.1	UDP-glucosyl transferase 71B1 (UGT71B1)	5.69808e-19	5.9156e-10	4.4531	9.63229e-10	1	1
AT5G19940.1	Plastid-lipid associated protein PAP / fibrillin family protein	1.54772e-19	1.69482e-10	39.0704	9.13205e-10	1	1
AT3G53710.1	ARF-GAP domain 6 (AGD6)	4.59173e-19	4.89401e-10	7.4531	9.38234e-10	1	1
AT1G10640.1	Pectin lyase-like superfamily protein	6.24122e-19	6.55033e-10	3.81344	9.52811e-10	1	1
AT1G65860.1	flavin-monooxygenase glucosinolate S-oxygenase 1 (FMO GS-OX1)	2.64824e-19	2.93827e-10	22.9081	9.01291e-10	1	1
AT4G11820.2	HYDROXYMETHYLGLUTARYL-COA SYNTHASE (HMGS)	-3.3597e-19	3.72087e-10	18.7178	-9.02933e-10	1	1
AT5G52190.1	Sugar isomerase (SIS) family protein	5.27894e-19	5.67303e-10	5.13584	9.30534e-10	1	1
AT1G75350.1	embryo defective 2184 (emb2184)	-4.40844e-19	4.91473e-10	10.7691	-8.96987e-10	1	1
AT5G48300.1	ADP glucose pyrophosphorylase 1 (ADG1)	2.32672e-19	2.64781e-10	30.4433	8.78732e-10	1	1
AT5G24020.1	MIND	2.08294e-18	2.30566e-09	6.51135	9.03403e-10	1	1
AT1G70820.1	phosphoglucomutase, putative / glucose phosphomutase, putative	1.74662e-19	2.00156e-10	36.8003	8.72627e-10	1	1
AT4G32940.1	gamma vacuolar processing enzyme (GAMMA-VPE)	-2.74506e-19	3.09864e-10	10.4707	-8.85891e-10	1	1
AT1G56050.1	GTP-binding protein-related	-1.89354e-19	2.17424e-10	29.9612	-8.70899e-10	1	1
AT5G36230.2	ARM repeat superfamily protein	-2.42878e-19	2.76291e-10	11.1278	-8.79069e-10	1	1
AT5G01600.1	ferretin 1 (FER1)	1.5936e-19	1.85483e-10	45.111	8.59162e-10	1	1
AT1G49600.2	RNA-binding protein 47A (RBP47A)	2.87439e-19	3.34172e-10	18.8395	8.60155e-10	1	1
AT5G45390.1	CLP protease P4 (CLPP4)	-2.2709e-19	2.6792e-10	51.8942	-8.47605e-10	1	1
AT3G54360.1	zinc ion binding	-3.3369e-19	3.87171e-10	11.4531	-8.61867e-10	1	1
AT1G79870.1	D-isomer specific 2-hydroxyacid dehydrogenase family protein	2.42567e-19	2.85217e-10	21.7214	8.50465e-10	1	1
AT3G57890.2	Tubulin binding cofactor C domain-containing protein	-2.0868e-19	2.45673e-10	20.6499	-8.49422e-10	1	1
AT2G45810.1	DEA(D/H)-box RNA helicase family protein	4.12411e-19	4.77705e-10	8.4531	8.63317e-10	1	1
AT1G50200.2	Alanyl-tRNA synthetase (ALATS)	1.2026e-19	1.46927e-10	56.1076	8.18501e-10	1	1
AT3G56190.1	alpha-soluble NSF attachment protein 2 (ALPHA-SNAP2)	-2.8147e-19	3.3661e-10	9.46068	-8.3619e-10	1	1
AT3G10690.1	DNA GYRASE A (GYRA)	-2.10618e-19	2.55246e-10	19.0633	-8.25155e-10	1	1
AT2G45540.2	WD-40 repeat family protein / beige-related	-3.89454e-19	4.60667e-10	6.59285	-8.45414e-10	1	1
ATCG00790.1	ribosomal protein L16 (RPL16)	3.20976e-19	3.85284e-10	8.81915	8.3309e-10	1	1
AT1G76030.1;AT1G20260.1	ATPase, V1 complex, subunit B protein	-1.9404e-19	2.3774e-10	24.8129	-8.16186e-10	1	1
AT1G65260.1	plastid transcriptionally active 4 (PTAC4)	-1.52453e-17	1.76668e-08	3.612	-8.62937e-10	1	1
ATCG01110.1	NAD(P)H dehydrogenase subunit H (NDHH)	2.19337e-19	2.69988e-10	27.5761	8.12395e-10	1	1
AT1G74060.1;AT1G74050.1	Ribosomal protein L6 family protein	6.88991e-19	8.33577e-10	8.93787	8.26548e-10	1	1
AT5G37600.1	glutamine synthase clone R1 (GSR 1)	4.26344e-19	5.26164e-10	15.0467	8.10287e-10	1	1
AT1G16880.1	uridylyltransferase-related	-3.34273e-19	4.15556e-10	22.5105	-8.04401e-10	1	1
AT2G13370.1	chromatin remodeling 5 (CHR5)	3.80907e-19	4.6242e-10	5.87547	8.23726e-10	1	1
AT1G74970.1	ribosomal protein S9 (RPS9)	-5.70761e-19	6.85203e-10	4.4531	-8.32981e-10	1	1
AT5G36160.1	Tyrosine transaminase family protein	2.61396e-19	3.32839e-10	17.577	7.85351e-10	1	1
AT4G39980.1	3-deoxy-D-arabino-heptulosonate 7-phosphate synthase 1 (DHS1)	-1.15489e-19	1.48586e-10	56.4106	-7.77256e-10	1	1
AT2G31610.1	Ribosomal protein S3 family protein	-4.62131e-19	5.81075e-10	8.4531	-7.95304e-10	1	1
AT4G27270.1	Quinone reductase family protein	-4.18618e-19	5.25249e-10	7.4531	-7.9699e-10	1	1
AT1G01225.1	NC domain-containing protein-related	9.4085e-19	1.18973e-09	9.4531	7.90808e-10	1	1
AT4G20850.1	tripeptidyl peptidase ii (TPP2)	-1.7151e-19	2.21675e-10	37.2241	-7.73702e-10	1	1
AT4G35860.1	GTP-binding 2 (GB2)	6.02868e-19	7.5114e-10	5.4531	8.02604e-10	1	1
AT2G46820.1	photosystem I P subunit (PSI-P)	-2.50583e-19	3.23525e-10	23.0851	-7.74541e-10	1	1
AT5G26000.1	thioglucoside glucohydrolase 1 (TGG1)	2.94803e-19	3.80803e-10	23.4299	7.74161e-10	1	1
AT3G54470.1	uridine 5'-monophosphate synthase / UMP synthase (PYRE-F) (UMPS)	-1.59729e-19	2.08455e-10	37.0816	-7.66251e-10	1	1
AT5G15400.1	U-box domain-containing protein	-4.87403e-19	6.05931e-10	4.4531	-8.04386e-10	1	1
AT1G48850.1	embryo defective 1144 (EMB1144)	2.42556e-19	3.16932e-10	36.8109	7.65323e-10	1	1
AT2G45240.1	methionine aminopeptidase 1A (MAP1A)	-3.59386e-19	4.61987e-10	8.4531	-7.77914e-10	1	1
AT3G13300.1	VARICOSE (VCS)	-2.39257e-19	3.13595e-10	16.5878	-7.62949e-10	1	1
AT5G23010.2	methylthioalkylmalate synthase 1 (MAM1)	-1.68052e-19	2.21805e-10	29.527	-7.57656e-10	1	1
AT3G01290.1	SPFH/Band 7/PHB domain-containing membrane-associated protein family	9.66188e-19	1.26987e-09	10.0437	7.60858e-10	1	1
AT4G13780.1	methionine--tRNA ligase, putative / methionyl-tRNA synthetase, putative / MetRS, putative	2.18233e-19	2.90991e-10	19.0697	7.49963e-10	1	1
AT1G04680.1	Pectin lyase-like superfamily protein	-2.89727e-19	3.80599e-10	8.03407	-7.6124e-10	1	1
AT3G18500.3	DNAse I-like superfamily protein	-4.75986e-19	6.16802e-10	5.4531	-7.71699e-10	1	1
AT1G16460.2	rhodanese homologue 2 (RDH2)	2.14362e-19	2.87917e-10	23.8492	7.44526e-10	1	1
AT1G57860.1;AT1G57660.1;AT1G09690.1;AT1G09590.1	Translation protein SH3-like family protein	-4.47751e-19	5.90385e-10	7.54424	-7.58404e-10	1	1
AT4G02450.1	HSP20-like chaperones superfamily protein	3.54246e-19	4.74253e-10	11.4039	7.46956e-10	1	1
AT5G24400.1	EMBRYO DEFECTIVE 2024 (EMB2024)	3.02473e-19	4.06645e-10	8.77356	7.43825e-10	1	1
AT1G10760.1	STARCH EXCESS 1 (SEX1)	-1.43285e-19	1.98265e-10	36.4927	-7.22692e-10	1	1
AT3G15010.1	RNA-binding (RRM/RBD/RNP motifs) family protein	-2.86236e-19	3.96025e-10	26.0554	-7.22772e-10	1	1
AT3G45640.1	mitogen-activated protein kinase 3 (MPK3)	-3.86105e-19	5.2368e-10	8.41975	-7.37293e-10	1	1
AT2G43710.1	SSI2	2.76542e-15	3.51059e-06	2.51478	7.87736e-10	1	1
AT2G17130.1	isocitrate dehydrogenase subunit 2 (IDH2)	-1.66101e-19	2.28333e-10	11.8213	-7.27451e-10	1	1
AT5G35360.3	acetyl Co-enzyme a carboxylase biotin carboxylase subunit (CAC2)	-9.12202e-20	1.28079e-10	70.3308	-7.12217e-10	1	1
AT1G47260.1	gamma carbonic anhydrase 2 (GAMMA CA2)	-1.96374e-19	2.72327e-10	10.8423	-7.21097e-10	1	1
AT4G14910.2	HISTIDINE BIOSYNTHESIS 5B (HISN5B)	-2.9906e-19	4.12405e-10	8.45849	-7.2516e-10	1	1
AT3G08010.1	ATAB2	8.73499e-19	1.226e-09	16.5129	7.12479e-10	1	1
AT3G62910.1	ALBINO AND PALE GREEN (APG3)	-4.08743e-19	5.63415e-10	7.4531	-7.25474e-10	1	1
AT3G12800.1	short-chain dehydrogenase-reductase B (SDRB)	-2.00746e-19	2.85458e-10	28.4345	-7.03241e-10	1	1
AT4G39100.1	short life (SHL1)	5.72167e-19	7.93564e-10	6.4531	7.21009e-10	1	1
AT1G26630.1	FUMONISIN B1-RESISTANT12 (FBR12)	-1.18519e-19	1.70821e-10	51.3267	-6.93818e-10	1	1
AT3G29160.1	SNF1 kinase homolog 11 (KIN11)	-3.4333e-19	4.72389e-10	4.31182	-7.26796e-10	1	1
AT2G17840.1	EARLY-RESPONSIVE TO DEHYDRATION 7 (ERD7)	-3.70206e-19	5.31873e-10	11.9467	-6.96041e-10	1	1
AT1G01050.1	pyrophosphorylase 1 (PPa1)	3.00804e-19	4.1618e-10	3.85913	7.22774e-10	1	1
AT2G16950.1	transportin 1 (TRN1)	2.06508e-19	3.02127e-10	20.6218	6.83514e-10	1	1
AT3G56150.1	eukaryotic translation initiation factor 3C (EIF3C)	-2.68912e-19	3.85947e-10	7.5493	-6.96758e-10	1	1
AT4G00570.1	NAD-dependent malic enzyme 2 (NAD-ME2)	1.06076e-19	1.55441e-10	17.7188	6.8242e-10	1	1
AT3G53580.1	diaminopimelate epimerase family protein	1.43079e-19	2.12866e-10	52.5285	6.72151e-10	1	1
AT5G28060.1	Ribosomal protein S24e family protein	3.1453e-19	4.48034e-10	4.96978	7.02021e-10	1	1
AT2G34250.1;AT1G29310.1	SecY protein transport family protein	-4.36223e-19	6.26564e-10	5.75883	-6.96214e-10	1	1
AT2G19520.1	FVE	-4.11712e-19	5.75312e-10	3.26492	-7.15632e-10	1	1
AT1G69410.1	eukaryotic elongation factor 5A-3 (ELF5A-3)	-1.38021e-19	2.05792e-10	17.374	-6.70682e-10	1	1
AT3G09840.1	cell division cycle 48 (CDC48)	1.56547e-19	2.36029e-10	29.0262	6.63254e-10	1	1
AT5G14800.1	pyrroline-5- carboxylate (P5C) reductase (P5CR)	5.40815e-19	8.00299e-10	6.71296	6.75766e-10	1	1
AT4G21110.1	G10 family protein	4.87702e-19	7.30331e-10	9.73518	6.67782e-10	1	1
AT2G38280.1	EMBRYONIC FACTOR1 (FAC1)	-1.9963e-19	2.97481e-10	7.4531	-6.71069e-10	1	1
AT5G52840.1	NADH-ubiquinone oxidoreductase-related	2.47186e-19	3.72072e-10	8.03666	6.6435e-10	1	1
AT5G63190.1	MA3 domain-containing protein	3.25347e-19	4.79736e-10	4.51393	6.78179e-10	1	1
AT1G26761.1	Arabinanase/levansucrase/invertase	2.11308e-19	3.21031e-10	7.64872	6.58217e-10	1	1
AT4G18480.1	CHLI1	1.1286e-19	1.77325e-10	38.9235	6.36457e-10	1	1
AT1G48350.1	Ribosomal L18p/L5e family protein	-1.36636e-19	2.1422e-10	20.5458	-6.37832e-10	1	1
AT3G60245.1;AT3G10950.1	Zinc-binding ribosomal protein family protein	2.97681e-19	4.54817e-10	5.56921	6.54507e-10	1	1
AT3G23990.1	heat shock protein 60 (HSP60)	1.73839e-19	2.69588e-10	7.52685	6.44834e-10	1	1
AT3G22110.1	20S proteasome alpha subunit C1 (PAC1)	3.54288e-19	5.57266e-10	12.4934	6.35761e-10	1	1
AT1G04750.1;AT2G33120.2	vesicle-associated membrane protein 721 (VAMP721)	-2.70549e-19	4.24891e-10	6.92804	-6.3675e-10	1	1
AT5G28540.1;AT1G09080.1	BIP1	3.93107e-19	6.01598e-10	3.74441	6.53438e-10	1	1
AT3G50440.1	methyl esterase 10 (MES10)	-2.02752e-19	3.27734e-10	18.2998	-6.18648e-10	1	1
AT1G10840.1	translation initiation factor 3 subunit H1 (TIF3H1)	2.99622e-19	4.8027e-10	9.71383	6.23862e-10	1	1
AT3G13750.1	beta galactosidase 1 (BGAL1)	-1.86493e-19	3.06135e-10	55.7011	-6.09187e-10	1	1
AT1G44835.2	YbaK/aminoacyl-tRNA synthetase-associated domain	-2.41929e-19	3.85654e-10	6.4531	-6.27322e-10	1	1
AT3G05420.2	acyl-CoA binding protein 4 (ACBP4)	3.70428e-19	5.93563e-10	6.84964	6.24076e-10	1	1
AT5G51980.1	Transducin/WD40 repeat-like superfamily protein	-2.63087e-19	4.25579e-10	8.69221	-6.18186e-10	1	1
AT2G04400.1	Aldolase-type TIM barrel family protein	4.74752e-19	7.74226e-10	9.77709	6.13196e-10	1	1
AT5G07440.1	glutamate dehydrogenase 2 (GDH2)	1.96929e-19	3.20217e-10	8.52404	6.14988e-10	1	1
AT5G54600.1	Translation protein SH3-like family protein	-1.517e-18	2.51961e-09	20.6034	-6.02077e-10	1	1
AT3G45310.1;AT5G60360.3	Cysteine proteinases superfamily protein	2.61474e-19	4.19168e-10	5.18546	6.23792e-10	1	1
AT4G04770.1	ATP binding cassette protein 1 (ABC1)	-1.05424e-19	1.75946e-10	23.6034	-5.99187e-10	1	1
AT1G60710.1	ATB2	-3.49269e-19	5.60544e-10	4.4531	-6.2309e-10	1	1
AT2G21330.1	fructose-bisphosphate aldolase 1 (FBA1)	-1.88734e-19	3.17298e-10	21.8094	-5.94817e-10	1	1
AT5G13780.1	Acyl-CoA N-acyltransferases (NAT) superfamily protein	-1.63188e-19	2.71558e-10	10.9648	-6.00931e-10	1	1
AT1G34000.1	one-helix protein 2 (OHP2)	1.37421e-19	2.29849e-10	12.2647	5.97876e-10	1	1
AT2G41680.1	NADPH-dependent thioredoxin reductase C (NTRC)	-1.77038e-19	3.01785e-10	47.3178	-5.86635e-10	1	1
AT2G37270.1	ribosomal protein 5B (RPS5B)	3.46258e-19	5.83279e-10	14.0281	5.9364e-10	1	1
AT3G47390.1	PHOTOSENSITIVE 1 (PHS1)	-2.59626e-19	4.35494e-10	10.7237	-5.96164e-10	1	1
AT4G18950.1	Integrin-linked protein kinase family	3.55408e-19	5.90619e-10	7.50192	6.01755e-10	1	1
AT1G58080.1	ATP phosphoribosyl transferase 1 (ATP-PRT1)	4.18435e-19	7.06689e-10	12.4531	5.92105e-10	1	1
AT1G53280.1	Class I glutamine amidotransferase-like superfamily protein	-1.5521e-19	2.64099e-10	17.7151	-5.87698e-10	1	1
AT4G24550.2	Clathrin adaptor complexes medium subunit family protein	-1.47412e-19	2.52199e-10	14.8737	-5.84505e-10	1	1
AT4G30810.1	serine carboxypeptidase-like 29 (scpl29)	2.42664e-19	4.12857e-10	9.88824	5.87768e-10	1	1
AT4G22570.1	adenine phosphoribosyl transferase 3 (APT3)	1.29228e-19	2.20852e-10	11.5165	5.85132e-10	1	1
AT5G18660.1	PALE-GREEN AND CHLOROPHYLL B REDUCED 2 (PCB2)	-3.61148e-19	6.26108e-10	28.5123	-5.76814e-10	1	1
AT1G74260.1	purine biosynthesis 4 (PUR4)	2.29552e-19	3.85149e-10	5.45715	5.96008e-10	1	1
AT2G39990.1	eukaryotic translation initiation factor 2 (EIF2)	-2.70289e-19	4.6592e-10	13.4354	-5.8012e-10	1	1
AT2G05920.1	Subtilase family protein	1.58892e-19	2.7711e-10	17.8428	5.73389e-10	1	1
AT4G09800.1;AT1G34030.1;AT1G22780.1	S18 ribosomal protein (RPS18C)	3.0488e-19	5.34123e-10	18.4531	5.70804e-10	1	1
AT5G13630.1	GENOMES UNCOUPLED 5 (GUN5)	6.7851e-20	1.20679e-10	117.549	5.62245e-10	1	1
AT1G70730.3	Phosphoglucomutase/phosphomannomutase family protein	1.03721e-19	1.84186e-10	53.4652	5.63135e-10	1	1
AT2G25840.2	ovule abortion 4 (OVA4)	4.11632e-19	7.1824e-10	9.4531	5.73111e-10	1	1
AT2G35050.1	Protein kinase superfamily protein with octicosapeptide/Phox/Bem1p domain	-1.27736e-19	2.23911e-10	10.4069	-5.70475e-10	1	1
AT1G25490.1	ROOTS CURL IN NPA (RCN1)	-1.60501e-19	2.83015e-10	9.35036	-5.67109e-10	1	1
AT5G14600.1	S-adenosyl-L-methionine-dependent methyltransferases superfamily protein	2.66804e-19	4.568e-10	4.30851	5.84071e-10	1	1
ATCG01310.1;ATCG00830.1	ribosomal protein L2 (RPL2.2)	-2.89039e-19	5.13887e-10	12.5528	-5.62456e-10	1	1
AT1G78630.1	embryo defective 1473 (emb1473)	-2.64529e-19	4.59117e-10	5.27417	-5.76169e-10	1	1
AT1G02150.1	Tetratricopeptide repeat (TPR)-like superfamily protein	1.23626e-19	2.23268e-10	18.8784	5.53713e-10	1	1
AT1G30380.1	photosystem I subunit K (PSAK)	2.65129e-19	4.70354e-10	7.98505	5.6368e-10	1	1
AT1G79500.1	AtkdsA1	-2.14096e-19	3.80565e-10	7.5	-5.62573e-10	1	1
AT5G13680.1	ABA-OVERLY SENSITIVE 1 (ABO1)	3.21461e-19	5.80106e-10	11.4531	5.54142e-10	1	1
AT2G25280.1	CONTAINS InterPro DOMAIN/s: UPF0103/Mediator of ErbB2-driven cell motility (Memo), related (InterPro:IPR002737)	1.34752e-19	2.46155e-10	24.542	5.47428e-10	1	1
AT4G26530.1	Aldolase superfamily protein	2.08747e-19	3.8206e-10	15.207	5.46372e-10	1	1
AT5G67500.1	voltage dependent anion channel 2 (VDAC2)	-5.22542e-19	9.36622e-10	6.4531	-5.579e-10	1	1
AT5G09660.4	peroxisomal NAD-malate dehydrogenase 2 (PMDH2)	2.03618e-19	3.74998e-10	19.2081	5.42983e-10	1	1
AT1G20225.1	Thioredoxin superfamily protein	3.54115e-19	6.28852e-10	4.4531	5.63113e-10	1	1
AT1G17745.2	3-phosphoglycerate dehydrogenase (PGDH)	-1.38753e-19	2.58557e-10	8.29253	-5.36643e-10	1	1
AT1G55490.1	chaperonin 60 beta (CPN60B)	9.29906e-20	1.78496e-10	47.3347	5.20967e-10	1	1
AT1G11720.2	starch synthase 3 (SS3)	-2.24639e-19	4.26887e-10	15.8484	-5.26225e-10	1	1
AT3G22960.1	PKP-ALPHA	8.40534e-20	1.61771e-10	48.3568	5.19581e-10	1	1
AT5G28050.3	Cytidine/deoxycytidylate deaminase family protein	2.06115e-19	3.82697e-10	5.75625	5.38586e-10	1	1
AT1G02560.1	nuclear encoded CLP protease 5 (CLPP5)	-8.20482e-20	1.58085e-10	35.9039	-5.19013e-10	1	1
AT5G35917.1	cytochrome P450, family 79, subfamily A, polypeptide 3 pseudogene (CYP79A3P)	2.3691e-19	4.50475e-10	9.4531	5.25912e-10	1	1
AT3G20790.1	NAD(P)-binding Rossmann-fold superfamily protein	-1.48833e-19	2.88075e-10	26.27	-5.16647e-10	1	1
AT1G79340.1	metacaspase 4 (MC4)	-1.38553e-19	2.64832e-10	9.51393	-5.23171e-10	1	1
AT2G34590.1	Transketolase family protein	2.11767e-19	4.09665e-10	11.5008	5.16928e-10	1	1
AT4G26510.1	uridine kinase-like 4 (UKL4)	-1.09616e-19	2.15111e-10	25.194	-5.09578e-10	1	1
AT2G19570.1	cytidine deaminase 1 (CDA1)	-1.32138e-19	2.54603e-10	8.78721	-5.18997e-10	1	1
AT4G35000.1	ascorbate peroxidase 3 (APX3)	-1.50851e-19	2.91656e-10	8.50322	-5.17223e-10	1	1
AT1G04640.1	lipoyltransferase 2 (LIP2)	-1.27957e-19	2.5007e-10	12.5591	-5.11683e-10	1	1
AT1G20110.1	RING/FYVE/PHD zinc finger superfamily protein	-1.51638e-19	2.97733e-10	13.5005	-5.09309e-10	1	1
AT4G26870.1	Class II aminoacyl-tRNA and biotin synthetases superfamily protein	2.07843e-19	4.14537e-10	29.0032	5.01386e-10	1	1
AT2G29550.1	tubulin beta-7 chain (TUB7)	-2.46519e-19	4.70483e-10	4.51393	-5.23969e-10	1	1
AT5G05010.1	clathrin adaptor complexes medium subunit family protein	-9.34626e-20	1.88696e-10	49.4286	-4.95307e-10	1	1
AT3G16520.3	UDP-glucosyl transferase 88A1 (UGT88A1)	-8.28801e-20	1.68807e-10	45.8084	-4.90976e-10	1	1
AT5G20890.1	TCP-1/cpn60 chaperonin family protein	-5.53884e-20	1.13966e-10	132.461	-4.86008e-10	1	1
AT1G68830.1	STT7 homolog STN7 (STN7)	-1.40429e-18	2.7395e-09	4.4531	-5.12606e-10	1	1
AT4G11010.1	nucleoside diphosphate kinase 3 (NDPK3)	1.37498e-19	2.82372e-10	40.2381	4.86939e-10	1	1
AT5G04710.1	Zn-dependent exopeptidases superfamily protein	1.83346e-19	3.71126e-10	10.7453	4.94025e-10	1	1
AT1G30630.1	Coatomer epsilon subunit	-1.23096e-19	2.54853e-10	39.4298	-4.83009e-10	1	1
AT5G50950.1	FUMARASE 2 (FUM2)	-8.31466e-20	1.72559e-10	37.2191	-4.81846e-10	1	1
AT4G17100.1	CONTAINS InterPro DOMAIN/s: Endoribonuclease XendoU (InterPro:IPR018998)	1.75834e-19	3.62434e-10	16.5165	4.85147e-10	1	1
AT4G01883.1	Polyketide cyclase / dehydrase and lipid transport protein	1.5043e-19	3.14437e-10	19.5042	4.7841e-10	1	1
AT3G49010.1	breast basic conserved 1 (BBC1)	-2.54088e-19	5.11049e-10	4.63153	-4.97188e-10	1	1
AT4G24780.1	Pectin lyase-like superfamily protein	-1.24329e-19	2.59907e-10	16.0713	-4.78361e-10	1	1
AT5G08570.1	Pyruvate kinase family protein	-8.94254e-19	1.81597e-09	4.5782	-4.92437e-10	1	1
AT3G59780.1	Rhodanese/Cell cycle control phosphatase superfamily protein	3.3504e-19	7.05415e-10	10.4531	4.74954e-10	1	1
AT1G80670.1	Transducin/WD40 repeat-like superfamily protein	1.9973e-19	4.06326e-10	4.22341	4.91552e-10	1	1
AT2G32920.1	PDI-like 2-3 (PDIL2-3)	-1.65544e-19	3.49505e-10	10.598	-4.73652e-10	1	1
AT2G20630.2	PP2C induced by AVRRPM1 (PIA1)	2.2921e-19	4.81175e-10	8.4531	4.76353e-10	1	1
AT3G14990.1	Class I glutamine amidotransferase-like superfamily protein	-1.151e-19	2.45732e-10	17.7161	-4.68397e-10	1	1
AT1G74730.1	Protein of unknown function (DUF1118)	2.42375e-19	4.97971e-10	4.47887	4.86724e-10	1	1
AT5G52920.1	plastidic pyruvate kinase beta subunit 1 (PKP-BETA1)	6.43869e-20	1.39824e-10	72.0878	4.60486e-10	1	1
AT4G35250.1	NAD(P)-binding Rossmann-fold superfamily protein	-9.99476e-20	2.1622e-10	32.2874	-4.62249e-10	1	1
AT3G52580.1	Ribosomal protein S11 family protein	1.41644e-19	2.9838e-10	7.00997	4.7471e-10	1	1
AT5G10860.1	Cystathionine beta-synthase (CBS) family protein	-7.78559e-20	1.69417e-10	41.8272	-4.59552e-10	1	1
AT1G51980.1	Insulinase (Peptidase family M16) protein	-2.55138e-19	5.50878e-10	16.4531	-4.63149e-10	1	1
AT3G48680.1	gamma carbonic anhydrase-like 2 (GAMMA CAL2)	-2.18626e-19	4.6267e-10	6.4531	-4.72531e-10	1	1
AT2G39010.1	plasma membrane intrinsic protein 2E (PIP2E)	2.41958e-19	4.92387e-10	3.06248	4.91397e-10	1	1
AT4G29840.1	METHIONINE OVER-ACCUMULATOR 2 (MTO2)	1.39601e-19	3.09623e-10	52.8196	4.50873e-10	1	1
AT1G18070.3	Translation elongation factor EF1A/initiation factor IF2gamma family protein	1.70065e-19	3.75055e-10	18.0266	4.5344e-10	1	1
AT2G47510.1	fumarase 1 (FUM1)	1.34906e-19	3.00487e-10	36.0151	4.48959e-10	1	1
AT1G11910.2	aspartic proteinase A1 (APA1)	-1.08528e-19	2.4212e-10	26.0225	-4.4824e-10	1	1
AT2G28790.2	Pathogenesis-related thaumatin superfamily protein	-1.25511e-19	2.77655e-10	10.7725	-4.5204e-10	1	1
AT4G24770.1	31-kDa RNA binding protein (RBP31)	-2.12841e-19	4.52717e-10	3.8962	-4.70142e-10	1	1
AT5G08650.1	Small GTP-binding protein	7.01416e-19	1.57722e-09	21.2739	4.44717e-10	1	1
AT1G32220.1	NAD(P)-binding Rossmann-fold superfamily protein	2.56012e-19	5.7889e-10	20.7739	4.42247e-10	1	1
AT1G32900.1	UDP-Glycosyltransferase superfamily protein	-1.78315e-19	4.03252e-10	15.4531	-4.42192e-10	1	1
AT3G16640.1	translationally controlled tumor protein (TCTP)	-1.22149e-19	2.74038e-10	10.2452	-4.4574e-10	1	1
AT5G04130.1;AT3G10270.2	DNA GYRASE B2 (GYRB2)	1.7284e-19	3.92952e-10	15.6857	4.3985e-10	1	1
AT5G49360.1	beta-xylosidase 1 (BXL1)	7.83853e-20	1.79725e-10	16.5139	4.36141e-10	1	1
AT1G62640.1	3-ketoacyl-acyl carrier protein synthase III (KAS III)	2.01976e-19	4.69012e-10	35.1842	4.30642e-10	1	1
AT5G56350.1	Pyruvate kinase family protein	8.86733e-20	2.06342e-10	17.8904	4.29739e-10	1	1
AT1G65010.1	INVOLVED IN: flower development	2.01722e-19	4.50896e-10	4.51393	4.4738e-10	1	1
AT1G64980.2	Nucleotide-diphospho-sugar transferases superfamily protein	-2.57474e-18	5.87551e-09	6.46267	-4.38216e-10	1	1
AT2G29630.1	thiaminC (THIC)	7.8514e-20	1.8714e-10	43.4475	4.19547e-10	1	1
AT3G44320.1	nitrilase 3 (NIT3)	-1.04142e-19	2.46373e-10	15.322	-4.227e-10	1	1
AT5G66510.2	gamma carbonic anhydrase 3 (GAMMA CA3)	3.27989e-19	7.4871e-10	4.4531	4.38073e-10	1	1
AT5G58260.1	oxidoreductases, acting on NADH or NADPH, quinone or similar compound as acceptor	2.14591e-19	5.12106e-10	16.9613	4.19036e-10	1	1
AT2G35390.2	Phosphoribosyltransferase family protein	-1.95121e-19	4.55715e-10	6.16683	-4.28164e-10	1	1
AT4G33250.1	eukaryotic translation initiation factor 3K (EIF3K)	2.10647e-19	4.97855e-10	8.41682	4.23108e-10	1	1
AT5G03455.1	CDC25	4.01299e-19	9.27639e-10	4.42107	4.32603e-10	1	1
AT5G57870.1	eukaryotic translation Initiation Factor isoform 4G1 (eIFiso4G1)	2.35967e-19	5.58873e-10	7.4531	4.22219e-10	1	1
AT4G03110.1	RNA-binding protein-defense related 1 (RBP-DR1)	-1.52018e-19	3.6459e-10	11.4531	-4.16957e-10	1	1
AT4G17570.2	GATA transcription factor 26 (GATA26)	-3.03516e-19	7.26496e-10	8.58979	-4.1778e-10	1	1
AT4G26500.1	chloroplast sulfur E (CPSUFE)	-1.06771e-19	2.61717e-10	24.8203	-4.07963e-10	1	1
AT4G39280.1	phenylalanyl-tRNA synthetase, putative / phenylalanine--tRNA ligase, putative	7.92415e-20	1.96269e-10	12.6801	4.03738e-10	1	1
AT3G47450.1	NO ASSOCIATED 1 (NOA1)	1.46605e-19	3.628e-10	7.66877	4.04095e-10	1	1
AT4G24190.1	SHEPHERD (SHD)	6.03569e-20	1.5655e-10	62.1763	3.85545e-10	1	1
ATCG00780.1	ribosomal protein L14 (RPL14)	-9.81489e-20	2.56486e-10	22.0404	-3.82668e-10	1	1
AT4G09650.1	ATP synthase delta-subunit gene (ATPD)	9.33672e-20	2.46018e-10	66.7184	3.79513e-10	1	1
AT3G62530.1	ARM repeat superfamily protein	6.75865e-20	1.78655e-10	55.5803	3.78307e-10	1	1
AT5G43060.1	Granulin repeat cysteine protease family protein	-1.77231e-19	4.41389e-10	3.41473	-4.0153e-10	1	1
AT4G26860.2	Predicted pyridoxal phosphate-dependent enzyme, YBL036C type	1.75451e-19	4.51694e-10	6.32869	3.88429e-10	1	1
AT1G76010.1	Alba DNA/RNA-binding protein	1.10294e-19	2.89564e-10	10.5926	3.80898e-10	1	1
ATCG00470.1	ATP synthase epsilon chain (ATPE)	7.94776e-20	2.13176e-10	33.516	3.72826e-10	1	1
AT3G53110.1	LOW EXPRESSION OF OSMOTICALLY RESPONSIVE GENES 4 (LOS4)	-7.1182e-20	1.91602e-10	62.2277	-3.71509e-10	1	1
AT4G38510.5	ATPase, V1 complex, subunit B protein	9.18683e-20	2.41293e-10	8.57356	3.80733e-10	1	1
AT1G08450.1	calreticulin 3 (CRT3)	3.71369e-19	9.94882e-10	20.3055	3.7328e-10	1	1
AT3G55750.1;AT1G41880.1;AT1G74270.1;AT1G07070.1	Ribosomal protein L35Ae family protein	-1.62042e-19	4.13867e-10	3.78059	-3.91531e-10	1	1
AT3G61820.1	Eukaryotic aspartyl protease family protein	-5.33227e-20	1.44468e-10	38.3382	-3.69096e-10	1	1
AT4G30720.1	FAD/NAD(P)-binding oxidoreductase family protein	-5.70808e-20	1.54998e-10	51.2611	-3.68269e-10	1	1
AT3G47810.1	MAIGO 1 (MAG1)	-1.47417e-19	3.99093e-10	27.7323	-3.69379e-10	1	1
AT3G55220.1;AT3G55200.1	Cleavage and polyadenylation specificity factor (CPSF) A subunit protein	1.43712e-19	3.9024e-10	12.9382	3.68264e-10	1	1
AT5G09900.3	EMBRYO DEFECTIVE 2107 (EMB2107)	-1.15411e-19	3.17044e-10	20.5456	-3.64023e-10	1	1
AT1G78370.1	glutathione S-transferase TAU 20 (GSTU20)	1.39812e-19	3.68973e-10	4.62662	3.78922e-10	1	1
AT3G04650.1	FAD/NAD(P)-binding oxidoreductase family protein	-9.43722e-20	2.56464e-10	8.55922	-3.67975e-10	1	1
AT4G04040.1	maternal effect embryo arrest 51 (MEE51)	7.48018e-20	2.0735e-10	24.2517	3.60752e-10	1	1
AT3G19170.1	presequence protease 1 (PREP1)	-7.03948e-20	1.95611e-10	28.0674	-3.59871e-10	1	1
AT1G02475.1	Polyketide cyclase/dehydrase and lipid transport superfamily protein	-9.83201e-20	2.70309e-10	11.7372	-3.63732e-10	1	1
AT2G32170.2	S-adenosyl-L-methionine-dependent methyltransferases superfamily protein	-7.07302e-20	1.92984e-10	7.6971	-3.66507e-10	1	1
AT5G14780.1	formate dehydrogenase (FDH)	1.27592e-19	3.59673e-10	20.9987	3.54745e-10	1	1
AT3G55760.1	unknown protein	5.1955e-20	1.4842e-10	87.8456	3.50053e-10	1	1
AT4G33760.1	tRNA synthetase class II (D, K and N) family protein	6.51975e-20	1.8576e-10	39.5003	3.50977e-10	1	1
AT2G42590.3	general regulatory factor 9 (GRF9)	-6.51963e-20	1.84104e-10	14.4959	-3.54127e-10	1	1
AT5G37830.1	oxoprolinase 1 (OXP1)	-9.78845e-20	2.78004e-10	19.2768	-3.52098e-10	1	1
AT1G70410.2	beta carbonic anhydrase 4 (BCA4)	-8.85715e-20	2.51403e-10	17.7612	-3.52308e-10	1	1
AT5G30510.1	ribosomal protein S1 (RPS1)	-4.46973e-20	1.29173e-10	92.3509	-3.46027e-10	1	1
AT2G24280.1	alpha/beta-Hydrolases superfamily protein	-2.75225e-19	7.80469e-10	9.56882	-3.5264e-10	1	1
AT3G06660.1	PAPA-1-like family protein / zinc finger (HIT type) family protein	1.19145e-19	3.28508e-10	4.32307	3.62685e-10	1	1
AT2G30950.4	VARIEGATED 2 (VAR2)	1.21197e-19	3.50872e-10	21.3324	3.45417e-10	1	1
AT4G24280.1	chloroplast heat shock protein 70-1 (cpHsc70-1)	8.56909e-20	2.49713e-10	22.3832	3.43158e-10	1	1
AT3G17810.1	pyrimidine 1 (PYD1)	-1.04393e-19	3.05333e-10	32.0892	-3.41899e-10	1	1
AT3G01280.1	voltage dependent anion channel 1 (VDAC1)	-1.06865e-19	3.0081e-10	5.13548	-3.55257e-10	1	1
AT4G26900.1	HIS HF (AT-HF)	-7.54123e-20	2.20898e-10	26.7954	-3.4139e-10	1	1
ATCG00720.1	photosynthetic electron transfer B (PETB)	1.54244e-19	4.46878e-10	12.2074	3.4516e-10	1	1
AT1G09130.3	ATP-dependent caseinolytic (Clp) protease/crotonase family protein	-9.15606e-20	2.69506e-10	48.035	-3.39735e-10	1	1
AT1G79990.1	structural molecules	-4.06844e-19	1.14006e-09	4.4531	-3.56861e-10	1	1
AT1G74090.1	desulfo-glucosinolate sulfotransferase 18 (SOT18)	1.90905e-19	5.44755e-10	6.01384	3.50442e-10	1	1
AT5G53620.1	unknown protein	-8.03901e-20	2.35795e-10	17.0297	-3.40932e-10	1	1
AT3G42170.1	BED zinc finger	6.86565e-20	2.01508e-10	11.0982	3.40714e-10	1	1
AT3G28300.1;AT3G28290.1	AT14A	-7.76169e-20	2.32056e-10	50.667	-3.34475e-10	1	1
AT5G54770.1	THI1	6.38189e-20	1.92967e-10	67.9314	3.30724e-10	1	1
AT1G06820.1	carotenoid isomerase (CRTISO)	8.10998e-20	2.38462e-10	7.51772	3.40096e-10	1	1
AT5G11060.1;AT5G25220.1	KNOTTED1-like homeobox gene 4 (KNAT4)	6.15772e-20	1.84763e-10	13.0386	3.33277e-10	1	1
AT4G13430.1	isopropyl malate isomerase large subunit 1 (IIL1)	3.61513e-20	1.10542e-10	88.4747	3.27037e-10	1	1
AT2G27720.2	60S acidic ribosomal protein family	2.00053e-19	5.81156e-10	4.2093	3.44232e-10	1	1
AT1G17890.1	GER2	4.74245e-19	1.44042e-09	17.1742	3.29242e-10	1	1
AT1G15710.1	prephenate dehydrogenase family protein	8.21888e-20	2.50953e-10	14.9042	3.27506e-10	1	1
AT2G27730.1	copper ion binding	-1.68642e-19	5.01899e-10	5.80297	-3.36007e-10	1	1
AT1G32990.1	plastid ribosomal protein l11 (PRPL11)	5.93607e-20	1.82819e-10	18.6722	3.24697e-10	1	1
AT3G14420.1	Aldolase-type TIM barrel family protein	5.61313e-20	1.74277e-10	43.7973	3.22081e-10	1	1
AT3G22890.1	ATP sulfurylase 1 (APS1)	-4.35768e-20	1.35821e-10	80.7062	-3.20841e-10	1	1
AT5G11880.1	Pyridoxal-dependent decarboxylase family protein	-8.74137e-20	2.68088e-10	12.8662	-3.26063e-10	1	1
AT3G05530.1	regulatory particle triple-A ATPase 5A (RPT5A)	2.04828e-19	6.05238e-10	4.16712	3.38427e-10	1	1
AT1G62500.1	Bifunctional inhibitor/lipid-transfer protein/seed storage 2S albumin superfamily protein	3.82627e-19	1.14261e-09	4.94704	3.3487e-10	1	1
AT1G44770.1	unknown protein	1.53329e-19	4.70185e-10	8.4531	3.26104e-10	1	1
AT1G27090.1	glycine-rich protein	1.87303e-19	5.79081e-10	11.3491	3.23448e-10	1	1
AT1G63970.1	isoprenoid F (ISPF)	-6.35353e-20	2.00343e-10	33.2145	-3.17132e-10	1	1
AT2G38700.1	mevalonate diphosphate decarboxylase 1 (MVD1)	-1.12076e-19	3.41729e-10	5.82851	-3.27966e-10	1	1
AT1G50575.1	Putative lysine decarboxylase family protein	-1.04742e-19	3.19638e-10	5.67857	-3.27689e-10	1	1
AT4G25550.1	Cleavage/polyadenylation specificity factor, 25kDa subunit	-1.12106e-19	3.50354e-10	11.8811	-3.1998e-10	1	1
AT3G45980.1	HTB9	1.49629e-19	4.52957e-10	4.57764	3.30339e-10	1	1
AT4G23690.1	Disease resistance-responsive (dirigent-like protein) family protein	1.59146e-19	4.95721e-10	7.4531	3.21038e-10	1	1
AT2G06050.1	oxophytodienoate-reductase 3 (OPR3)	1.54701e-19	4.74219e-10	4.51393	3.26222e-10	1	1
AT1G52340.1	ABA DEFICIENT 2 (ABA2)	1.40206e-19	4.36056e-10	5.51393	3.21532e-10	1	1
AT3G18080.1	B-S glucosidase 44 (BGLU44)	7.50802e-20	2.43101e-10	36.2884	3.08844e-10	1	1
AT2G22125.1	binding	-1.63674e-19	5.05461e-10	4.41366	-3.23811e-10	1	1
AT5G63420.1	embryo defective 2746 (emb2746)	-5.3634e-20	1.73334e-10	20.13	-3.09425e-10	1	1
AT4G16130.1	arabinose kinase (ARA1)	-7.13765e-20	2.29679e-10	12.8969	-3.10767e-10	1	1
AT2G33340.1	MOS4-associated complex 3B (MAC3B)	1.2813e-19	4.04903e-10	6.51393	3.16447e-10	1	1
AT5G43280.1	delta(3,5),delta(2,4)-dienoyl-CoA isomerase 1 (DCI1)	-1.60212e-19	5.02539e-10	4.56045	-3.18804e-10	1	1
AT4G10060.1	Beta-glucosidase, GBA2 type family protein	7.92246e-20	2.56179e-10	8.21664	3.09254e-10	1	1
AT5G64040.2	PSAN	1.07302e-19	3.51598e-10	11.1277	3.05182e-10	1	1
AT4G23850.1	long-chain acyl-CoA synthetase 4 (LACS4)	8.06346e-20	2.68207e-10	32.3564	3.00643e-10	1	1
AT5G34850.1	purple acid phosphatase 26 (PAP26)	6.53065e-20	2.17166e-10	26.8949	3.00721e-10	1	1
AT1G43790.1	tracheary element differentiation-related 6 (TED6)	-1.28923e-19	4.18907e-10	6.73669	-3.07761e-10	1	1
AT5G50920.1	CLPC homologue 1 (CLPC1)	-6.85687e-20	2.32785e-10	140.286	-2.94559e-10	1	1
AT3G11510.1	Ribosomal protein S11 family protein	-1.09444e-19	3.56063e-10	5.22876	-3.07373e-10	1	1
AT5G27450.1	mevalonate kinase (MK)	9.90998e-20	3.26395e-10	6.52037	3.03619e-10	1	1
AT5G13280.1	aspartate kinase 1 (AK-LYS1)	-5.05054e-19	1.70954e-09	19.07	-2.95433e-10	1	1
AT3G58730.1	vacuolar ATP synthase subunit D (VATD) / V-ATPase D subunit / vacuolar proton pump D subunit (VATPD)	3.29939e-20	1.13579e-10	42.2849	2.90492e-10	1	1
AT4G38630.1	regulatory particle non-ATPase 10 (RPN10)	-8.14646e-20	2.77613e-10	10.8974	-2.93447e-10	1	1
AT4G13180.1	NAD(P)-binding Rossmann-fold superfamily protein	-7.34751e-20	2.4729e-10	6.77365	-2.97121e-10	1	1
AT3G25770.1	allene oxide cyclase 2 (AOC2)	-6.5282e-20	2.25867e-10	21.2019	-2.89028e-10	1	1
AT3G11940.1	ribosomal protein 5A (RPS5A)	1.44446e-19	4.79744e-10	4.30943	3.01089e-10	1	1
AT4G29670.2	atypical CYS HIS rich thioredoxin 2 (ACHT2)	1.19181e-19	4.15088e-10	14.4531	2.87122e-10	1	1
AT5G39320.1	UDP-glucose 6-dehydrogenase family protein	7.16181e-20	2.48898e-10	12.0289	2.87741e-10	1	1
AT1G61010.1	cleavage and polyadenylation specificity factor 73-I (CPSF73-I)	-1.29569e-19	4.30045e-10	3.6284	-3.01291e-10	1	1
AT4G04640.1	ATPC1	5.12125e-20	1.81633e-10	90.4347	2.81956e-10	1	1
AT3G04400.1;AT2G33370.1;AT1G04480.1	embryo defective 2171 (emb2171)	-1.49454e-19	5.11623e-10	6.4932	-2.92117e-10	1	1
AT3G47520.1	malate dehydrogenase (MDH)	-4.08261e-20	1.44426e-10	39.4862	-2.82679e-10	1	1
AT5G24490.1	30S ribosomal protein, putative	3.99474e-20	1.41086e-10	28.3317	2.83142e-10	1	1
AT4G22720.1	Actin-like ATPase superfamily protein	-7.73255e-20	2.71125e-10	14.2778	-2.85202e-10	1	1
AT2G27680.1	NAD(P)-linked oxidoreductase superfamily protein	-4.76897e-20	1.69436e-10	39.7242	-2.81462e-10	1	1
AT4G34450.1	coatomer gamma-2 subunit, putative / gamma-2 coat protein, putative / gamma-2 COP, putative	4.32588e-20	1.54794e-10	98.9972	2.79461e-10	1	1
AT5G14250.1	CONSTITUTIVE PHOTOMORPHOGENIC 13 (COP13)	8.96894e-16	2.92379e-06	2.51423	3.06758e-10	1	1
AT3G08590.1	Phosphoglycerate mutase, 2,3-bisphosphoglycerate-independent	1.54428e-19	5.47996e-10	16.0316	2.81805e-10	1	1
AT5G14260.1	Rubisco methyltransferase family protein	1.91556e-19	6.73389e-10	9.42985	2.84466e-10	1	1
AT3G59770.3	SUPPRESSOR OF ACTIN 9 (SAC9)	-2.33818e-19	8.02513e-10	4.4531	-2.91357e-10	1	1
AT3G14067.1	Subtilase family protein	-8.26814e-20	2.95159e-10	11.3494	-2.80125e-10	1	1
AT4G14210.1	phytoene desaturase 3 (PDS3)	6.02934e-20	2.15287e-10	11.3852	2.8006e-10	1	1
AT1G08360.1	Ribosomal protein L1p/L10e family	-1.28847e-19	4.45919e-10	4.51393	-2.88947e-10	1	1
AT2G47730.1	glutathione S-transferase phi 8 (GSTF8)	-4.98799e-20	1.81991e-10	60.9461	-2.74079e-10	1	1
AT2G35780.1	serine carboxypeptidase-like 26 (scpl26)	4.65116e-20	1.7045e-10	38.9483	2.72876e-10	1	1
AT2G39900.1	GATA type zinc finger transcription factor family protein	-9.80159e-20	3.51104e-10	6.96342	-2.79165e-10	1	1
AT1G78300.1	general regulatory factor 2 (GRF2)	1.00124e-19	3.76841e-10	14.4104	2.65692e-10	1	1
AT3G48730.1	glutamate-1-semialdehyde 2,1-aminomutase 2 (GSA2)	6.24854e-20	2.35886e-10	13.8043	2.64897e-10	1	1
AT1G16720.2	high chlorophyll fluorescence phenotype 173 (HCF173)	3.20091e-20	1.22646e-10	62.119	2.60988e-10	1	1
AT2G38040.1	acetyl Co-enzyme a carboxylase carboxyltransferase alpha subunit (CAC3)	-3.14199e-20	1.21344e-10	127.083	-2.58931e-10	1	1
AT3G28270.1	Protein of unknown function (DUF677)	7.07352e-20	2.72053e-10	12.5292	2.60005e-10	1	1
AT4G24830.1	arginosuccinate synthase family	-3.65427e-20	1.42321e-10	31.6825	-2.56763e-10	1	1
AT2G24420.1	DNA repair ATPase-related	-1.12037e-19	4.25651e-10	7.47887	-2.63213e-10	1	1
AT2G27600.1	SUPPRESSOR OF K+ TRANSPORT GROWTH DEFECT1 (SKD1)	-6.83356e-20	2.64872e-10	16.8204	-2.57994e-10	1	1
AT2G34470.2	urease accessory protein G (UREG)	-4.08277e-20	1.60542e-10	63.0787	-2.54312e-10	1	1
AT5G19485.1	transferases	1.34102e-19	4.9506e-10	3.56374	2.7088e-10	1	1
AT3G12145.1	FLOR1 (FLR1)	-4.73009e-20	1.86728e-10	36.1089	-2.53315e-10	1	1
AT4G00560.4	NAD(P)-binding Rossmann-fold superfamily protein	-1.3605e-19	5.11618e-10	4.4531	-2.6592e-10	1	1
AT2G21390.1	Coatomer, alpha subunit	-4.24562e-20	1.6526e-10	8.9339	-2.56905e-10	1	1
AT5G62140.1	unknown protein	-1.20308e-19	4.56165e-10	4.31304	-2.63738e-10	1	1
AT1G52760.1	lysophospholipase 2 (LysoPL2)	9.91306e-20	3.90222e-10	9.78661	2.54036e-10	1	1
AT5G39530.1	Protein of unknown function (DUF1997)	-8.74754e-20	3.41274e-10	6.51393	-2.5632e-10	1	1
AT1G27970.2	nuclear transport factor 2B (NTF2B)	6.27764e-20	2.50842e-10	15.6672	2.50262e-10	1	1
ATCG00750.1	ribosomal protein S11 (RPS11)	-9.05524e-20	3.56957e-10	8.3928	-2.53679e-10	1	1
AT2G39930.1	isoamylase 1 (ISA1)	1.08207e-19	4.20102e-10	5.1149	2.57573e-10	1	1
AT3G59400.1	GENOMES UNCOUPLED 4 (GUN4)	2.151e-19	8.45128e-10	5.66696	2.54518e-10	1	1
AT2G05710.1	aconitase 3 (ACO3)	1.09658e-19	4.45296e-10	16.2674	2.46258e-10	1	1
AT5G43960.1	Nuclear transport factor 2 (NTF2) family protein with RNA binding (RRM-RBD-RNP motifs) domain	-1.08708e-19	4.42112e-10	13.5577	-2.45882e-10	1	1
AT1G60550.1	enoyl-CoA hydratase/isomerase D (ECHID)	-3.70119e-20	1.52851e-10	24.3822	-2.42143e-10	1	1
ATCG00730.1	photosynthetic electron transfer D (PETD)	1.97846e-19	8.01877e-10	7.4531	2.46729e-10	1	1
AT1G02305.1	Cysteine proteinases superfamily protein	4.98084e-20	2.05533e-10	14.9488	2.42338e-10	1	1
AT1G48420.1	D-cysteine desulfhydrase (D-CDES)	6.16684e-20	2.57304e-10	32.917	2.39671e-10	1	1
AT5G54160.1	O-methyltransferase 1 (OMT1)	4.53975e-20	1.8993e-10	30.0045	2.39022e-10	1	1
AT5G23740.1	ribosomal protein S11-beta (RPS11-BETA)	-1.4095e-19	5.81981e-10	11.4531	-2.4219e-10	1	1
AT1G09340.2	chloroplast RNA binding (CRB)	-2.94999e-20	1.25177e-10	126.385	-2.35665e-10	1	1
AT5G03940.1	chloroplast signal recognition particle 54 kDa subunit (CPSRP54)	-2.88887e-20	1.22835e-10	66.9849	-2.35182e-10	1	1
AT5G08740.1	NAD(P)H dehydrogenase C1 (NDC1)	-6.27512e-20	2.65348e-10	16.0156	-2.36487e-10	1	1
AT3G04840.1	Ribosomal protein S3Ae	1.51562e-19	6.42475e-10	14.96	2.35904e-10	1	1
AT5G19220.1	ADP glucose pyrophosphorylase large subunit 1 (APL1)	3.37041e-20	1.44776e-10	63.0667	2.32802e-10	1	1
AT3G56490.1	HIS triad family protein 3 (HIT3)	-9.24831e-20	3.93725e-10	9.47904	-2.34892e-10	1	1
AT4G17890.1	ARF-GAP domain 8 (AGD8)	-1.258e-19	5.35283e-10	8.4531	-2.35015e-10	1	1
AT5G59970.1;AT5G59690.1;AT3G53730.1;AT3G46320.1;AT3G45930.1;AT2G28740.1;AT1G07820.1;AT1G07660.1	Histone superfamily protein	8.26225e-20	3.58573e-10	13.035	2.3042e-10	1	1
AT2G46370.4	JASMONATE RESISTANT 1 (JAR1)	-1.60052e-19	6.87e-10	6.66901	-2.32972e-10	1	1
AT1G21640.2	NAD kinase 2 (NADK2)	1.73958e-19	7.51098e-10	7.4531	2.31605e-10	1	1
AT1G08520.1	ALBINA 1 (ALB1)	3.73016e-20	1.65959e-10	44.3235	2.24763e-10	1	1
ATCG00800.1	RESISTANCE TO PSEUDOMONAS SYRINGAE 3 (RPS3)	-2.93845e-20	1.32757e-10	65.7353	-2.2134e-10	1	1
AT2G35040.1	AICARFT/IMPCHase bienzyme family protein	-4.07247e-20	1.84348e-10	89.1355	-2.20912e-10	1	1
AT1G14810.1	semialdehyde dehydrogenase family protein	2.66218e-20	1.21248e-10	53.9788	2.19565e-10	1	1
AT1G14610.1	TWIN 2 (TWN2)	5.62125e-20	2.56626e-10	27.3439	2.19044e-10	1	1
AT3G53020.1;AT2G36620.1	SHORT VALVE1 (STV1)	6.20512e-20	2.80965e-10	9.12798	2.2085e-10	1	1
AT2G42520.1	P-loop containing nucleoside triphosphate hydrolases superfamily protein	-6.76351e-20	3.0238e-10	5.90724	-2.23676e-10	1	1
AT3G25800.1	protein phosphatase 2A subunit A2 (PP2AA2)	7.06086e-20	3.1802e-10	7.06704	2.22026e-10	1	1
AT5G05780.1	RP non-ATPase subunit 8A (RPN8A)	4.0169e-20	1.84069e-10	11.5139	2.18228e-10	1	1
AT1G15320.1	unknown protein	-1.34059e-19	6.03561e-10	4.80625	-2.22113e-10	1	1
AT2G23600.2	acetone-cyanohydrin lyase (ACL)	-9.05573e-20	4.07785e-10	4.76801	-2.22071e-10	1	1
AT2G42840.1	protodermal factor 1 (PDF1)	1.07541e-19	4.82079e-10	3.71842	2.23077e-10	1	1
AT5G27700.1	Ribosomal protein S21e	1.08735e-19	4.8416e-10	3.05725	2.24585e-10	1	1
AT2G45960.3	plasma membrane intrinsic protein 1B (PIP1B)	7.31322e-20	3.41244e-10	6.95981	2.1431e-10	1	1
AT2G37550.1	ARF-GAP domain 7 (AGD7)	-8.8317e-20	4.15065e-10	8.10903	-2.12779e-10	1	1
AT1G14830.1	DYNAMIN-like 1C (DL1C)	-9.07382e-20	4.17292e-10	4.51393	-2.17446e-10	1	1
AT5G48960.1	HAD-superfamily hydrolase, subfamily IG, 5'-nucleotidase	-4.04544e-20	1.94151e-10	14.3444	-2.08366e-10	1	1
AT1G24360.1	NAD(P)-binding Rossmann-fold superfamily protein	4.19092e-20	2.03851e-10	46.0001	2.05588e-10	1	1
AT5G22800.2	EMBRYO DEFECTIVE 1030 (EMB1030)	-2.1889e-20	1.06594e-10	57.8465	-2.0535e-10	1	1
AT1G48600.2	phosphoethanolamine N-methyltransferase (PMEAMT)	2.95908e-20	1.43588e-10	29.9263	2.06081e-10	1	1
AT5G10560.1	Glycosyl hydrolase family protein	7.75901e-20	3.61139e-10	4.96219	2.14848e-10	1	1
AT1G55670.1	photosystem I subunit G (PSAG)	3.76631e-20	1.82861e-10	14.01	2.05966e-10	1	1
AT2G35840.1	Sucrose-6F-phosphate phosphohydrolase family protein	-3.28448e-20	1.61951e-10	55.7432	-2.02807e-10	1	1
AT5G46430.1;AT4G18100.1	Ribosomal protein L32e	8.29305e-20	3.84463e-10	3.73593	2.15705e-10	1	1
AT5G41670.1	6-phosphogluconate dehydrogenase family protein	5.29086e-20	2.56617e-10	11.5459	2.06177e-10	1	1
AT1G80480.1	plastid transcriptionally active 17 (PTAC17)	-3.98613e-20	1.97051e-10	69.6864	-2.02289e-10	1	1
AT3G06580.1	GALK	-4.329e-20	2.13552e-10	36.3205	-2.02714e-10	1	1
AT3G16470.1	JASMONATE RESPONSIVE 1 (JR1)	2.77851e-20	1.38769e-10	53.4692	2.00225e-10	1	1
AT2G43750.1	O-acetylserine (thiol) lyase B (OASB)	6.32194e-20	3.15752e-10	37.2831	2.00219e-10	1	1
AT4G37980.1	elicitor-activated gene 3-1 (ELI3-1)	-3.17968e-20	1.58521e-10	28.5992	-2.00583e-10	1	1
AT1G79920.1	Heat shock protein 70 (Hsp 70) family protein	6.66969e-20	3.29905e-10	14.9089	2.0217e-10	1	1
AT1G68010.2	hydroxypyruvate reductase (HPR)	6.20119e-20	3.09491e-10	31.0112	2.00368e-10	1	1
AT3G02760.1	Class II aaRS and biotin synthetases superfamily protein	4.96268e-20	2.48307e-10	28.2831	1.9986e-10	1	1
AT2G39140.1	SUPPRESSOR OF VARIEGATION 1 (SVR1)	-7.80394e-20	3.76462e-10	5.3339	-2.07297e-10	1	1
AT1G66200.3	glutamine synthase clone F11 (GSR2)	5.54448e-20	2.80402e-10	18.6738	1.97734e-10	1	1
AT4G39090.1	RESPONSIVE TO DEHYDRATION 19 (RD19)	-8.97858e-20	4.41443e-10	5.9336	-2.03392e-10	1	1
AT5G42850.1	Thioredoxin superfamily protein	-1.0915e-19	5.24903e-10	3.5232	-2.07942e-10	1	1
AT1G24510.1	TCP-1/cpn60 chaperonin family protein	-2.55643e-20	1.32456e-10	68.0762	-1.93002e-10	1	1
AT2G33800.1	Ribosomal protein S5 family protein	4.23944e-20	2.20985e-10	33.5786	1.91843e-10	1	1
AT3G04480.1	endoribonucleases	6.07917e-20	3.07998e-10	5.67097	1.97377e-10	1	1
AT2G39080.1	NAD(P)-binding Rossmann-fold superfamily protein	5.90192e-20	3.03433e-10	8.40578	1.94505e-10	1	1
AT1G47128.1	responsive to dehydration 21 (RD21)	-4.70501e-20	2.49206e-10	40.3679	-1.888e-10	1	1
AT3G21140.1	Pyridoxamine 5'-phosphate oxidase family protein	4.64975e-20	2.46501e-10	39.0632	1.8863e-10	1	1
AT5G03290.1	isocitrate dehydrogenase V (IDH-V)	-3.58991e-20	1.92523e-10	37.2498	-1.86467e-10	1	1
AT4G04910.1	N-ethylmaleimide sensitive factor (NSF)	-2.93557e-20	1.5825e-10	62.906	-1.85501e-10	1	1
AT4G34670.1	Ribosomal protein S3Ae	4.21127e-20	2.23387e-10	11.8157	1.88519e-10	1	1
AT1G07370.1;AT2G29570.1	proliferating cellular nuclear antigen 1 (PCNA1)	-7.67367e-20	4.01101e-10	6.55992	-1.91315e-10	1	1
AT3G46780.1	plastid transcriptionally active 16 (PTAC16)	6.31129e-20	3.42137e-10	93.3697	1.84467e-10	1	1
AT4G25900.1	Galactose mutarotase-like superfamily protein	6.56088e-20	3.52903e-10	16.6707	1.85912e-10	1	1
AT4G24730.1	Calcineurin-like metallo-phosphoesterase superfamily protein	-8.36012e-20	4.33697e-10	4.51393	-1.92764e-10	1	1
AT5G03880.1	Thioredoxin family protein	-7.05023e-20	3.74251e-10	7.4531	-1.88382e-10	1	1
AT5G23540.1	Mov34/MPN/PAD-1 family protein	-3.01929e-20	1.65111e-10	62.8015	-1.82864e-10	1	1
AT5G47870.1	FUNCTIONS IN: molecular_function unknown	5.98886e-20	3.19173e-10	8.18892	1.87637e-10	1	1
AT5G65730.1	xyloglucan endotransglucosylase/hydrolase 6 (XTH6)	-5.36465e-20	2.91132e-10	16.4265	-1.84269e-10	1	1
AT5G53480.1	ARM repeat superfamily protein	6.56188e-20	3.59619e-10	32.0972	1.82468e-10	1	1
AT4G30010.1	unknown protein	-6.46456e-20	3.5091e-10	12.1466	-1.84223e-10	1	1
AT1G10700.1	phosphoribosyl pyrophosphate (PRPP) synthase 3 (PRS3)	-6.0852e-20	3.3468e-10	13.8815	-1.81821e-10	1	1
AT4G14040.1	selenium-binding protein 2 (SBP2)	2.3296e-20	1.31584e-10	65.2405	1.77042e-10	1	1
AT3G13470.1	TCP-1/cpn60 chaperonin family protein	3.84897e-20	2.15376e-10	18.1953	1.78709e-10	1	1
AT3G22845.1	emp24/gp25L/p24 family/GOLD family protein	7.14181e-20	3.91689e-10	5.41395	1.82334e-10	1	1
AT2G15430.1	NRPB3	-1.24068e-19	6.82955e-10	5.71736	-1.81664e-10	1	1
AT5G20290.1	Ribosomal protein S8e family protein	-3.53214e-20	2.02219e-10	15.8656	-1.74669e-10	1	1
ATCG00670.1	plastid-encoded CLP P (PCLPP)	-3.80479e-20	2.19128e-10	21.8279	-1.73633e-10	1	1
AT5G08050.1	FUNCTIONS IN: molecular_function unknown	4.75164e-20	2.66433e-10	6.3367	1.78343e-10	1	1
AT5G57890.1	Glutamine amidotransferase type 1 family protein	-7.48059e-20	4.07274e-10	3.45749	-1.83674e-10	1	1
AT3G15730.1	phospholipase D alpha 1 (PLDALPHA1)	3.20951e-20	1.8693e-10	54.9772	1.71696e-10	1	1
AT1G13060.2	20S proteasome beta subunit E1 (PBE1)	-1.46211e-19	8.37365e-10	11.4531	-1.74609e-10	1	1
AT3G45140.1	lipoxygenase 2 (LOX2)	-1.68176e-20	9.85656e-11	267.989	-1.70623e-10	1	1
AT1G74040.1	2-isopropylmalate synthase 1 (IMS1)	-3.40628e-20	1.99555e-10	32.2917	-1.70694e-10	1	1
AT5G47190.1	Ribosomal protein L19 family protein	-7.63438e-20	4.23578e-10	3.77781	-1.80235e-10	1	1
AT4G09320.1	NDPK1	3.37607e-20	1.98882e-10	41.582	1.69753e-10	1	1
AT3G15610.1	Transducin/WD40 repeat-like superfamily protein	-6.02991e-20	3.49101e-10	9.92437	-1.72727e-10	1	1
AT4G18440.1	L-Aspartase-like family protein	-3.35906e-20	1.99134e-10	60.8036	-1.68684e-10	1	1
AT1G70580.1	alanine-2-oxoglutarate aminotransferase 2 (AOAT2)	9.49825e-20	5.56876e-10	10.2016	1.70563e-10	1	1
AT1G67550.1	urease (URE)	3.61803e-20	2.16965e-10	28.1431	1.66756e-10	1	1
AT2G34480.2	Ribosomal protein L18ae/LX family protein	1.20064e-19	7.12595e-10	7.4531	1.68488e-10	1	1
AT3G63410.1	ALBINO OR PALE GREEN MUTANT 1 (APG1)	-5.0704e-20	3.07676e-10	11.9649	-1.64797e-10	1	1
AT4G01810.1	Sec23/Sec24 protein transport family protein	-8.53e-20	5.11214e-10	6.22254	-1.66858e-10	1	1
AT3G44300.1	nitrilase 2 (NIT2)	-5.51635e-20	3.28797e-10	4.98911	-1.67774e-10	1	1
AT3G21200.1	proton gradient regulation 7 (PGR7)	2.05747e-20	1.27738e-10	24.4339	1.6107e-10	1	1
AT1G04410.1	Lactate/malate dehydrogenase family protein	-8.73702e-20	5.42253e-10	16.7637	-1.61124e-10	1	1
AT2G13560.1	NAD-dependent malic enzyme 1 (NAD-ME1)	9.20512e-20	5.53018e-10	5.23617	1.66453e-10	1	1
AT5G18110.1	novel cap-binding protein (NCBP)	-4.52045e-20	2.74884e-10	6.63377	-1.64449e-10	1	1
AT5G38480.1	general regulatory factor 3 (GRF3)	3.9141e-20	2.44138e-10	20.157	1.60323e-10	1	1
AT5G23060.1	calcium sensing receptor (CaS)	3.91912e-20	2.45698e-10	32.8745	1.5951e-10	1	1
AT5G17990.1	tryptophan biosynthesis 1 (TRP1)	-3.56812e-20	2.25859e-10	38.6295	-1.5798e-10	1	1
AT3G03380.1	DegP protease 7 (DegP7)	-2.61037e-20	1.64044e-10	17.6822	-1.59126e-10	1	1
AT5G63620.1	GroES-like zinc-binding alcohol dehydrogenase family protein	-2.40264e-20	1.52232e-10	20.9561	-1.57828e-10	1	1
AT5G45490.1	P-loop containing nucleoside triphosphate hydrolases superfamily protein	5.75583e-20	3.61573e-10	10.0742	1.59189e-10	1	1
AT5G23300.1	pyrimidine d (PYRD)	7.96174e-20	4.7691e-10	2.72897	1.66944e-10	1	1
AT3G22950.1	ADP-ribosylation factor C1 (ARFC1)	7.13491e-20	4.44272e-10	4.63783	1.60598e-10	1	1
AT5G48180.1	nitrile specifier protein 5 (NSP5)	5.60461e-20	3.56967e-10	7.74772	1.57006e-10	1	1
AT2G20900.1	diacylglycerol kinase 5 (DGK5)	3.7168e-20	2.42996e-10	21.5666	1.52957e-10	1	1
AT5G65720.1	nitrogen fixation S (NIFS)-like 1 (NFS1)	-2.5717e-20	1.69786e-10	61.8861	-1.51468e-10	1	1
AT3G54890.1	photosystem I light harvesting complex gene 1 (LHCA1)	7.02877e-20	4.63571e-10	32.2312	1.51622e-10	1	1
AT1G16820.1	vacuolar ATP synthase catalytic subunit-related / V-ATPase-related / vacuolar proton pump-related	-6.05839e-20	3.90346e-10	6.81614	-1.55205e-10	1	1
AT4G31990.3	aspartate aminotransferase 5 (ASP5)	2.76121e-20	1.84049e-10	71.9331	1.50026e-10	1	1
AT4G37930.1	serine transhydroxymethyltransferase 1 (SHM1)	2.19156e-20	1.47379e-10	137.801	1.48702e-10	1	1
AT5G48880.2	PEROXISOMAL-3-KETO-ACYL-COA THIOLASE 1 (PKT1)	-3.55856e-20	2.39549e-10	35.4941	-1.48552e-10	1	1
AT1G44575.1	NONPHOTOCHEMICAL QUENCHING 4 (NPQ4)	-4.71486e-20	3.17677e-10	18.6383	-1.48417e-10	1	1
AT3G21215.1	RNA-binding (RRM/RBD/RNP motifs) family protein	3.46684e-20	2.28064e-10	6.60302	1.52012e-10	1	1
AT1G11860.3	Glycine cleavage T-protein family	-1.72133e-20	1.17707e-10	147.596	-1.46239e-10	1	1
AT4G11380.2	Adaptin family protein	-6.68127e-20	4.30551e-10	3.54513	-1.55179e-10	1	1
AT4G30950.1	fatty acid desaturase 6 (FAD6)	9.84707e-20	6.69129e-10	12.8776	1.47163e-10	1	1
AT3G20630.1	ubiquitin-specific protease 14 (UBP14)	5.52342e-20	3.66106e-10	5.54318	1.5087e-10	1	1
AT2G37690.1	phosphoribosylaminoimidazole carboxylase, putative / AIR carboxylase, putative	-3.02124e-20	2.07802e-10	27.2672	-1.4539e-10	1	1
AT3G07100.1	ENDOPLASMIC RETICULUM MORPHOLOGY 2 (ERMO2)	-1.48544e-20	1.03164e-10	58.4638	-1.43987e-10	1	1
AT5G42650.1	allene oxide synthase (AOS)	-1.48229e-20	1.0334e-10	113.258	-1.43438e-10	1	1
AT4G02230.1;AT1G02780.1	Ribosomal protein L19e family protein	6.78151e-20	4.50937e-10	3.94385	1.50387e-10	1	1
AT1G25350.2	ovule abortion 9 (OVA9)	4.55531e-20	3.18745e-10	17.4894	1.42914e-10	1	1
AT4G14880.1	O-acetylserine (thiol) lyase (OAS-TL) isoform A1 (OASA1)	3.0328e-20	2.19369e-10	47.9459	1.38251e-10	1	1
AT1G60780.1	HAPLESS 13 (HAP13)	-2.17794e-20	1.57589e-10	21.7291	-1.38204e-10	1	1
AT4G18430.1	RAB GTPase homolog A1E (RABA1e)	4.31976e-20	3.10953e-10	7.51393	1.3892e-10	1	1
AT3G17240.1	lipoamide dehydrogenase 2 (mtLPD2)	3.47175e-20	2.56982e-10	33.3777	1.35097e-10	1	1
AT1G51760.1	IAA-ALANINE RESISTANT 3 (IAR3)	3.20394e-20	2.38415e-10	10.6605	1.34385e-10	1	1
AT3G55610.1	delta 1-pyrroline-5-carboxylate synthase 2 (P5CS2)	-2.36662e-20	1.79296e-10	35.9463	-1.31995e-10	1	1
AT5G03430.1	phosphoadenosine phosphosulfate (PAPS) reductase family protein	6.29287e-20	4.47549e-10	3.36683	1.40607e-10	1	1
AT2G30200.1	catalytics	4.50244e-20	3.37103e-10	8.1412	1.33562e-10	1	1
AT1G17720.1	ATB BETA	6.45032e-20	4.87946e-10	12.1502	1.32193e-10	1	1
AT2G42600.1	phosphoenolpyruvate carboxylase 2 (PPC2)	1.92807e-20	1.51752e-10	46.2069	1.27054e-10	1	1
AT2G42070.1	nudix hydrolase homolog 23 (NUDX23)	-6.57805e-20	4.87926e-10	3.43305	-1.34817e-10	1	1
AT3G62600.1	ATERDJ3B	2.73896e-20	2.12552e-10	8.76642	1.28861e-10	1	1
AT1G74470.1	Pyridine nucleotide-disulphide oxidoreductase family protein	1.50981e-20	1.20247e-10	70.5948	1.25558e-10	1	1
AT5G64380.1	Inositol monophosphatase family protein	-5.09826e-20	3.90326e-10	5.56178	-1.30616e-10	1	1
AT5G53300.1;AT4G27960.2	ubiquitin-conjugating enzyme 10 (UBC10)	7.36619e-20	5.41044e-10	2.775	1.36148e-10	1	1
AT3G11400.2	eukaryotic translation initiation factor 3G1 (EIF3G1)	5.69295e-20	4.30674e-10	3.6829	1.32187e-10	1	1
AT3G20050.1	T-complex protein 1 alpha subunit (TCP-1)	1.55078e-20	1.26794e-10	86.3452	1.22307e-10	1	1
AT3G53870.1	Ribosomal protein S3 family protein	-8.85313e-20	7.13931e-10	10.1811	-1.24005e-10	1	1
AT5G46750.1	ARF-GAP domain 9 (AGD9)	5.97478e-20	4.81445e-10	9.4531	1.24101e-10	1	1
AT3G05910.1	Pectinacetylesterase family protein	2.45052e-20	2.01014e-10	28.571	1.21908e-10	1	1
AT1G24180.1	IAA-CONJUGATE-RESISTANT 4 (IAR4)	-2.53965e-20	2.09493e-10	44.2589	-1.21228e-10	1	1
AT2G21170.1	triosephosphate isomerase (TIM)	2.91087e-20	2.43201e-10	39.1735	1.1969e-10	1	1
AT2G41740.1	villin 2 (VLN2)	1.95227e-20	1.63306e-10	35.3655	1.19547e-10	1	1
AT1G23190.1	Phosphoglucomutase/phosphomannomutase family protein	2.16551e-20	1.83018e-10	34.74	1.18322e-10	1	1
AT3G10050.1	L-O-methylthreonine resistant 1 (OMR1)	2.93296e-20	2.45664e-10	8.51393	1.19389e-10	1	1
AT4G00630.2;AT1G01790.1	K+ efflux antiporter 2 (KEA2)	-5.51057e-20	4.56648e-10	4.51393	-1.20674e-10	1	1
AT1G64520.1	regulatory particle non-ATPase 12A (RPN12a)	3.90436e-20	3.38968e-10	12.3831	1.15184e-10	1	1
AT1G17470.1	developmentally regulated G-protein 1 (DRG1)	-2.69572e-20	2.32018e-10	7.95324	-1.16186e-10	1	1
AT5G45930.1	magnesium chelatase i2 (CHLI2)	-1.95126e-20	1.69169e-10	10.0837	-1.15344e-10	1	1
AT4G34490.2	cyclase associated protein 1 (CAP1)	-3.60241e-20	3.26276e-10	20.4525	-1.1041e-10	1	1
AT3G47800.1	Galactose mutarotase-like superfamily protein	2.26134e-20	2.05817e-10	31.5101	1.09871e-10	1	1
AT3G12780.1	phosphoglycerate kinase 1 (PGK1)	-1.83502e-20	1.71624e-10	100.537	-1.06921e-10	1	1
AT5G63680.1	Pyruvate kinase family protein	4.85031e-20	4.20995e-10	3.1679	1.15211e-10	1	1
AT5G06600.1	ubiquitin-specific protease 12 (UBP12)	1.3257e-20	1.2522e-10	80.6548	1.05869e-10	1	1
AT3G63140.1	chloroplast stem-loop binding protein of 41 kDa (CSP41A)	1.61034e-20	1.52255e-10	80.6879	1.05766e-10	1	1
AT1G63940.2	monodehydroascorbate reductase 6 (MDAR6)	-1.21029e-20	1.16251e-10	115.673	-1.0411e-10	1	1
AT2G44040.1	Dihydrodipicolinate reductase, bacterial/plant	-7.55702e-20	6.9511e-10	5.4531	-1.08717e-10	1	1
AT4G17390.1;AT4G16720.1	Ribosomal protein L23/L15e family protein	4.56962e-20	4.13172e-10	3.61749	1.10599e-10	1	1
AT3G43300.1	HOPM interactor 7 (ATMIN7)	-1.33611e-20	1.30043e-10	14.7009	-1.02744e-10	1	1
AT4G16390.1	pentatricopeptide (PPR) repeat-containing protein	-2.03164e-20	2.01874e-10	28.0425	-1.00639e-10	1	1
AT3G17020.1	Adenine nucleotide alpha hydrolases-like superfamily protein	2.99628e-20	2.95699e-10	14.4717	1.01329e-10	1	1
AT1G17650.1	glyoxylate reductase 2 (GLYR2)	2.83067e-20	2.75233e-10	5.67364	1.02846e-10	1	1
AT2G42580.1	tetratricopetide-repeat thioredoxin-like 3 (TTL3)	3.94834e-20	3.78183e-10	3.86817	1.04403e-10	1	1
AT5G03300.1	adenosine kinase 2 (ADK2)	-7.17433e-20	6.92518e-10	3.11126	-1.03598e-10	1	1
AT3G58610.1	ketol-acid reductoisomerase	1.47892e-20	1.54123e-10	98.1609	9.59574e-11	1	1
AT1G03475.1	LESION INITIATION 2 (LIN2)	2.44754e-20	2.5169e-10	13.7645	9.72444e-11	1	1
AT1G04270.1	cytosolic ribosomal protein S15 (RPS15)	8.65955e-20	8.96436e-10	12.5073	9.65998e-11	1	1
AT3G11930.3	Adenine nucleotide alpha hydrolases-like superfamily protein	2.98686e-20	3.10918e-10	17.09	9.60658e-11	1	1
AT2G15620.1	nitrite reductase 1 (NIR1)	-1.37735e-20	1.45071e-10	66.7922	-9.49431e-11	1	1
AT3G61200.1	Thioesterase superfamily protein	3.05158e-20	3.11408e-10	6.51393	9.79929e-11	1	1
AT4G01850.1	S-adenosylmethionine synthetase 2 (SAM-2)	-1.9575e-20	2.07351e-10	47.3908	-9.44052e-11	1	1
AT1G62020.1	Coatomer, alpha subunit	4.03996e-20	4.09267e-10	3.64835	9.8712e-11	1	1
AT5G11720.1	Glycosyl hydrolases family 31 protein	2.50271e-20	2.58344e-10	4.53396	9.6875e-11	1	1
AT5G45775.2;AT4G18730.1;AT3G58700.1;AT2G42740.1	Ribosomal L5P family protein	2.09405e-20	2.30084e-10	17.5681	9.10124e-11	1	1
AT2G10940.1	Bifunctional inhibitor/lipid-transfer protein/seed storage 2S albumin superfamily protein	5.23916e-20	5.79705e-10	18.3935	9.03763e-11	1	1
AT3G54050.1	high cyclic electron flow 1 (HCEF1)	1.6349e-20	1.84613e-10	43.5517	8.8558e-11	1	1
AT5G09510.1	Ribosomal protein S19 family protein	8.12339e-20	8.97974e-10	7.96093	9.04635e-11	1	1
AT5G61140.2	U5 small nuclear ribonucleoprotein helicase	2.99449e-20	3.33109e-10	5.51393	8.98952e-11	1	1
AT5G14040.1	phosphate transporter 3	-2.88313e-20	3.32778e-10	21.5716	-8.6638e-11	1	1
AT1G22300.1	general regulatory factor 10 (GRF10)	3.34451e-20	3.85069e-10	16.5026	8.68548e-11	1	1
AT2G28000.1	chaperonin-60alpha (CPN60A)	1.12468e-20	1.31854e-10	98.0759	8.52975e-11	1	1
AT3G10300.6	Calcium-binding EF-hand family protein	5.37121e-20	6.01625e-10	4.4531	8.92783e-11	1	1
AT1G06000.1	UDP-Glycosyltransferase superfamily protein	-2.15644e-20	2.57086e-10	31.6926	-8.38799e-11	1	1
AT5G15450.1	casein lytic proteinase B3 (CLPB3)	6.73303e-20	7.92321e-10	8.91033	8.49786e-11	1	1
AT1G43890.1	RAB GTPASE HOMOLOG B18 (RAB18)	-2.45316e-20	2.85997e-10	5.17492	-8.57758e-11	1	1
AT4G27320.1	PHOS34	1.56878e-20	1.91498e-10	36.9297	8.19214e-11	1	1
AT2G01250.1	Ribosomal protein L30/L7 family protein	4.26554e-20	5.23518e-10	8.4531	8.14785e-11	1	1
AT5G58490.1	NAD(P)-binding Rossmann-fold superfamily protein	-2.81955e-20	3.56475e-10	12.6505	-7.90953e-11	1	1
AT1G74910.1	ADP-glucose pyrophosphorylase family protein	-1.34007e-20	1.7633e-10	48.9714	-7.59978e-11	1	1
AT1G09640.1	Translation elongation factor EF1B, gamma chain	-1.38755e-20	1.86692e-10	49.5345	-7.4323e-11	1	1
AT5G21326.1	Ca2+regulated serine-threonine protein kinase family protein	1.43711e-16	1.79143e-06	2.51795	8.02217e-11	1	1
ATCG00650.1	ribosomal protein S18 (RPS18)	7.31958e-20	9.86481e-10	10.4531	7.41989e-11	1	1
AT3G03950.3	evolutionarily conserved C-terminal region 1 (ECT1)	3.61551e-20	4.73413e-10	3.58975	7.63712e-11	1	1
AT4G36020.1	cold shock domain protein 1 (CSDP1)	-3.22387e-20	4.50856e-10	10.6067	-7.15054e-11	1	1
AT3G14310.1	pectin methylesterase 3 (PME3)	-9.24022e-21	1.31985e-10	50.3046	-7.00099e-11	1	1
AT2G05840.1	20S proteasome subunit PAA2 (PAA2)	2.3854e-20	3.33889e-10	7.18817	7.1443e-11	1	1
AT4G18240.1	starch synthase 4 (SS4)	1.68834e-20	2.40515e-10	11.0295	7.01971e-11	1	1
AT1G36160.1	acetyl-CoA carboxylase 1 (ACC1)	-7.90419e-21	1.14925e-10	33.146	-6.87769e-11	1	1
AT3G10160.1	DHFS-FPGS homolog C (DFC)	2.45133e-20	3.47656e-10	6.88501	7.05102e-11	1	1
AT1G74070.1	Cyclophilin-like peptidyl-prolyl cis-trans isomerase family protein	-3.49588e-20	4.72818e-10	2.70303	-7.39372e-11	1	1
AT1G63660.1	GMP synthase (glutamine-hydrolyzing), putative / glutamine amidotransferase, putative	1.04639e-20	1.58603e-10	112.934	6.59754e-11	1	1
AT3G06050.1	peroxiredoxin IIF (PRXIIF)	-4.52023e-20	6.65452e-10	4.4531	-6.79273e-11	1	1
AT3G07770.1	HEAT SHOCK PROTEIN 89.1 (Hsp89.1)	-2.02778e-20	3.12746e-10	19.3642	-6.4838e-11	1	1
AT4G30000.2	Dihydropterin pyrophosphokinase / Dihydropteroate synthase	-1.70692e-20	2.58563e-10	7.53431	-6.60156e-11	1	1
AT1G79550.1	phosphoglycerate kinase (PGK)	8.20287e-21	1.31608e-10	56.9149	6.23282e-11	1	1
AT1G55810.4	uridine kinase-like 3 (UKL3)	-1.09053e-20	1.73155e-10	8.57273	-6.29801e-11	1	1
AT1G31440.1	SH3 domain-containing protein	1.85618e-20	3.02018e-10	17.7243	6.14592e-11	1	1
AT4G23600.1	CORONATINE INDUCED 1 (CORI3)	2.7649e-20	4.33231e-10	4.51393	6.38206e-11	1	1
AT3G07630.1	arogenate dehydratase 2 (ADT2)	-6.60912e-21	1.09038e-10	23.1809	-6.0613e-11	1	1
AT2G29690.1	anthranilate synthase 2 (ASA2)	2.24367e-20	3.6583e-10	5.50563	6.13311e-11	1	1
AT4G02340.1	alpha/beta-Hydrolases superfamily protein	-1.85844e-20	3.11711e-10	9.49917	-5.96207e-11	1	1
AT5G06870.1	polygalacturonase inhibiting protein 2 (PGIP2)	1.7769e-20	3.07429e-10	24.1466	5.77988e-11	1	1
AT3G44310.1	nitrilase 1 (NIT1)	-8.5692e-21	1.54092e-10	88.3847	-5.56107e-11	1	1
AT2G40660.1	Nucleic acid-binding, OB-fold-like protein	4.1175e-20	7.07603e-10	4.4531	5.81895e-11	1	1
AT2G25080.1	glutathione peroxidase 1 (GPX1)	1.48921e-20	2.6657e-10	6.07325	5.58656e-11	1	1
AT4G29790.1	unknown protein	1.71806e-20	3.10529e-10	4.66874	5.53268e-11	1	1
AT2G25450.1	2-oxoglutarate (2OG) and Fe(II)-dependent oxygenase superfamily protein	-7.22102e-21	1.38801e-10	62.7427	-5.20244e-11	1	1
AT1G51690.5	protein phosphatase 2A 55 kDa regulatory subunit B alpha isoform (B ALPHA)	-1.18943e-20	2.28449e-10	26.0589	-5.20654e-11	1	1
AT5G04170.1	Calcium-binding EF-hand family protein	-3.04771e-20	5.70627e-10	3.58956	-5.34099e-11	1	1
AT5G20630.1	germin 3 (GER3)	2.08065e-20	4.17137e-10	27.3742	4.98794e-11	1	1
AT3G01910.1	sulfite oxidase (SOX)	2.75198e-20	5.24318e-10	3.52118	5.24869e-11	1	1
AT2G34460.1	NAD(P)-binding Rossmann-fold superfamily protein	-1.20148e-20	2.40853e-10	6.61938	-4.98845e-11	1	1
AT5G15490.1	UDP-glucose 6-dehydrogenase family protein	-2.34328e-20	4.83962e-10	15.2994	-4.84187e-11	1	1
AT3G02530.1	TCP-1/cpn60 chaperonin family protein	-1.08982e-20	2.31208e-10	14.0106	-4.7136e-11	1	1
AT5G46110.4	ACCLIMATION OF PHOTOSYNTHESIS TO ENVIRONMENT 2 (APE2)	-2.06343e-20	4.39404e-10	12.6006	-4.69598e-11	1	1
AT3G58140.1	phenylalanyl-tRNA synthetase class IIc family protein	-5.34968e-21	1.18467e-10	88.8738	-4.51574e-11	1	1
AT1G08490.1	chloroplastic NIFS-like cysteine desulfurase (CPNIFS)	5.36796e-21	1.21665e-10	47.0159	4.41207e-11	1	1
AT4G35310.1	calmodulin-domain protein kinase 5 (CPK5)	-7.88668e-21	1.9284e-10	17.4379	-4.08976e-11	1	1
AT4G14030.1	selenium-binding protein 1 (SBP1)	-1.09483e-20	2.7248e-10	44.8111	-4.01801e-11	1	1
AT3G53420.1	plasma membrane intrinsic protein 2A (PIP2A)	-1.09917e-20	2.76932e-10	14.7741	-3.96911e-11	1	1
AT4G16155.1	dihydrolipoyl dehydrogenases	-8.80807e-21	2.25468e-10	33.8601	-3.90657e-11	1	1
AT2G44060.1	Late embryogenesis abundant protein, group 2	-7.49551e-21	1.91226e-10	19.581	-3.91972e-11	1	1
AT5G14060.1	CARAB-AK-LYS	6.18435e-21	1.5688e-10	10.7963	3.94209e-11	1	1
AT4G01050.2	thylakoid rhodanese-like (TROL)	-9.33405e-21	2.48309e-10	22.3222	-3.75904e-11	1	1
AT4G36800.1	RUB1 conjugating enzyme 1 (RCE1)	1.75872e-20	4.34336e-10	2.84403	4.04921e-11	1	1
AT1G67430.1;AT1G27400.1	Ribosomal protein L22p/L17e family protein	2.66372e-20	7.29486e-10	12.8145	3.6515e-11	1	1
AT5G27380.1	glutathione synthetase 2 (GSH2)	6.14112e-21	1.73206e-10	53.6843	3.54556e-11	1	1
AT1G52040.1	myrosinase-binding protein 1 (MBP1)	1.11807e-20	3.09971e-10	9.80343	3.60702e-11	1	1
AT1G23410.1;AT3G62250.1;AT2G47110.1	Ribosomal protein S27a / Ubiquitin family protein	1.17348e-20	3.16151e-10	4.5756	3.71178e-11	1	1
AT1G71840.1	transducin family protein / WD-40 repeat family protein	-1.2853e-20	3.52807e-10	5.65291	-3.64307e-11	1	1
AT3G14100.1	RNA-binding (RRM/RBD/RNP motifs) family protein	-4.91667e-21	1.40939e-10	19.3523	-3.4885e-11	1	1
AT1G43170.1	ribosomal protein 1 (RP1)	5.82961e-21	1.65313e-10	9.71211	3.52641e-11	1	1
AT1G07250.1	UDP-glucosyl transferase 71C4 (UGT71C4)	1.40722e-20	3.90423e-10	3.62961	3.60436e-11	1	1
AT4G17260.1	Lactate/malate dehydrogenase family protein	-1.90981e-20	5.54943e-10	5.4531	-3.44145e-11	1	1
AT2G17340.1	Uncharacterised conserved protein (UCP030210)	1.53113e-20	4.55172e-10	8.76316	3.36384e-11	1	1
AT1G09300.1	Metallopeptidase M24 family protein	1.64169e-20	4.76703e-10	3.64924	3.44384e-11	1	1
AT2G24580.1	FAD-dependent oxidoreductase family protein	-7.71366e-21	2.3591e-10	8.45003	-3.26976e-11	1	1
AT1G06650.2	2-oxoglutarate (2OG) and Fe(II)-dependent oxygenase superfamily protein	8.85647e-21	2.74117e-10	11.9923	3.23091e-11	1	1
AT5G66470.1	RNA binding	6.60714e-21	2.06996e-10	17.0268	3.19193e-11	1	1
AT3G46970.1	alpha-glucan phosphorylase 2 (PHS2)	-3.3962e-21	1.08292e-10	111.211	-3.13615e-11	1	1
AT3G14390.1	Pyridoxal-dependent decarboxylase family protein	-1.6129e-20	4.82052e-10	2.59094	-3.34591e-11	1	1
AT5G08690.1;AT5G08670.1;AT5G08680.1	ATP synthase alpha/beta family protein	4.52494e-21	1.49553e-10	129.525	3.02564e-11	1	1
AT1G64710.1	GroES-like zinc-binding dehydrogenase family protein	7.12536e-21	2.33478e-10	11.3329	3.05183e-11	1	1
AT1G16350.1	Aldolase-type TIM barrel family protein	-8.07542e-21	2.93443e-10	29.4531	-2.75195e-11	1	1
AT1G72150.1	PATELLIN 1 (PATL1)	3.38829e-21	1.30641e-10	59.4397	2.59358e-11	1	1
AT1G02500.1	S-adenosylmethionine synthetase 1 (SAM1)	-3.70254e-21	1.4535e-10	43.0274	-2.54733e-11	1	1
AT4G09000.2	general regulatory factor 1 (GRF1)	6.67045e-21	2.70538e-10	39.8275	2.46563e-11	1	1
AT2G23350.1	poly(A) binding protein 4 (PAB4)	5.12141e-21	2.08853e-10	23.5415	2.45216e-11	1	1
AT4G18040.1	eukaryotic translation initiation factor 4E (EIF4E)	1.20282e-20	4.72493e-10	2.76012	2.54569e-11	1	1
AT3G20810.2	2-oxoglutarate (2OG) and Fe(II)-dependent oxygenase superfamily protein	7.68129e-21	3.32209e-10	11.7476	2.31219e-11	1	1
AT2G18020.1	embryo defective 2296 (EMB2296)	-7.76153e-17	3.25772e-06	3.69924	-2.38251e-11	1	1
AT3G11945.2	homogentisate prenyltransferase (HST)	1.19359e-20	5.09084e-10	4.4531	2.34457e-11	1	1
AT3G53900.2	uracil phosphoribosyltransferase (UPP)	5.46962e-21	2.43089e-10	13.4709	2.25005e-11	1	1
AT4G11120.1	translation elongation factor Ts (EF-Ts), putative	1.01067e-20	4.35189e-10	4.51393	2.32237e-11	1	1
AT1G48860.1	RNA 3'-terminal phosphate cyclase/enolpyruvate transferase, alpha/beta	-4.36664e-21	1.96853e-10	7.92539	-2.21822e-11	1	1
AT3G16220.1	Predicted eukaryotic LigT	-7.41318e-21	3.36113e-10	5.51393	-2.20556e-11	1	1
AT3G01090.2	SNF1 kinase homolog 10 (KIN10)	8.1671e-21	3.7123e-10	4.5165	2.20001e-11	1	1
AT4G04020.1	fibrillin (FIB)	-7.48003e-21	3.75853e-10	10.8641	-1.99015e-11	1	1
AT3G20500.1	purple acid phosphatase 18 (PAP18)	8.49759e-21	4.19907e-10	3.41107	2.02369e-11	1	1
AT4G35090.1	catalase 2 (CAT2)	2.59846e-21	1.40768e-10	113.338	1.84592e-11	1	1
AT2G21960.1	unknown protein	-7.99787e-21	4.23213e-10	4.51393	-1.8898e-11	1	1
AT5G36880.2	acetyl-CoA synthetase (ACS)	-1.04345e-20	5.77872e-10	11.2362	-1.80567e-11	1	1
AT2G47960.1	unknown protein	-2.61161e-21	1.46055e-10	12.5323	-1.7881e-11	1	1
AT1G75210.1	HAD-superfamily hydrolase, subfamily IG, 5'-nucleotidase	-3.82829e-21	2.13775e-10	8.23888	-1.79081e-11	1	1
AT4G31300.2	PBA1	-5.84442e-21	3.37355e-10	21.5592	-1.73242e-11	1	1
AT4G35260.1	isocitrate dehydrogenase 1 (IDH1)	4.56899e-21	2.69205e-10	16.2743	1.69722e-11	1	1
AT5G19760.1	Mitochondrial substrate carrier family protein	7.4098e-21	4.18579e-10	3.83194	1.77022e-11	1	1
AT5G27670.1	histone H2A 7 (HTA7)	8.52585e-21	4.86832e-10	2.53835	1.75129e-11	1	1
AT2G06990.1	hua enhancer 2 (HEN2)	7.58213e-21	4.72432e-10	9.4531	1.60491e-11	1	1
AT1G30120.1	pyruvate dehydrogenase E1 beta (PDH-E1 BETA)	-5.16402e-21	3.28637e-10	10.5221	-1.57135e-11	1	1
AT2G19480.1	nucleosome assembly protein 1	4.92943e-21	3.50741e-10	9.16152	1.40544e-11	1	1
AT2G45180.1	Bifunctional inhibitor/lipid-transfer protein/seed storage 2S albumin superfamily protein	4.95214e-21	3.82813e-10	12.0296	1.29362e-11	1	1
AT1G72610.1	germin-like protein 1 (GER1)	-3.24805e-21	2.62952e-10	16.3538	-1.23523e-11	1	1
ATMG00070.1	NADH dehydrogenase subunit 9 (NAD9)	4.2627e-21	4.01859e-10	13.0649	1.06075e-11	1	1
AT5G64860.1	disproportionating enzyme (DPE1)	4.56819e-21	4.24435e-10	4.51393	1.0763e-11	1	1
AT2G42130.4	Plastid-lipid associated protein PAP / fibrillin family protein	4.34041e-21	4.24039e-10	3.6084	1.02359e-11	1	1
AT2G47250.1	RNA helicase family protein	5.93317e-21	6.40277e-10	5.04025	9.26658e-12	1	1
AT1G30300.1	Metallo-hydrolase/oxidoreductase superfamily protein	-3.87694e-21	4.23048e-10	4.51393	-9.16429e-12	1	1
AT1G19670.1	chlorophyllase 1 (CLH1)	2.90698e-21	3.2796e-10	6.53846	8.86382e-12	1	1
AT5G16070.1	TCP-1/cpn60 chaperonin family protein	-3.89349e-21	4.70902e-10	3.65268	-8.26815e-12	1	1
AT1G06410.1	trehalose-phosphatase/synthase 7 (TPS7)	1.35916e-21	2.4703e-10	6.53718	5.50202e-12	1	1
AT4G17300.2	NS1	-1.8686e-21	3.65306e-10	4.51648	-5.11515e-12	1	1
AT1G79930.1	heat shock protein 91 (HSP91)	-1.04082e-21	3.00682e-10	3.7197	-3.46153e-12	1	1
AT3G22120.2	cell wall-plasma membrane linker protein (CWLP)	-9.98311e-22	3.52284e-10	4.28922	-2.83383e-12	1	1
AT2G21620.2	RD2	7.72806e-22	3.69191e-10	4.52427	2.09324e-12	1	1
AT5G01750.2	Protein of unknown function (DUF567)	9.32087e-15	0.00475768	4.50285	1.95912e-12	1	1
AT5G39590.1	TLD-domain containing nucleolar protein	8.25815e-22	5.14468e-10	9.4531	1.60518e-12	1	1
AT1G50450.1	Saccharopine dehydrogenase	-5.20473e-17	3.24442e-05	2.51425	-1.60421e-12	1	1
AT2G44490.1	PENETRATION 2 (PEN2)	4.06613e-22	3.77706e-10	3.51598	1.07653e-12	1	1
AT4G17170.1	RAB GTPase homolog B1C (RABB1C)	3.13748e-22	3.70774e-10	11.4531	8.46198e-13	1	1
AT5G27850.1	Ribosomal protein L18e/L15 superfamily protein	4.93007e-17	0.000123267	2.52532	3.99951e-13	1	1
AT5G13930.1	TRANSPARENT TESTA 4 (TT4)	7.50934e-21	2.25665e-08	3.59273	3.32766e-13	1	1
AT1G79850.1	ribosomal protein S17 (RPS17)	6.66466e-15	0.026095	3.5012	2.554e-13	1	1
AT5G02280.1	SNARE-like superfamily protein	-8.84335e-23	4.29428e-10	2.92035	-2.05933e-13	1	1
AT2G40490.1	HEME2	-4.74752e-23	2.54391e-10	7.51126	-1.86623e-13	1	1
AT2G39670.2	Radical SAM superfamily protein	-5.14607e-15	0.0290502	3.50753	-1.77144e-13	1	1
AT2G41790.1	Insulinase (Peptidase family M16) family protein	-3.97472e-17	0.000368241	3.51403	-1.07938e-13	1	1
AT2G24050.1	eukaryotic translation Initiation Factor isoform 4G2 (eIFiso4G2)	1.99034e-17	0.00032543	3.51613	6.11604e-14	1	1
AT1G18270.3	ketose-bisphosphate aldolase class-II family protein	-5.67576e-20	4.13345e-06	3.51231	-1.37313e-14	1	1
AT3G02200.2	Proteasome component (PCI) domain protein	1.27039e-24	2.51028e-10	5.29906	5.06075e-15	1	1
AT1G01710.1	Acyl-CoA thioesterase family protein	-4.79611e-20	1.61491e-05	3.51659	-2.9699e-15	1	1
AT4G16210.1	enoyl-CoA hydratase/isomerase A (ECHIA)	5.9743e-20	3.52636e-05	3.52047	1.69419e-15	1	1
AT4G39970.1	Haloacid dehalogenase-like hydrolase (HAD) superfamily protein	-1.37109e-21	2.62412e-06	3.51643	-5.22494e-16	1	1
AT4G21960.1	PRXR1	1.09854e-22	7.14295e-07	4.63132	1.53793e-16	1	1
AT2G43100.1	isopropylmalate isomerase 2 (IPMI2)	7.06763e-20	0.000379014	2.87297	1.86474e-16	1	1
AT3G26720.1	Glycosyl hydrolase family 38 protein	6.32083e-25	3.52015e-06	3.40138	1.79561e-19	1	1
AT1G21680.1	DPP6 N-terminal domain-like protein	1.45256e-29	2.8687e-10	4.69183	5.06347e-20	1	1
AT1G67840.1	chloroplast sensor kinase (CSK)			2.79894
AT5G06140.1	sorting nexin 1 (SNX1)			3.52986
AT1G14850.1	nucleoporin 155 (NUP155)			3.56529
AT1G54220.1	Dihydrolipoamide acetyltransferase, long form protein			2.99878
AT2G41100.1	TOUCH 3 (TCH3)			5.72801
AT1G75950.1	S phase kinase-associated protein 1 (SKP1)			2.67924
AT4G02770.1	photosystem I subunit D-1 (PSAD-1)			5.54578
AT1G09870.1	histidine acid phosphatase family protein			2.67888
AT3G59760.1	O-acetylserine (thiol) lyase isoform C (OASC)			4.05923
AT1G75330.1	ornithine carbamoyltransferase (OTC)			5.51393
AT3G05560.1	Ribosomal L22e protein family			5.52193
AT4G31390.1	Protein kinase superfamily protein			2.61799
AT5G27320.1	GA INSENSITIVE DWARF1C (GID1C)			4.0402
AT2G01490.1	phytanoyl-CoA dioxygenase (PhyH) family protein			2.67881
AT3G16240.1	delta tonoplast integral protein (DELTA-TIP)			3.52218
AT1G70710.1	glycosyl hydrolase 9B1 (GH9B1)			2.76393
AT2G42500.1	protein phosphatase 2A-3 (PP2A-3)			3.66453
AT5G17770.1	NADH:cytochrome B5 reductase 1 (CBR)			2.8904
AT5G25230.1;AT1G06220.1	Ribosomal protein S5/Elongation factor G/III/V family protein			2.99878
AT1G48090.2	calcium-dependent lipid-binding family protein			3.01293
AT1G12230.2	Aldolase superfamily protein			9.94109
AT1G24100.1	UDP-glucosyl transferase 74B1 (UGT74B1)			7.73697
AT3G21300.1	RNA methyltransferase family protein			2.57796
AT2G34040.1	Apoptosis inhibitory protein 5 (API5)			2.98589
AT1G69840.1	SPFH/Band 7/PHB domain-containing membrane-associated protein family			5.27462
AT1G12360.1	keule (KEU)			2.51415
AT4G25720.1	glutaminyl cyclase (QC)			3.28108
AT5G49650.1	xylulose kinase-2 (XK-2)			5.17543
AT2G03760.1	sulphotransferase 12 (SOT12)			2.84489
AT4G26750.1	hydroxyproline-rich glycoprotein family protein			2.64795
AT2G47390.1	Prolyl oligopeptidase family protein			4.0583
AT2G45290.1	Transketolase			2.68217
AT2G17265.1	homoserine kinase (HSK)			6.53308
AT2G02560.1	cullin-associated and neddylation dissociated (CAND1)			2.81942
AT4G36360.1	beta-galactosidase 3 (BGAL3)			4.07055
AT2G33470.1	glycolipid transfer protein 1 (GLTP1)			4.55407
AT1G80560.1;AT5G14200.1;AT1G31180.2	isopropylmalate dehydrogenase 2 (IMD2)			2.7005
AT1G59610.1	dynamin-like 3 (DL3)			2.71146
AT5G05980.1	DHFS-FPGS homolog B (DFB)			4.54584
AT3G26340.1	N-terminal nucleophile aminohydrolases (Ntn hydrolases) superfamily protein			2.87738
AT1G51650.1	ATP synthase epsilon chain, mitochondrial			2.97182
AT2G24200.1	Cytosol aminopeptidase family protein			11.7305
AT2G45820.1	Remorin family protein			2.64861
AT3G13970.1	AUTOPHAGY 12 B (APG12B)			4.63898
AT1G54210.1	AUTOPHAGY 12 A (ATG12A)			2.90956
AT5G66040.1	sulfurtransferase protein 16 (STR16)			6.33933
AT4G23100.1	glutamate-cysteine ligase (GSH1)			17.3897
AT3G59920.1	RAB GDP dissociation inhibitor 2 (GDI2)			11.6974
AT3G14130.1	Aldolase-type TIM barrel family protein			2.99878
AT4G19410.2	Pectinacetylesterase family protein			4.48984
AT4G38800.1	methylthioadenosine nucleosidase 1 (MTN1)			2.51393
AT5G24530.1	DOWNY MILDEW RESISTANT 6 (DMR6)			5.64802
ATCG01060.1	PSAC			5.53006
AT3G12080.1	embryo defective 2738 (emb2738)			2.62313
AT4G02620.1	vacuolar ATPase subunit F family protein			8.70082
AT5G47110.1	Chlorophyll A-B binding family protein			2.76598
AT2G27860.1	UDP-D-apiose/UDP-D-xylose synthase 1 (AXS1)			5.83376
AT3G10370.1	SUGAR-DEPENDENT 6 (SDP6)			5.4531
AT1G05520.1	Sec23/Sec24 protein transport family protein			3.09566
AT3G59010.1	pectin methylesterase 61 (PME61)			2.51393
AT5G14590.1	Isocitrate/isopropylmalate dehydrogenase family protein			4.54197
AT1G60420.1	DC1 domain-containing protein			2.71499
AT5G66120.2	3-dehydroquinate synthase, putative			6.7497
AT5G20950.3	Glycosyl hydrolase family protein			12.8809
AT2G22450.1	riboflavin biosynthesis protein, putative			3.78213
AT1G15980.1	NDH-dependent cyclic electron flow 1 (NDF1)			9.08272
AT3G10520.1	haemoglobin 2 (HB2)			2.98338
AT1G22530.1	PATELLIN 2 (PATL2)			4.67433
AT5G16130.1	Ribosomal protein S7e family protein			2.84844
AT5G54750.2	Transport protein particle (TRAPP) component			4.55721
AT4G30920.1	Cytosol aminopeptidase family protein			7.81597
AT4G24750.1	Rhodanese/Cell cycle control phosphatase superfamily protein			2.51393
AT2G45790.1	phosphomannomutase (PMM)			15.9608
AT5G03630.1	ATMDAR2			2.87747
AT5G03850.1;AT3G10090.1	Nucleic acid-binding, OB-fold-like protein			4.4531
AT5G60540.1	pyridoxine biosynthesis 2 (PDX2)			2.70784
AT5G28020.1	cysteine synthase D2 (CYSD2)			5.4531
AT1G15750.1	TOPLESS (TPL)			2.85885
AT4G17370.1	Oxidoreductase family protein			3.07379
AT2G45990.1	unknown protein			2.59682
AT4G00490.1	beta-amylase 2 (BAM2)			3.89577
AT3G60190.1	DYNAMIN-like 1E (DL1E)			2.51451
AT4G28400.1	Protein phosphatase 2C family protein			3.61828
AT3G01540.2	DEAD box RNA helicase 1 (DRH1)			2.76399
AT1G23820.1	spermidine synthase 1 (SPDS1)			2.70799
AT2G17380.1;AT4G35410.2	associated protein 19 (AP19)			2.76374
AT3G02110.1	serine carboxypeptidase-like 25 (scpl25)			2.51393
AT4G27700.1	Rhodanese/Cell cycle control phosphatase superfamily protein			6.18478
AT4G33680.1	ABERRANT GROWTH AND DEATH 2 (AGD2)			12.4531
AT3G32930.1	unknown protein			2.76393
AT1G13320.1	protein phosphatase 2A subunit A3 (PP2AA3)			4.70313
AT1G71310.1	cobalt ion binding			2.61689
AT3G48720.1	HXXXD-type acyl-transferase family protein			7.38203
AT1G23180.1	ARM repeat superfamily protein			5.05937
AT4G11850.1	phospholipase D gamma 1 (PLDGAMMA1)			7.13623
AT1G64790.2	ILITYHIA (ILA)			2.68025
AT1G76140.1	Prolyl oligopeptidase family protein			2.70052
AT1G78380.1	glutathione S-transferase TAU 19 (GSTU19)			2.71666
AT3G49720.1	unknown protein			3.93815
AT3G16830.1	TOPLESS-related 2 (TPR2)			2.99848
AT1G26090.1	P-loop containing nucleoside triphosphate hydrolases superfamily protein			2.86601
AT3G53260.1	phenylalanine ammonia-lyase 2 (PAL2)			5.21824
AT1G73060.1	Low PSII Accumulation 3 (LPA3)			2.99872
AT1G56450.1	20S proteasome beta subunit G1 (PBG1)			5.59707
AT2G39960.1	Microsomal signal peptidase 25 kDa subunit (SPC25)			2.99198
AT5G57460.1	unknown protein			4.54405
AT3G27160.2	GLUCOSE HYPERSENSITIVE 1 (GHS1)			2.85006
AT4G10450.1	Ribosomal protein L6 family			2.84726
AT3G15180.2	ARM repeat superfamily protein			2.81462
AT2G18960.1	H(+)-ATPase 1 (HA1)			2.51426
AT5G14430.1	S-adenosyl-L-methionine-dependent methyltransferases superfamily protein			2.86039
AT4G38680.1	glycine rich protein 2 (GRP2)			3.00133
AT4G29130.1	hexokinase 1 (HXK1)			7.84411
AT3G47650.1	DnaJ/Hsp40 cysteine-rich domain superfamily protein			2.51393
AT3G50820.1	photosystem II subunit O-2 (PSBO2)			2.51393
AT1G64770.3	NDH-dependent cyclic electron flow 1 (NDF2)			3.5227
AT3G16270.1	ENTH/VHS family protein			2.85484
AT4G33885.1;AT4G33865.1;AT3G44010.1;AT3G43980.1	0			2.66952
AT2G29360.1	NAD(P)-binding Rossmann-fold superfamily protein			3.89637
AT1G21270.1;AT1G21250.1;AT1G21210.1;AT3G25490.1	wall-associated kinase 2 (WAK2)			2.68489
AT4G36390.1	Methylthiotransferase			2.93231
AT3G06720.1	importin alpha isoform 1 (IMPA-1)			2.84046
AT3G01980.3	NAD(P)-binding Rossmann-fold superfamily protein			3.79924
AT3G19420.1	PTEN 2 (PEN2)			3.53246
AT1G17050.1	solanesyl diphosphate synthase 2 (SPS2)			5.55674
AT1G45130.1	beta-galactosidase 5 (BGAL5)			4.57324
AT5G13980.1	Glycosyl hydrolase family 38 protein			2.76391
AT2G30050.1	transducin family protein / WD-40 repeat family protein			4.63597
AT1G06700.1;AT2G41970.1;AT2G30740.10;AT3G59350.6;AT2G43230.2	Protein kinase superfamily protein			2.76527
AT2G04160.1	AUXIN-INDUCED IN ROOT CULTURES 3 (AIR3)			2.75941
AT5G10270.1;AT5G64960.1	cyclin-dependent kinase C			2.6719
AT2G14870.1;AT5G12190.1	RNA-binding (RRM/RBD/RNP motifs) family protein			3.06954
AT2G31060.3	elongation factor family protein			2.76395
AT5G56680.1	SYNC1			2.71074
AT3G56460.1	GroES-like zinc-binding alcohol dehydrogenase family protein			7.79479
AT4G26970.1	aconitase 2 (ACO2)			5.8286
AT3G14290.1;AT1G53850.1	20S proteasome alpha subunit E2 (PAE2)			3.54744
AT3G58500.1	protein phosphatase 2A-4 (PP2A-4)			2.99813
AT4G04320.1	malonyl-CoA decarboxylase family protein			4.17755
AT5G21060.2	Glyceraldehyde-3-phosphate dehydrogenase-like family protein			5.4531
AT5G10810.1	ENHANCER OF RUDIMENTARY HOMOLOGUE (ER)			2.51393
AT1G21065.1	unknown protein			7.84267
AT5G51880.1	2-oxoglutarate (2OG) and Fe(II)-dependent oxygenase superfamily protein			2.71886
AT5G10330.1;AT1G71920.2	histidinol phosphate aminotransferase 1 (HPA1)			5.51393
AT2G17790.1	VPS35 homolog A (VPS35A)			2.5832
AT1G42960.1	FUNCTIONS IN: molecular_function unknown			2.71329
AT1G74030.1	enolase 1 (ENO1)			3.51559
AT3G43540.1	Protein of unknown function (DUF1350)			4.0555
AT2G09990.1	Ribosomal protein S5 domain 2-like superfamily protein			2.59865
AT5G63890.2	histidinol dehydrogenase (HDH)			2.70907
AT4G05420.1	damaged DNA binding protein 1A (DDB1A)			2.51393
AT5G44090.2	Calcium-binding EF-hand family protein			2.98612
AT3G53180.1	glutamate-ammonia ligases			2.83997
AT5G65950.1	FUNCTIONS IN: molecular_function unknown			3.56742
AT1G09490.1	NAD(P)-binding Rossmann-fold superfamily protein			3.98257
AT4G25630.1	fibrillarin 2 (FIB2)			2.84844
AT3G23300.1	S-adenosyl-L-methionine-dependent methyltransferases superfamily protein			2.71125
AT4G32640.1	Sec23/Sec24 protein transport family protein			2.84947
AT1G21440.1	Phosphoenolpyruvate carboxylase family protein			4.82095
AT3G03250.2	UDP-GLUCOSE PYROPHOSPHORYLASE 1 (UGP1)			3.51395
AT1G59870.1	PENETRATION 3 (PEN3)			2.67888
AT3G06860.1	multifunctional protein 2 (MFP2)			3.05264
AT1G27530.1	CONTAINS InterPro DOMAIN/s: Ubiquitin-conjugating enzyme/RWD-like (InterPro:IPR016135), Ubiquitin-fold modifier-conjugating enzyme 1 (InterPro:IPR014806)			5.5327
AT5G58770.1	Undecaprenyl pyrophosphate synthetase family protein			4.96828
AT5G52470.1	fibrillarin 1 (FIB1)			2.89511
AT4G02510.1	translocon at the outer envelope membrane of chloroplasts 159 (TOC159)			2.61843
AT2G41560.1	autoinhibited Ca(2+)-ATPase, isoform 4 (ACA4)			2.76393
AT1G26320.1	Zinc-binding dehydrogenase family protein			2.85988
AT4G31780.3	monogalactosyl diacylglycerol synthase 1 (MGD1)			2.8473
AT1G50430.1	DWARF 5 (DWF5)			4.4531
AT4G38740.1	rotamase CYP 1 (ROC1)			6.54554
AT3G48460.1	GDSL-like Lipase/Acylhydrolase superfamily protein			2.84726
AT5G40950.1	ribosomal protein large subunit 27 (RPL27)			4.52865
AT2G40100.1	light harvesting complex photosystem II (LHCB4.3)			6.81937
AT4G31700.1	ribosomal protein S6 (RPS6)			4.19788
AT5G02870.1	Ribosomal protein L4/L1 family			2.5142
AT5G39740.1	ribosomal protein L5 B (RPL5B)			3.4826
AT1G12780.1	UDP-D-glucose/UDP-D-galactose 4-epimerase 1 (UGE1)			2.84856
AT2G34810.1	FAD-binding Berberine family protein			2.77461
AT4G36530.2	alpha/beta-Hydrolases superfamily protein			4.5162
AT3G13460.1	evolutionarily conserved C-terminal region 2 (ECT2)			2.53131
AT5G13420.1	Aldolase-type TIM barrel family protein			6.20135
AT4G00620.1	Amino acid dehydrogenase family protein			4.47202
AT5G49720.1	glycosyl hydrolase 9A1 (GH9A1)			2.71439
AT2G27710.1	60S acidic ribosomal protein family			4.1676
AT2G17360.1;AT5G07090.1	Ribosomal protein S4 (RPS4A) family protein			2.98885
AT5G42220.1	Ubiquitin-like superfamily protein			2.7414
AT3G47590.1;AT3G47560.2	alpha/beta-Hydrolases superfamily protein			2.70516
AT2G38770.1	EMBRYO DEFECTIVE 2765 (EMB2765)			2.83778
AT5G16880.1	Target of Myb protein 1			2.84831
AT3G44890.1	ribosomal protein L9 (RPL9)			2.51534
AT3G18990.2	REDUCED VERNALIZATION RESPONSE 1 (VRN1)			2.75814
AT3G18740.1;AT1G36240.1	Ribosomal protein L7Ae/L30e/S12e/Gadd45 family protein			2.6056
AT5G37850.1	SALT OVERLY SENSITIVE 4 (SOS4)			4.4531
AT3G49240.1	embryo defective 1796 (emb1796)			2.77163
AT3G04550.1	unknown protein			4.69392
AT5G65430.3	general regulatory factor 8 (GRF8)			2.85949
AT5G63800.1	MUCILAGE-MODIFIED 2 (MUM2)			2.84717
AT5G59420.1	OSBP(oxysterol binding protein)-related protein 3C (ORP3C)			5.51393
AT5G65620.2	Zincin-like metalloproteases family protein			4.51393
AT1G01910.1	P-loop containing nucleoside triphosphate hydrolases superfamily protein			2.65305
AT3G16390.1;AT3G16400.1;AT3G16410.1	nitrile specifier protein 3 (NSP3)			2.60181
AT5G06060.1	NAD(P)-binding Rossmann-fold superfamily protein			5.4788
AT2G29340.1	NAD-dependent epimerase/dehydratase family protein			3.05491
AT2G36145.1	unknown protein			3.51423
AT5G59480.1	Haloacid dehalogenase-like hydrolase (HAD) superfamily protein			2.68111
AT1G79280.2	nuclear pore anchor (NUA)			2.51393
AT3G14930.1	HEME1			2.51393
AT2G21270.3	ubiquitin fusion degradation 1 (UFD1)			2.70907
AT1G49650.1	alpha/beta-Hydrolases superfamily protein			4.3304
AT4G36760.2	aminopeptidase P1 (APP1)			5.5144
AT2G17230.1	EXORDIUM like 5 (EXL5)			2.76393
AT5G14540.1	FUNCTIONS IN: molecular_function unknown			2.8323
AT2G29450.1	glutathione S-transferase tau 5 (GSTU5)			2.83582
AT1G20020.1	ferredoxin-NADP(+)-oxidoreductase 2 (FNR2)			3.50837
AT5G66190.1	ferredoxin-NADP(+)-oxidoreductase 1 (FNR1)			2.91349
AT3G53890.1	Ribosomal protein S21e			2.59805
AT1G54830.1;AT1G08970.1	nuclear factor Y, subunit C3 (NF-YC3)			2.84726
AT4G39200.1	Ribosomal protein S25 family protein			2.85172
AT1G67370.1	ASYNAPTIC 1 (ASY1)			2.76376
AT1G68590.1	Ribosomal protein PSRP-3/Ycf65			5.64313
AT5G58450.1	Tetratricopeptide repeat (TPR)-like superfamily protein			2.67888
AT3G04600.1	Nucleotidylyl transferase superfamily protein			2.84683
AT1G20340.1	DNA-DAMAGE-REPAIR/TOLERATION PROTEIN 112 (DRT112)			4.51393
AT1G51160.1	SNARE-like superfamily protein			2.90452
AT5G49460.1	ATP citrate lyase subunit B 2 (ACLB-2)			5.6869
AT5G44400.1	FAD-binding Berberine family protein			2.84531
AT2G44210.2	Protein of Unknown Function (DUF239)			3.74434
AT1G08200.1	UDP-D-apiose/UDP-D-xylose synthase 2 (AXS2)			2.68872
AT4G34150.1	Calcium-dependent lipid-binding (CaLB domain) family protein			2.84023
ATCG00580.1	photosystem II reaction center protein E (PSBE)			2.82897
AT5G66570.1	PS II oxygen-evolving complex 1 (PSBO1)			3.01114
AT3G51260.1	20S proteasome alpha subunit PAD1 (PAD1)			3.01779
AT2G42220.1	Rhodanese/Cell cycle control phosphatase superfamily protein			3.45444
AT1G18540.1	Ribosomal protein L6 family protein			2.84042
AT3G07990.1	serine carboxypeptidase-like 27 (SCPL27)			3.77599
ATCG00810.1	ribosomal protein L22 (RPL22)			2.71476
AT1G04080.3	PRP39			2.85915
AT3G52230.1	unknown protein			2.84726
AT4G17190.1	farnesyl diphosphate synthase 2 (FPS2)			2.58596
AT1G21130.1	O-methyltransferase family protein			2.51394
AT3G55250.1	unknown protein			3.53797
AT1G53240.1	Lactate/malate dehydrogenase family protein			2.61109
AT3G22230.1	Ribosomal L27e protein family			2.67776
AT4G38130.1	histone deacetylase 1 (HD1)			4.55394
AT5G19850.1	alpha/beta-Hydrolases superfamily protein			2.71867
AT5G61790.1	calnexin 1 (CNX1)			2.7082
AT3G62940.2	Cysteine proteinases superfamily protein			2.84046
AT3G11630.1	Thioredoxin superfamily protein			2.84738
AT1G80460.1	nonhost resistance to P. s. phaseolicola 1 (NHO1)			2.84542
AT3G17900.1	unknown protein			4.51393
AT1G50670.1	OTU-like cysteine protease family protein			3.78913
AT1G79010.1	Alpha-helical ferredoxin			2.75457
AT3G26070.1	Plastid-lipid associated protein PAP / fibrillin family protein			6.39312
AT3G49910.1	Translation protein SH3-like family protein			2.99878
AT4G16190.1	Papain family cysteine protease			2.84726
AT2G26340.2	unknown protein			2.99533
AT4G36250.1	aldehyde dehydrogenase 3F1 (ALDH3F1)			4.4531
AT1G76160.1	SKU5 similar 5 (sks5)			5.39692
AT2G42790.1	citrate synthase 3 (CSY3)			2.76393
AT1G31730.1	Adaptin family protein			2.64023
AT1G19740.1	ATP-dependent protease La (LON) domain protein			2.84341
AT5G58440.1	sorting nexin 2A (SNX2a)			2.74771
AT4G09730.1	RH39 (RH39)			2.75272
AT4G12070.1	unknown protein			2.7768
AT1G28200.1	FH interacting protein 1 (FIP1)			2.63454
AT1G36280.1	L-Aspartase-like family protein			2.68252
AT3G10230.1	lycopene cyclase (LYC)			2.76396
AT5G20070.1	nudix hydrolase homolog 19 (NUDX19)			3.42874
AT3G03890.1	FMN binding			2.7005
AT1G19570.1	dehydroascorbate reductase (DHAR1)			2.76393
AT1G06690.1	NAD(P)-linked oxidoreductase superfamily protein			2.88801
AT4G35100.1	plasma membrane intrinsic protein 3 (PIP3)			2.76393
AT5G67630.1	P-loop containing nucleoside triphosphate hydrolases superfamily protein			2.51393
AT5G09440.1	EXORDIUM like 4 (EXL4)			2.70437
AT5G35700.1	fimbrin-like protein 2 (FIM2)			4.4531
AT1G43670.1	Inositol monophosphatase family protein			2.84726
AT1G67830.1	alpha-fucosidase 1 (FXG1)			2.99878
AT3G04520.1	threonine aldolase 2 (THA2)			4.54597
AT1G76150.1	enoyl-CoA hydratase 2 (ECH2)			2.92247
AT2G20190.1	CLIP-associated protein (CLASP)			3.5224
AT5G66530.1	Galactose mutarotase-like superfamily protein			3.5154
AT3G18790.1	FUNCTIONS IN: molecular_function unknown			2.71389
AT1G48320.1	Thioesterase superfamily protein			3.01089
AT2G20450.1	Ribosomal protein L14			2.98769
AT3G50950.1	HOPZ-ACTIVATED RESISTANCE 1 (ZAR1)			2.83535
AT5G42020.3	BIP2			2.51407
AT4G09620.1	Mitochondrial transcription termination factor family protein			2.9863
AT1G09830.1	Glycinamide ribonucleotide (GAR) synthetase			4.52383
AT1G64680.1	unknown protein			5.18637
AT5G04440.1	Protein of unknown function (DUF1997)			3.19799
AT1G04510.1	MOS4-associated complex 3A (MAC3A)			2.7225
AT2G33530.1	serine carboxypeptidase-like 46 (scpl46)			2.89006
AT3G03710.1	resistant to inhibition with FSM 10 (RIF10)			2.84726
AT3G23700.1	Nucleic acid-binding proteins superfamily			5.501
AT5G64610.1	histone acetyltransferase of the MYST family 1 (HAM1)			5.00432
AT4G12290.1	Copper amine oxidase family protein			2.64636
AT3G61140.1	FUSCA 6 (FUS6)			2.76285
AT5G42790.1	proteasome alpha subunit F1 (PAF1)			3.19749
AT5G09590.1	mitochondrial HSO70 2 (MTHSC70-2)			2.71129
AT5G10160.1	Thioesterase superfamily protein			2.51393
AT1G71220.3	EMS-mutagenized bri1 suppressor 1 (EBS1)			2.74452
AT2G35370.1	glycine decarboxylase complex H (GDCH)			2.77608
AT5G47930.1	Zinc-binding ribosomal protein family protein			3.51882
AT1G72730.1	DEA(D/H)-box RNA helicase family protein			2.84727
AT5G11490.2	adaptin family protein			2.72795
AT5G56280.1	COP9 signalosome subunit 6A (CSN6A)			2.76381
AT2G18230.1	pyrophosphorylase 2 (PPa2)			2.52967
AT2G20260.1	photosystem I subunit E-2 (PSAE-2)			2.53431
AT4G35630.1	phosphoserine aminotransferase (PSAT)			4.66547
AT2G25950.1	CONTAINS InterPro DOMAIN/s: Proteasome-interacting thioredoxin-like domain, C-terminal (InterPro:IPR010400)			2.51394
AT5G24710.1	Transducin/WD40 repeat-like superfamily protein			2.84046
AT3G02830.1	zinc finger protein 1 (ZFN1)			2.84726
AT2G27040.1	ARGONAUTE 4 (AGO4)			2.99839
AT5G46790.1	PYR1-like 1 (PYL1)			3.13715
AT1G23740.1	Oxidoreductase, zinc-binding dehydrogenase family protein			2.84726
AT1G13930.1	FUNCTIONS IN: molecular_function unknown			4.40311
AT3G62830.1;AT2G47650.2	AUD1			2.51393
AT3G58570.1	P-loop containing nucleoside triphosphate hydrolases superfamily protein			3.53961
AT5G57015.1;AT4G26100.1;AT1G72710.1	casein kinase I-like 12 (ckl12)			2.68142
AT4G32470.1	Cytochrome bd ubiquinol oxidase, 14kDa subunit			2.55645
AT1G22920.1	COP9 signalosome 5A (CSN5A)			3.79329
ATCG00150.1	ATPI			2.8437
AT3G19320.1	Leucine-rich repeat (LRR) family protein			3.55625
AT2G44650.1	chloroplast chaperonin 10 (CHL-CPN10)			2.60636
AT5G01010.2	CONTAINS InterPro DOMAIN/s: GOLD (InterPro:IPR009038)			2.51393
AT5G43670.1	Sec23/Sec24 protein transport family protein			2.96085
AT1G31220.1	Formyl transferase			2.72021
AT3G08510.1	phospholipase C 2 (PLC2)			3.11021
AT2G39050.1	hydroxyproline-rich glycoprotein family protein			2.71146
AT1G06290.1	acyl-CoA oxidase 3 (ACX3)			4.2728
AT5G42970.1	CONSTITUTIVE PHOTOMORPHOGENIC 8 (COP8)			2.67117

## Sheet: Contrast 2_ATG5K128R_vs_GFP
protein	description	estimate	se	df	Tval	pval	qval
AT5G50230.1	ATG16	2.96665	1.00965	57.5939	2.93831	0.00474017	0.207694
AT5G17290.1	AUTOPHAGY 5 (APG5)	1.8903	1.04081	90.9555	1.81617	0.0726383	0.967595
AT1G33590.2	Leucine-rich repeat (LRR) family protein	2.13836	0.287321	15.6749	7.44238	1.58473e-06	0.00263858
AT1G09780.1	Phosphoglycerate mutase, 2,3-bisphosphoglycerate-independent	1.23671	0.234693	35.4787	5.26946	6.84141e-06	0.00457872
AT2G30860.1	glutathione S-transferase PHI 9 (GSTF9)	1.18091	0.237271	48.2093	4.97706	8.64175e-06	0.00457872
AT4G34870.1	rotamase cyclophilin 5 (ROC5)	3.91472	0.519594	11.0848	7.5342	1.09999e-05	0.00457872
AT1G48630.1	receptor for activated C kinase 1B (RACK1B_AT)	-1.37096	0.206721	10.1056	-6.63194	5.5557e-05	0.0151329
AT5G11950.1	Putative lysine decarboxylase family protein	1.35539	0.216331	11.1719	6.26536	5.71975e-05	0.0151329
AT1G53750.1	regulatory particle triple-A 1A (RPT1A)	-1.29269	0.286068	36.3453	-4.51882	6.3622e-05	0.0151329
AT3G63520.1	carotenoid cleavage dioxygenase 1 (CCD1)	1.62234	0.355196	23.2387	4.56746	0.00013376	0.0278389
AT4G02520.1	glutathione S-transferase PHI 2 (GSTF2)	2.10927	0.465163	19.7854	4.53448	0.000206848	0.031075
AT1G71040.1	Low Phosphate Root2 (LPR2)	0.98938	0.216647	18.7319	4.56678	0.00021781	0.031075
AT5G60790.1	GENERAL CONTROL NON-REPRESSIBLE 1 (GCN1)	-0.619889	0.160279	82.1048	-3.86755	0.000219201	0.031075
AT3G55800.1	sedoheptulose-bisphosphatase (SBPASE)	1.43829	0.341587	29.1006	4.21061	0.000223964	0.031075
AT2G39770.1	CYTOKINESIS DEFECTIVE 1 (CYT1)	-0.709224	0.167516	20.8667	-4.23377	0.000375966	0.0481525
AT5G58290.1	regulatory particle triple-A ATPase 3 (RPT3)	-0.854347	0.221654	37.5864	-3.85442	0.000438955	0.0483798
AT3G13930.1	Dihydrolipoamide acetyltransferase, long form protein	-0.994042	0.259974	39.1958	-3.82362	0.000459868	0.0483798
AT4G34260.1	FUC95A	-0.708673	0.163443	16.6703	-4.3359	0.000468003	0.0483798
AT2G16430.2	purple acid phosphatase 10 (PAP10)	2.24302	0.556806	23.8898	4.02837	0.000493968	0.0483798
AT5G55070.1	Dihydrolipoamide succinyltransferase	-1.12238	0.29656	21.333	-3.78468	0.00106235	0.0982677
AT1G70890.1	MLP-like protein 43 (MLP43)	1.14967	0.273457	12.0189	4.2042	0.00121864	0.106463
AT1G80600.1	HOPW1-1-interacting 1 (WIN1)	1.98546	0.55598	26.1372	3.5711	0.00140736	0.106463
AT5G43010.1;AT1G45000.1	regulatory particle triple-A ATPase 4A (RPT4A)	-1.17013	0.322368	22.7614	-3.62978	0.00142136	0.106463
AT5G20830.1	sucrose synthase 1 (SUS1)	-0.594452	0.174745	44.1932	-3.40183	0.00143103	0.106463
AT5G43830.1	Aluminium induced protein with YGL and LRDR motifs	-1.50167	0.329856	8.78198	-4.55251	0.00147066	0.106463
AT4G31180.1	Class II aminoacyl-tRNA and biotin synthetases superfamily protein	0.876968	0.235188	16.4086	3.72879	0.00176002	0.11926
AT3G54960.1	PDI-like 1-3 (PDIL1-3)	1.80716	0.413061	8.98588	4.37503	0.00179069	0.11926
AT2G20360.1	NAD(P)-binding Rossmann-fold superfamily protein	1.51575	0.408988	16.3094	3.70609	0.00186402	0.119369
AT5G57655.2	xylose isomerase family protein	1.38169	0.39055	20.6944	3.53782	0.00198402	0.120514
AT3G53130.1	LUTEIN DEFICIENT 1 (LUT1)	0.545164	0.152056	18.5613	3.58528	0.0020331	0.120514
AT4G30310.2	FGGY family of carbohydrate kinase	0.641778	0.197501	48.6913	3.2495	0.00209905	0.120514
AT1G05190.1	embryo defective 2394 (emb2394)	1.45165	0.426495	25.4156	3.40366	0.00221136	0.12273
AT1G48830.1	Ribosomal protein S7e family protein	1.90776	0.35902	5.33658	5.3138	0.00259262	0.139249
AT5G12040.1	Nitrilase/cyanide hydratase and apolipoprotein N-acyltransferase family protein	2.14943	0.518687	7.80423	4.14399	0.00341474	0.172585
AT4G24350.1	Phosphorylase superfamily protein	1.48577	0.331527	6.51264	4.48161	0.00342061	0.172585
AT5G11420.1	FUNCTIONS IN: molecular_function unknown	1.66442	0.429957	9.20704	3.87112	0.00362326	0.177433
AT3G62030.2	rotamase CYP 4 (ROC4)	1.40326	0.415617	14.8321	3.37634	0.00421161	0.200352
AT5G24750.1	UDP-Glycosyltransferase superfamily protein	-2.91671	0.450394	3.53634	-6.4759	0.00443816	0.202693
AT4G14960.2	TUA6	-1.53534	0.346113	5.93911	-4.43596	0.0045043	0.202693
AT1G29150.1	non-ATPase subunit 9 (ATS9)	-0.553538	0.184023	25.8444	-3.00799	0.005795	0.247402
AT2G35660.1	CTF2A	-2.1986	0.458561	4.51401	-4.79455	0.00639726	0.26392
AT3G52180.1	STARCH-EXCESS 4 (SEX4)	-0.736613	0.245637	22.5459	-2.99878	0.00649893	0.26392
AT4G34660.1	SH3 domain-containing protein	0.541503	0.175097	16.1985	3.0926	0.0069076	0.273837
AT5G50210.1	quinolinate synthase (QS)	-0.549255	0.172954	12.7222	-3.17574	0.00747709	0.28952
AT1G07440.1	NAD(P)-binding Rossmann-fold superfamily protein	2.46217	0.516868	4.17412	4.76362	0.00799011	0.302353
AT3G10350.2	P-loop containing nucleoside triphosphate hydrolases superfamily protein	-1.44187	0.445989	9.72294	-3.23298	0.00930091	0.344134
AT3G11710.1	lysyl-tRNA synthetase 1 (ATKRS-1)	0.442369	0.166788	76.6192	2.65229	0.00971324	0.351577
AT3G27300.4	glucose-6-phosphate dehydrogenase 5 (G6PD5)	-1.66786	0.459948	6.34053	-3.62619	0.0100105	0.354628
AT2G32730.1	26S proteasome regulatory complex, non-ATPase subcomplex, Rpn2/Psmd1 subunit	-0.696272	0.24953	22.636	-2.79033	0.010493	0.363977
AT2G20890.1	photosystem II reaction center PSB29 protein (PSB29)	0.555433	0.210172	42.8793	2.64275	0.0114355	0.388573
AT4G05180.1	photosystem II subunit Q-2 (PSBQ-2)	1.00212	0.368943	25.5707	2.7162	0.011677	0.388844
AT5G07350.2	TUDOR-SN protein 1 (Tudor1)	0.494832	0.188224	33.1871	2.62895	0.0128774	0.420409
AT3G01500.2	carbonic anhydrase 1 (CA1)	0.761392	0.294229	41.6695	2.58776	0.01324	0.423367
AT5G49970.1	pyridoxin (pyrodoxamine) 5'-phosphate oxidase (PPOX)	1.52905	0.398016	4.71244	3.84168	0.0135445	0.423367
AT5G11560.1	catalytics	-1.36457	0.388717	5.71152	-3.51045	0.0137308	0.423367
AT5G25460.1	Protein of unknown function, DUF642	1.32835	0.501004	22.2987	2.65138	0.0144834	0.438453
AT3G26520.1	tonoplast intrinsic protein 2 (TIP2)	2.15348	0.483215	3.53561	4.45656	0.0147529	0.438634
AT1G63770.3	Peptidase M1 family protein	0.738251	0.295904	40.8822	2.4949	0.016732	0.488751
AT3G46740.1	translocon at the outer envelope membrane of chloroplasts 75-III (TOC75-III)	-1.1578	0.396919	8.50183	-2.91696	0.0181654	0.521472
AT3G48560.1	chlorsulfuron/imidazolinone resistant 1 (CSR1)	-0.391403	0.165512	131.36	-2.36481	0.0195032	0.5428
AT5G44070.1	CADMIUM SENSITIVE 1 (CAD1)	0.438536	0.175851	25.1821	2.49379	0.0195604	0.5428
AT1G51710.1	ubiquitin-specific protease 6 (UBP6)	-0.495459	0.204791	38.938	-2.41934	0.0203201	0.549207
AT3G44110.1	DNAJ homologue 3 (ATJ3)	-0.691028	0.274992	20.4432	-2.5129	0.020451	0.549207
ATCG00680.1	photosystem II reaction center protein B (PSBB)	1.56538	0.656349	47.1619	2.38499	0.0211503	0.558972
AT1G37130.1	nitrate reductase 2 (NIA2)	0.383745	0.160638	41.084	2.38888	0.0215749	0.561284
AT5G10920.1	L-Aspartase-like family protein	0.555818	0.210795	11.0275	2.63677	0.023083	0.58703
AT1G54780.1	TLP18.3	-1.04571	0.355639	6.58586	-2.94038	0.0232696	0.58703
AT3G52750.1	FTSZ2-2	-0.962361	0.38755	14.9419	-2.48319	0.0253845	0.624757
AT4G19210.1	RNAse l inhibitor protein 2 (RLI2)	-0.358959	0.154963	41.7619	-2.31641	0.0255156	0.624757
AT2G16600.1	rotamase CYP 3 (ROC3)	1.06767	0.452589	25.5264	2.35903	0.0262682	0.632276
AT3G52880.2	monodehydroascorbate reductase 1 (MDAR1)	0.691215	0.294952	26.2087	2.34349	0.0269598	0.632276
AT2G05990.1	MOSAIC DEATH 1 (MOD1)	1.9236	0.780652	14.3177	2.4641	0.0269619	0.632276
AT4G09010.3	ascorbate peroxidase 4 (APX4)	0.803089	0.311557	9.6956	2.57766	0.0281667	0.649049
AT5G22060.1	DNAJ homologue 2 (J2)	-1.94109	0.651832	5.34172	-2.97789	0.0284568	0.649049
AT3G25530.1	glyoxylate reductase 1 (GLYR1)	0.458505	0.204237	53.8714	2.24496	0.0288978	0.64919
AT1G77510.1	PDI-like 1-2 (PDIL1-2)	-1.5835	0.455034	3.64197	-3.47995	0.0294756	0.64919
AT1G65930.1	cytosolic NADP+-dependent isocitrate dehydrogenase (cICDH)	0.609073	0.274753	75.8582	2.2168	0.0296327	0.64919
AT1G09620.1	ATP binding	-0.278564	0.125594	54.4444	-2.21798	0.0307482	0.650106
AT1G27310.1	nuclear transport factor 2A (NTF2A)	-1.10881	0.360813	4.61561	-3.07308	0.0307594	0.650106
AT5G36890.1	beta glucosidase 42 (BGLU42)	2.48733	0.564669	2.51447	4.40494	0.031031	0.650106
AT1G56330.1	secretion-associated RAS 1B (SAR1B)	1.80842	0.656119	6.30439	2.75624	0.0313827	0.650106
AT2G30970.1	aspartate aminotransferase 1 (ASP1)	0.523811	0.209537	9.92089	2.49985	0.0316268	0.650106
AT5G58220.1	transthyretin-like protein (TTL)	-0.766923	0.335341	17.8103	-2.28699	0.0346629	0.703826
AT1G71695.1	Peroxidase superfamily protein	1.35138	0.581921	13.9434	2.32227	0.0358718	0.714664
AT1G22530.1	PATELLIN 2 (PATL2)	1.41459	0.485803	4.67433	2.91185	0.0361193	0.714664
AT1G35470.2	SPla/RYanodine receptor (SPRY) domain-containing protein	-0.812589	0.297529	5.62161	-2.73112	0.0364843	0.714664
AT4G39730.1	Lipase/lipooxygenase, PLAT/LH2 family protein	2.4327	0.993571	8.89833	2.44845	0.037139	0.719029
AT3G05090.1	LATERAL ROOT STIMULATOR 1 (LRS1)	0.667655	0.257048	6.54568	2.5974	0.0377233	0.721946
AT4G29040.1;AT2G20140.1	regulatory particle AAA-ATPase 2A (RPT2a)	-0.376025	0.176521	42.7798	-2.1302	0.0389474	0.736903
AT5G09760.2	Plant invertase/pectin methylesterase inhibitor superfamily	2.20127	0.563	2.52956	3.90989	0.0402187	0.752406
AT1G13440.1	glyceraldehyde-3-phosphate dehydrogenase C2 (GAPC2)	-0.525367	0.246397	31.2254	-2.13219	0.0409608	0.757775
AT3G05970.1	long-chain acyl-CoA synthetase 6 (LACS6)	0.429159	0.199393	21.9548	2.15232	0.0426278	0.779947
AT4G27440.1	protochlorophyllide oxidoreductase B (PORB)	-0.373981	0.180639	50.4548	-2.07032	0.0435593	0.788328
AT3G59970.3	methylenetetrahydrofolate reductase 1 (MTHFR1)	1.41708	0.672375	27.8516	2.10758	0.0441992	0.791308
AT5G56030.2	heat shock protein 81-2 (HSP81-2)	0.982307	0.39946	6.70383	2.45908	0.0450102	0.794567
AT1G79040.1	photosystem II subunit R (PSBR)	1.7501	0.672951	5.29052	2.60064	0.0456841	0.794567
AT4G02080.1	secretion-associated RAS super family 2 (SAR2)	2.08586	0.564475	2.51474	3.69522	0.0460601	0.794567
AT2G22480.1	phosphofructokinase 5 (PFK5)	0.558899	0.271189	37.5324	2.06092	0.0462901	0.794567
AT2G33040.1	gamma subunit of Mt ATP synthase (ATP3)	0.353554	0.174718	44.7464	2.02358	0.0490109	0.832685
AT1G53310.1	phosphoenolpyruvate carboxylase 1 (PPC1)	0.406161	0.201677	47.582	2.01392	0.0496919	0.835727
AT5G35170.1	adenylate kinase family protein	-1.51525	0.5535	4.06037	-2.73759	0.05119	0.846247
AT1G28290.1	arabinogalactan protein 31 (AGP31)	0.872405	0.40342	12.08	2.16252	0.0513339	0.846247
AT5G04430.2	BINDING TO TOMV RNA 1S (SHORT FORM) (BTR1S)	0.568846	0.263965	11.6245	2.155	0.0528839	0.863252
AT5G65010.2	asparagine synthetase 2 (ASN2)	-0.761442	0.389315	72.0815	-1.95585	0.0543589	0.878714
AT5G23120.2	HIGH CHLOROPHYLL FLUORESCENCE 136 (HCF136)	-0.347291	0.178128	68.6725	-1.94967	0.0553	0.879549
AT2G40840.1	disproportionating enzyme 2 (DPE2)	0.416537	0.212175	47.7246	1.96318	0.0554671	0.879549
AT3G17790.1	purple acid phosphatase 17 (PAP17)	-0.904332	0.385203	6.17636	-2.34768	0.0560373	0.880209
AT2G36580.1	Pyruvate kinase family protein	1.63442	0.653022	4.53305	2.50286	0.0593124	0.915785
AT5G22580.1	Stress responsive A/B Barrel Domain	1.81966	0.558806	2.55143	3.25633	0.0594023	0.915785
AT4G03210.1	xyloglucan endotransglucosylase/hydrolase 9 (XTH9)	1.17106	0.43714	3.67497	2.67891	0.0604761	0.923786
AT5G11170.1	DEAD/DEAH box RNA helicase family protein	1.89078	0.583158	2.51429	3.24231	0.0611881	0.926165
AT5G04260.1	WCRKC thioredoxin 2 (WCRKC2)	1.81257	0.636594	3.10174	2.84729	0.0627417	0.941125
AT3G61240.1	DEA(D/H)-box RNA helicase family protein	-0.755324	0.332733	5.98484	-2.27006	0.0637728	0.948051
AT1G01320.1	Tetratricopeptide repeat (TPR)-like superfamily protein	-0.554167	0.277551	14.5766	-1.99663	0.0648919	0.956151
AT2G39850.1	Subtilisin-like serine endopeptidase family protein	0.680659	0.311733	6.84433	2.18347	0.0661771	0.966534
AT4G37910.1	mitochondrial heat shock protein 70-1 (mtHsc70-1)	-0.490177	0.255285	23.9625	-1.92012	0.0668233	0.967486
AT3G15000.1	cobalt ion binding	-0.780187	0.339905	5.244	-2.29531	0.0677458	0.967595
AT1G20020.1	ferredoxin-NADP(+)-oxidoreductase 2 (FNR2)	-1.07888	0.415609	3.50837	-2.5959	0.0687942	0.967595
AT5G10470.2	kinesin like protein for actin based chloroplast movement 1 (KAC1)	-0.923226	0.451374	9.65702	-2.04537	0.0690267	0.967595
AT2G39730.1	rubisco activase (RCA)	-0.211869	0.116353	257.188	-1.82091	0.0697827	0.967595
AT4G38460.1	geranylgeranyl reductase (GGR)	1.07383	0.496108	6.51542	2.16452	0.0700349	0.967595
AT5G60390.1;AT1G07940.1;AT1G07930.1;AT1G07920.1	GTP binding Elongation factor Tu family protein	-0.372338	0.204606	149.684	-1.81978	0.0707904	0.967595
AT3G48000.1	aldehyde dehydrogenase 2B4 (ALDH2B4)	0.41824	0.219297	19.8124	1.90719	0.0711008	0.967595
AT1G43710.1	embryo defective 1075 (emb1075)	-1.16644	0.465189	3.64724	-2.50745	0.0722573	0.967595
AT3G19820.1	DWARF 1 (DWF1)	0.508105	0.255135	10.3992	1.99151	0.0733378	0.967595
AT4G08870.1	Arginase/deacetylase superfamily protein	0.558415	0.299502	26.551	1.86448	0.073346	0.967595
AT4G32520.1	serine hydroxymethyltransferase 3 (SHM3)	0.333603	0.184123	56.7047	1.81184	0.0753066	0.967595
AT2G31790.1	UDP-Glycosyltransferase superfamily protein	0.613929	0.320882	14.5025	1.91325	0.0756664	0.967595
AT2G05070.1;AT3G27690.2;AT2G05100.2	photosystem II light harvesting complex gene 2.2 (LHCB2.2)	0.79228	0.408662	12.3009	1.93872	0.075823	0.967595
AT1G22360.1	UDP-glucosyl transferase 85A2 (UGT85A2)	-1.11076	0.446351	3.52045	-2.48854	0.0761319	0.967595
AT2G22170.1	Lipase/lipooxygenase, PLAT/LH2 family protein	0.910161	0.480606	16.1463	1.89378	0.0763146	0.967595
AT5G52650.1	RNA binding Plectin/S10 domain-containing protein	1.09814	0.448872	3.65475	2.44643	0.0767102	0.967595
AT3G14790.2	rhamnose biosynthesis 3 (RHM3)	-1.10855	0.450697	3.51048	-2.45962	0.0785433	0.979862
AT4G29480.1	Mitochondrial ATP synthase subunit G protein	-1.65406	0.675487	3.5145	-2.44869	0.0793149	0.979862
AT1G65960.2	glutamate decarboxylase 2 (GAD2)	0.29566	0.165082	49.2037	1.79098	0.0794482	0.979862
AT4G03280.1	photosynthetic electron transfer C (PETC)	0.727535	0.409788	36.154	1.77539	0.0842519	1
AT5G07030.1	Eukaryotic aspartyl protease family protein	0.392453	0.216191	18.4006	1.81531	0.0858107	1
AT1G48030.1	mitochondrial lipoamide dehydrogenase 1 (mtLPD1)	0.515682	0.297906	101.747	1.73102	0.0864792	1
AT5G42240.1	serine carboxypeptidase-like 42 (scpl42)	0.596724	0.336105	23.6098	1.77541	0.088724	1
AT5G23140.1	nuclear-encoded CLP protease P7 (NCLPP7)	-0.50252	0.283698	23.9449	-1.77132	0.0892368	1
AT5G63570.1	glutamate-1-semialdehyde-2,1-aminomutase (GSA1)	0.890954	0.494523	16.7409	1.80164	0.0896385	1
AT1G17220.1	fu-gaeri1 (FUG1)	0.350099	0.196391	19.18	1.78266	0.0904774	1
AT5G61760.1	inositol polyphosphate kinase 2 beta (IPK2BETA)	0.802594	0.401967	6.31428	1.99666	0.0904813	1
AT3G11770.1	Polynucleotidyl transferase, ribonuclease H-like superfamily protein	0.957296	0.424702	3.79042	2.25404	0.0909552	1
AT4G16500.1	Cystatin/monellin superfamily protein	-0.36858	0.204578	14.7929	-1.80166	0.0920121	1
AT4G28080.1	Tetratricopeptide repeat (TPR)-like superfamily protein	0.685847	0.35287	7.17522	1.94363	0.0920242	1
AT4G21150.1	HAPLESS 6 (HAP6)	1.11041	0.48185	3.48768	2.30447	0.0922428	1
AT1G62390.1	Octicosapeptide/Phox/Bem1p (PB1) domain-containing protein / tetratricopeptide repeat (TPR)-containing protein	0.538052	0.293834	11.8685	1.83114	0.0922843	1
AT4G21650.1	Subtilase family protein	0.522841	0.295401	18.7578	1.76994	0.0929911	1
ATCG00270.1	photosystem II reaction center protein D (PSBD)	0.930303	0.528585	20.5417	1.75999	0.0932944	1
AT4G24820.1	26S proteasome, regulatory subunit Rpn7	-0.204483	0.119819	48.0123	-1.70659	0.0943593	1
AT2G44120.2	Ribosomal protein L30/L7 family protein	0.607221	0.304155	5.78029	1.99642	0.094698	1
AT3G48750.1	cell division control 2 (CDC2)	-0.347321	0.202646	31.0032	-1.71393	0.0965249	1
AT2G21790.1	ribonucleotide reductase 1 (RNR1)	0.595781	0.295484	4.58768	2.01629	0.104939	1
AT4G27090.1	Ribosomal protein L14	0.861157	0.466165	7.15623	1.84732	0.106265	1
AT5G44340.1	tubulin beta chain 4 (TUB4)	-0.78645	0.463774	18.3356	-1.69576	0.106845	1
AT5G54270.1	light-harvesting chlorophyll B-binding protein 3 (LHCB3)	1.20315	0.698131	13.4185	1.72338	0.107771	1
AT3G55440.1	triosephosphate isomerase (TPI)	1.01622	0.526132	5.02628	1.93149	0.110976	1
AT3G14415.2	Aldolase-type TIM barrel family protein	0.37901	0.233196	38.9626	1.62528	0.112166	1
AT4G31490.1	Coatomer, beta subunit	-0.9469	0.470933	4.02943	-2.01069	0.114195	1
AT1G79230.1	mercaptopyruvate sulfurtransferase 1 (MST1)	-0.244825	0.153473	40.7862	-1.59523	0.118381	1
AT5G02890.1	HXXXD-type acyl-transferase family protein	0.709138	0.381737	5.19033	1.85766	0.120201	1
ATCG00820.1	ribosomal protein S19 (RPS19)	0.596276	0.335213	6.65257	1.7788	0.120728	1
AT5G19990.1	regulatory particle triple-A ATPase 6A (RPT6A)	-1.16203	0.569351	3.48363	-2.04097	0.12116	1
AT5G03350.1	Legume lectin family protein	0.831866	0.511703	16.4532	1.62568	0.123016	1
AT3G06510.2	SENSITIVE TO FREEZING 2 (SFR2)	0.517541	0.311626	11.823	1.66077	0.123025	1
AT5G13650.2	elongation factor family protein	-0.272607	0.177836	119.583	-1.53291	0.127939	1
AT1G10510.1	embryo defective 2004 (emb2004)	-0.833472	0.487599	7.39546	-1.70934	0.128841	1
AT5G45950.1	GDSL-like Lipase/Acylhydrolase superfamily protein	-0.268444	0.17418	42.6919	-1.54119	0.13065	1
AT1G78570.1	rhamnose biosynthesis 1 (RHM1)	-0.478892	0.313193	46.0528	-1.52906	0.133089	1
AT5G20280.1	sucrose phosphate synthase 1F (SPS1F)	0.590044	0.366837	11.3596	1.60847	0.135151	1
AT1G55450.2	S-adenosyl-L-methionine-dependent methyltransferases superfamily protein	-0.751583	0.466934	10.618	-1.60961	0.136782	1
AT5G46800.1	A BOUT DE SOUFFLE (BOU)	-0.469231	0.310622	20.3552	-1.51062	0.146255	1
AT5G25980.2	glucoside glucohydrolase 2 (TGG2)	0.428804	0.292539	45.2057	1.4658	0.149623	1
AT4G16990.12	RESISTANCE TO LEPTOSPHAERIA MACULANS 3 (RLM3)	0.335714	0.209695	7.62955	1.60096	0.149881	1
AT1G35720.1	annexin 1 (ANNAT1)	0.831529	0.562076	28.1902	1.47939	0.150126	1
AT4G12830.1	alpha/beta-Hydrolases superfamily protein	-0.350978	0.229629	12.9934	-1.52846	0.150372	1
AT1G06680.1	photosystem II subunit P-1 (PSBP-1)	0.453204	0.306159	24.6944	1.48029	0.151442	1
AT3G01340.1	Transducin/WD40 repeat-like superfamily protein	-0.346899	0.237303	38.271	-1.46184	0.151949	1
AT2G42210.2	OEP16-3	-1.18778	0.651699	3.48734	-1.82259	0.152895	1
AT1G09020.1	homolog of yeast sucrose nonfermenting 4 (SNF4)	-0.392824	0.268903	34.8403	-1.46084	0.15302	1
AT2G32080.1	purin-rich alpha 1 (PUR ALPHA-1)	-0.323815	0.222094	33.4804	-1.45801	0.154155	1
AT5G65750.1	2-oxoglutarate dehydrogenase, E1 component	-0.269157	0.184466	29.6041	-1.45912	0.155063	1
AT5G13200.1	GRAM domain family protein	0.792919	0.466433	4.38983	1.69996	0.157976	1
AT3G05350.1	Metallopeptidase M24 family protein	0.212528	0.144229	17.18	1.47354	0.158692	1
AT2G32810.1	beta galactosidase 9 (BGAL9)	0.565781	0.357558	6.68697	1.58235	0.159579	1
AT5G16290.1	VALINE-TOLERANT 1 (VAT1)	-0.652033	0.424705	8.40776	-1.53526	0.161449	1
AT3G61220.3	NAD(P)-binding Rossmann-fold superfamily protein	-0.301718	0.208435	21.8303	-1.44754	0.161956	1
AT1G22920.1	COP9 signalosome 5A (CSN5A)	0.816422	0.471069	3.79329	1.73312	0.161995	1
AT5G60160.1	Zn-dependent exopeptidases superfamily protein	0.294649	0.207374	35.6689	1.42086	0.164041	1
AT5G49030.3	ovule abortion 2 (OVA2)	0.360529	0.244079	10.6481	1.4771	0.168604	1
AT4G21280.2	photosystem II subunit QA (PSBQA)	0.289576	0.202968	18.782	1.42671	0.170076	1
AT1G31800.1	cytochrome P450, family 97, subfamily A, polypeptide 3 (CYP97A3)	0.587893	0.378626	5.97642	1.5527	0.171676	1
ATCG00540.1	photosynthetic electron transfer A (PETA)	0.615203	0.44157	37.5019	1.39322	0.171758	1
AT1G76810.1	eukaryotic translation initiation factor 2 (eIF-2) family protein	1.47483	0.798675	2.51393	1.84659	0.179484	1
AT5G62950.1;AT3G28956.10	RNA polymerase II, Rpb4, core protein	-1.04133	0.564748	2.51393	-1.84389	0.179919	1
AT2G39800.1	delta1-pyrroline-5-carboxylate synthase 1 (P5CS1)	-0.977	0.726072	67.4958	-1.3456	0.182935	1
AT3G24503.1	aldehyde dehydrogenase 2C4 (ALDH2C4)	0.580025	0.382454	5.6231	1.51659	0.183415	1
AT1G35580.1	cytosolic invertase 1 (CINV1)	0.248731	0.177592	13.5249	1.40057	0.183865	1
AT1G22740.1;AT3G18820.1;AT3G16100.1;AT1G52280.1;AT1G49300.1	RAB GTPase homolog G3B (RABG3B)	0.599248	0.374301	4.00248	1.60098	0.184592	1
AT3G12130.1	KH domain-containing protein / zinc finger (CCCH type) family protein	0.337859	0.228593	6.71773	1.478	0.184695	1
AT1G02280.1	translocon at the outer envelope membrane of chloroplasts 33 (TOC33)	-0.82455	0.509952	3.62654	-1.61692	0.18846	1
AT1G54080.2	oligouridylate-binding protein 1A (UBP1A)	-0.414194	0.296719	10.0877	-1.39591	0.192701	1
AT1G30530.1	UDP-glucosyl transferase 78D1 (UGT78D1)	0.803044	0.525969	4.36153	1.52679	0.195694	1
AT4G14570.1	acylaminoacyl-peptidase-related	0.201029	0.152968	27.2002	1.31419	0.199758	1
AT3G08030.1	Protein of unknown function, DUF642	0.196966	0.1519	47.6023	1.29668	0.20099	1
AT4G08950.1	EXORDIUM (EXO)	-0.696886	0.445707	3.52571	-1.56355	0.202343	1
AT2G36160.1	Ribosomal protein S11 family protein	-0.535706	0.369083	5.25116	-1.45145	0.203655	1
AT4G15560.1	CLOROPLASTOS ALTERADOS 1 (CLA1)	-0.52246	0.404457	29.0896	-1.29175	0.206612	1
ATCG00020.1	photosystem II reaction center protein A (PSBA)	0.80262	0.62183	28.3034	1.29074	0.207239	1
AT5G14740.1	carbonic anhydrase 2 (CA2)	0.247039	0.193642	50.014	1.27575	0.207938	1
AT2G04842.1	EMBRYO DEFECTIVE 2761 (EMB2761)	-0.393021	0.309353	69.9167	-1.27046	0.208132	1
AT4G13840.1	HXXXD-type acyl-transferase family protein	0.593278	0.422687	5.98878	1.40359	0.210111	1
AT1G72550.1	tRNA synthetase beta subunit family protein	0.261679	0.206812	30.2076	1.2653	0.215437	1
AT2G28950.1	expansin A6 (EXPA6)	0.71197	0.474185	3.5488	1.50146	0.216393	1
AT5G04590.1	sulfite reductase (SIR)	0.286371	0.226126	19.1443	1.26642	0.220555	1
AT3G15640.1	Rubredoxin-like superfamily protein	0.705838	0.477679	3.51391	1.47764	0.223025	1
AT3G57290.1	eukaryotic translation initiation factor 3E (EIF3E)	-0.502285	0.384172	9.02214	-1.30745	0.223395	1
AT5G07370.1	inositol polyphosphate kinase 2 alpha (IPK2a)	-0.432439	0.332086	8.89114	-1.30219	0.225573	1
AT3G53750.1;AT2G37620.1	actin 3 (ACT3)	-0.320628	0.258073	23.7517	-1.2424	0.226218	1
AT4G34980.1	subtilisin-like serine protease 2 (SLP2)	0.272692	0.21652	15.2445	1.25944	0.226815	1
AT3G04120.1	glyceraldehyde-3-phosphate dehydrogenase C subunit 1 (GAPC1)	-0.303212	0.248856	25.1155	-1.21842	0.234385	1
AT5G27640.2	translation initiation factor 3B1 (TIF3B1)	0.764701	0.522973	3.1285	1.46222	0.236257	1
AT5G08300.1	Succinyl-CoA ligase, alpha subunit	0.48749	0.394246	12.9715	1.23651	0.23819	1
AT5G42080.1	dynamin-like protein (DL1)	-0.574825	0.473964	21.6318	-1.2128	0.238284	1
AT4G29010.1	ABNORMAL INFLORESCENCE MERISTEM (AIM1)	-0.210684	0.175602	30.723	-1.19978	0.239396	1
AT4G10790.1	UBX domain-containing protein	0.473055	0.36577	6.41123	1.29331	0.240547	1
AT1G50480.1	10-formyltetrahydrofolate synthetase (THFS)	-0.345081	0.29209	76.8378	-1.18142	0.241078	1
AT4G39260.1	cold, circadian rhythm, and RNA binding 1 (CCR1)	-0.860776	0.564589	2.515	-1.52461	0.241515	1
AT3G59020.2	ARM repeat superfamily protein	0.686803	0.554163	10.5969	1.23935	0.241961	1
AT4G32180.1	pantothenate kinase 2 (PANK2)	-0.190232	0.161343	59.2178	-1.17905	0.243092	1
AT2G35370.1	glycine decarboxylase complex H (GDCH)	0.71322	0.486672	2.77608	1.46551	0.246004	1
AT3G63170.1	Chalcone-flavanone isomerase family protein	-0.206722	0.173777	22.3098	-1.18958	0.246719	1
AT1G29930.1;AT1G29920.1;AT1G29910.1	chlorophyll A/B binding protein 1 (CAB1)	0.576482	0.467805	9.70411	1.23231	0.246855	1
AT1G28420.1	homeobox-1 (HB-1)	0.47225	0.368083	5.95688	1.283	0.247147	1
AT5G46180.1	ornithine-delta-aminotransferase (DELTA-OAT)	-0.631298	0.508784	8.32565	-1.2408	0.248504	1
AT4G21860.1	methionine sulfoxide reductase B 2 (MSRB2)	-0.501784	0.390517	5.4897	-1.28492	0.250365	1
AT5G08530.1	51 kDa subunit of complex I (CI51)	0.252761	0.216804	27.7998	1.16585	0.25358	1
AT4G34215.1	Domain of unknown function (DUF303)	0.82049	0.584399	3.01291	1.40399	0.254571	1
AT1G53500.1	MUCILAGE-MODIFIED 4 (MUM4)	-0.342882	0.296413	21.8969	-1.15677	0.25983	1
AT2G22230.1	Thioesterase superfamily protein	0.603209	0.449692	3.51355	1.34138	0.259923	1
AT5G17020.1	exportin 1A (XPO1A)	0.388576	0.327983	10.1332	1.18474	0.263161	1
AT3G26450.1	Polyketide cyclase/dehydrase and lipid transport superfamily protein	0.509601	0.423849	7.80395	1.20232	0.26445	1
AT5G42270.1	VARIEGATED 1 (VAR1)	0.555785	0.477444	11.9543	1.16408	0.267098	1
AT1G42970.1	glyceraldehyde-3-phosphate dehydrogenase B subunit (GAPB)	-0.405045	0.365632	163.118	-1.10779	0.269582	1
AT3G27120.1	P-loop containing nucleoside triphosphate hydrolases superfamily protein	-0.30143	0.248771	5.84146	-1.21168	0.272361	1
AT2G17790.1	VPS35 homolog A (VPS35A)	-1.4173	1.02449	2.5832	-1.38341	0.273962	1
AT1G01080.2	RNA-binding (RRM/RBD/RNP motifs) family protein	0.194691	0.176062	43.443	1.10581	0.274896	1
AT4G10340.1	light harvesting complex of photosystem II 5 (LHCB5)	0.450261	0.414377	75.1783	1.0866	0.280686	1
AT3G52990.1	Pyruvate kinase family protein	0.192265	0.176401	29.0086	1.08993	0.284716	1
AT5G58330.1	lactate/malate dehydrogenase family protein	0.303755	0.276721	20.2578	1.09769	0.285214	1
AT4G33580.2	beta carbonic anhydrase 5 (BCA5)	0.668419	0.545507	3.9452	1.22532	0.288535	1
AT1G09430.1	ATP-citrate lyase A-3 (ACLA-3)	-0.210202	0.193391	19.9746	-1.08692	0.290013	1
AT5G35970.1	P-loop containing nucleoside triphosphate hydrolases superfamily protein	-0.416928	0.354672	5.03861	-1.17553	0.292323	1
AT1G69740.1	HEMB1	-0.208622	0.196784	48.6541	-1.06016	0.294307	1
AT5G42390.1	Insulinase (Peptidase family M16) family protein	-0.135473	0.12805	32.4718	-1.05797	0.297875	1
AT1G80380.2	P-loop containing nucleoside triphosphate hydrolases superfamily protein	0.303805	0.285744	23.3402	1.06321	0.298564	1
AT3G18190.1	TCP-1/cpn60 chaperonin family protein	-0.195334	0.187142	88.9021	-1.04377	0.29942	1
AT2G03440.1	nodulin-related protein 1 (NRP1)	0.892881	0.785985	5.96658	1.136	0.299516	1
AT5G59480.1	Haloacid dehalogenase-like hydrolase (HAD) superfamily protein	0.883019	0.691514	2.68111	1.27694	0.300996	1
AT5G10270.1;AT5G64960.1	cyclin-dependent kinase C	-0.913077	0.720125	2.6719	-1.26794	0.304043	1
AT1G11650.2	RBP45B	-0.130572	0.125154	28.1763	-1.04329	0.305683	1
AT2G40300.1	ferritin 4 (FER4)	-0.240025	0.231116	31.3651	-1.03855	0.306954	1
AT5G65840.1	Thioredoxin superfamily protein	-0.19551	0.188913	24.0485	-1.03492	0.311003	1
AT1G72970.1	HOTHEAD (HTH)	0.214767	0.206292	15.5925	1.04108	0.313712	1
AT3G55410.1	2-oxoglutarate dehydrogenase, E1 component	-0.153343	0.152082	146.444	-1.00829	0.314977	1
AT3G48990.1	AMP-dependent synthetase and ligase family protein	0.237142	0.230688	21.4332	1.02798	0.315422	1
AT1G09870.1	histidine acid phosphatase family protein	-0.868625	0.706464	2.67888	-1.22954	0.315841	1
AT2G24820.1	translocon at the inner envelope membrane of chloroplasts 55-II (TIC55-II)	-0.482422	0.452052	8.09775	-1.06718	0.316669	1
AT5G42970.1	CONSTITUTIVE PHOTOMORPHOGENIC 8 (COP8)	0.743182	0.61181	2.67117	1.21473	0.320861	1
AT2G22450.1	riboflavin biosynthesis protein, putative	0.449881	0.395114	3.78213	1.13861	0.321809	1
AT1G01090.1	pyruvate dehydrogenase E1 alpha (PDH-E1 ALPHA)	-0.0889282	0.0894007	88.2628	-0.994714	0.322594	1
AT5G25757.1;AT5G25754.1	RNA polymerase I-associated factor PAF67	0.286683	0.280815	15.7927	1.0209	0.322689	1
AT3G23600.1	alpha/beta-Hydrolases superfamily protein	0.465938	0.427938	4.84681	1.0888	0.327394	1
AT4G09620.1	Mitochondrial transcription termination factor family protein	0.761656	0.65383	2.9863	1.16491	0.32861	1
AT2G41560.1	autoinhibited Ca(2+)-ATPase, isoform 4 (ACA4)	-0.696556	0.590954	2.76393	-1.1787	0.32997	1
AT2G35490.1	Plastid-lipid associated protein PAP / fibrillin family protein	0.390278	0.353831	4.04501	1.10301	0.331282	1
AT1G14710.1	hydroxyproline-rich glycoprotein family protein	0.345291	0.340858	11.0577	1.01301	0.332711	1
AT1G07890.1	ascorbate peroxidase 1 (APX1)	0.233581	0.240194	96.4166	0.972467	0.333251	1
AT5G19510.1	Translation elongation factor EF1B/ribosomal protein S6 family protein	0.13984	0.142465	28.0763	0.981573	0.334694	1
AT1G08250.1	arogenate dehydratase 6 (ADT6)	-0.232881	0.232132	11.8714	-1.00323	0.335762	1
AT1G18060.1	unknown protein	0.26255	0.258772	7.72944	1.0146	0.340998	1
AT2G28080.1	UDP-Glycosyltransferase superfamily protein	-0.657009	0.564719	2.5141	-1.16343	0.343124	1
AT3G02320.1;AT5G15810.1	N2,N2-dimethylguanosine tRNA methyltransferase	-0.584423	0.530522	3.28577	-1.1016	0.344719	1
AT1G29690.1	constitutively activated cell death 1 (CAD1)	-0.230855	0.233558	10.2845	-0.988425	0.345629	1
AT3G03780.1	methionine synthase 2 (MS2)	-0.0854333	0.0900821	66.5157	-0.948394	0.346362	1
AT3G02780.1	isopentenyl pyrophosphate:dimethylallyl pyrophosphate isomerase 2 (IPP2)	0.315084	0.315058	7.89346	1.00008	0.346938	1
AT1G17370.1	oligouridylate binding protein 1B (UBP1B)	-0.619348	0.578551	3.70966	-1.07052	0.349037	1
AT3G56650.1	Mog1/PsbP/DUF1795-like photosystem II reaction center PsbP family protein	0.478612	0.446108	3.5188	1.07286	0.351334	1
AT3G52720.1	alpha carbonic anhydrase 1 (ACA1)	-0.40558	0.393607	4.81527	-1.03042	0.351763	1
AT5G46070.1	Guanylate-binding family protein	0.155058	0.163689	19.4453	0.947275	0.355123	1
ATCG00500.1	acetyl-CoA carboxylase carboxyl transferase subunit beta (ACCD)	-0.363869	0.389988	40.2137	-0.933026	0.356375	1
AT5G35630.1	glutamine synthetase 2 (GS2)	0.181101	0.196796	135.903	0.920246	0.359075	1
AT1G59900.1	pyruvate dehydrogenase complex E1 alpha subunit (E1 ALPHA)	0.157988	0.171494	75.6874	0.921241	0.359852	1
AT5G38660.2	ACCLIMATION OF PHOTOSYNTHESIS TO ENVIRONMENT (APE1)	0.269259	0.2861	13.7959	0.941134	0.362825	1
AT3G08943.1	ARM repeat superfamily protein	-0.229338	0.245907	13.5707	-0.932624	0.367311	1
AT3G25660.1	Amidase family protein	-0.205325	0.22594	16.769	-0.908759	0.376353	1
AT2G44050.1	COI1 SUPPRESSOR1 (COS1)	0.265467	0.283077	7.78399	0.937791	0.376533	1
AT1G04430.1	S-adenosyl-L-methionine-dependent methyltransferases superfamily protein	0.414677	0.452308	12.3545	0.916803	0.376795	1
AT1G48410.2	ARGONAUTE 1 (AGO1)	-0.149444	0.166155	19.8979	-0.899423	0.379184	1
AT1G11660.1	heat shock protein 70 (Hsp 70) family protein	0.596846	0.60028	3.78769	0.994279	0.379285	1
AT2G21370.1	xylulose kinase-1 (XK-1)	0.966557	0.916683	2.5143	1.05441	0.382342	1
ATCG00430.1	photosystem II reaction center protein G (PSBG)	0.45866	0.466784	3.66925	0.982596	0.386072	1
AT1G15820.1	light harvesting complex photosystem II subunit 6 (LHCB6)	0.44115	0.501861	31.0707	0.879028	0.386134	1
AT1G12000.1	Phosphofructokinase family protein	-0.110846	0.127651	33.7064	-0.868357	0.39134	1
AT1G11750.2	CLP protease proteolytic subunit 6 (CLPP6)	-0.13189	0.152426	40.9522	-0.865271	0.391931	1
AT4G01310.1	Ribosomal L5P family protein	0.247967	0.288644	39.4082	0.859075	0.395495	1
AT1G09560.1	germin-like protein 5 (GLP5)	0.581934	0.606262	3.57086	0.959873	0.397504	1
AT3G26650.1	glyceraldehyde 3-phosphate dehydrogenase A subunit (GAPA)	-0.301414	0.354287	59.2455	-0.850765	0.398326	1
AT4G36530.2	alpha/beta-Hydrolases superfamily protein	0.408777	0.447051	4.5162	0.914386	0.406686	1
AT5G46290.3	3-ketoacyl-acyl carrier protein synthase I (KAS I)	-0.204861	0.245903	79.5731	-0.8331	0.407282	1
AT4G17040.1	CLP protease R subunit 4 (CLPR4)	0.254496	0.302246	25.1564	0.842017	0.407712	1
AT2G41840.1	Ribosomal protein S5 family protein	0.349628	0.39847	7.33498	0.877428	0.408073	1
ATCG00420.1	NADH dehydrogenase subunit J (NDHJ)	0.191858	0.222622	10.455	0.86181	0.408124	1
AT5G26742.2	embryo defective 1138 (emb1138)	-0.128281	0.154432	44.8577	-0.830662	0.410564	1
AT3G22230.1	Ribosomal L27e protein family	-0.675381	0.695766	2.67776	-0.970701	0.411003	1
AT1G04530.1	Tetratricopeptide repeat (TPR)-like superfamily protein	0.490133	0.529726	3.60463	0.925257	0.412512	1
AT5G16050.1	general regulatory factor 5 (GRF5)	0.111796	0.133038	13.7444	0.840333	0.415101	1
AT5G49910.1	chloroplast heat shock protein 70-2 (CPHSC70-2EAT SHOCK PROTEIN 70-2)	-0.158346	0.192217	26.9113	-0.823787	0.417302	1
AT5G43670.1	Sec23/Sec24 protein transport family protein	-0.407864	0.434665	2.96085	-0.938341	0.418121	1
AT4G25130.1	peptide met sulfoxide reductase 4 (PMSR4)	0.24645	0.305434	19.349	0.806886	0.429539	1
AT3G22630.1	20S proteasome beta subunit D1 (PBD1)	0.653417	0.736532	3.5435	0.887153	0.431091	1
AT2G47240.1	LONG-CHAIN ACYL-COA SYNTHASE 1 (LACS1)	0.158222	0.197795	15.6352	0.799928	0.435738	1
AT3G17820.1	glutamine synthetase 1.3 (GLN1.3)	0.348239	0.422995	7.20887	0.823271	0.436739	1
AT1G07140.1	SIRANBP	0.497953	0.610486	8.28641	0.815667	0.437507	1
AT4G12800.2	photosystem I subunit l (PSAL)	0.463587	0.588467	14.2472	0.787788	0.443731	1
ATCG01120.1	chloroplast ribosomal protein S15 (RPS15)	0.191425	0.243642	13.5915	0.785683	0.445534	1
AT1G10200.1	WLIM1	-0.141133	0.181076	17.5895	-0.779413	0.446097	1
ATCG00160.1	ribosomal protein S2 (RPS2)	0.109039	0.14435	18.115	0.755376	0.459733	1
AT5G62790.2	1-deoxy-D-xylulose 5-phosphate reductoisomerase (DXR)	0.172843	0.231195	30.1179	0.747607	0.460495	1
AT2G42490.1	Copper amine oxidase family protein	0.337042	0.435775	8.18222	0.773432	0.461026	1
AT3G02360.1	6-phosphogluconate dehydrogenase family protein	0.08857	0.119396	59.3945	0.741816	0.461122	1
AT1G62750.1	SNOWY COTYLEDON 1 (SCO1)	0.208236	0.283186	145.996	0.735333	0.463316	1
AT1G15130.1	Endosomal targeting BRO1-like domain-containing protein	0.160261	0.213492	15.5092	0.750665	0.464092	1
AT4G24620.1	phosphoglucose isomerase 1 (PGI1)	0.147287	0.199766	42.1643	0.737298	0.465024	1
AT3G58510.1	DEA(D/H)-box RNA helicase family protein	-0.0999802	0.135594	36.8385	-0.737352	0.465579	1
AT1G19920.1	APS2	-0.0684864	0.0929422	34.7244	-0.736871	0.466151	1
AT5G53180.1	polypyrimidine tract-binding protein 2 (PTB2)	0.157639	0.212756	19.3736	0.740939	0.467617	1
AT3G25860.1	LTA2	-0.109888	0.150224	46.7651	-0.731494	0.468127	1
AT1G23440.1	Peptidase C15, pyroglutamyl peptidase I-like	-0.229841	0.292036	4.69341	-0.787031	0.469119	1
AT3G52140.4	tetratricopeptide repeat (TPR)-containing protein	-0.131254	0.180512	28.2673	-0.72712	0.473132	1
AT5G20570.2	RING-box 1 (RBX1)	0.415243	0.512654	3.21152	0.809987	0.473648	1
AT2G24020.1	Uncharacterised BCR, YbaB family COG0718	1.03084	1.23644	2.5141	0.833718	0.476186	1
AT1G74100.1	sulfotransferase 16 (SOT16)	-0.365943	0.488031	5.96566	-0.749834	0.481867	1
AT5G62700.1;AT5G62690.1	tubulin beta chain 3 (TUB3)	-0.221718	0.30984	14.0996	-0.71559	0.485927	1
AT3G01310.1	Phosphoglycerate mutase-like family protein	-0.407997	0.548373	5.59718	-0.744013	0.486913	1
AT3G02090.2	MPPBETA	-0.278364	0.406193	115.916	-0.6853	0.494523	1
AT2G19940.2	oxidoreductases, acting on the aldehyde or oxo group of donors, NAD or NADP as acceptor	-0.10021	0.147234	72.3631	-0.680618	0.498285	1
AT1G34430.1	embryo defective 3003 (EMB3003)	0.117663	0.172623	30.1439	0.681615	0.500686	1
AT1G18540.1	Ribosomal protein L6 family protein	0.361552	0.470285	2.84042	0.768794	0.500856	1
AT5G42740.1	Sugar isomerase (SIS) family protein	0.111625	0.164826	36.4865	0.677231	0.502531	1
AT1G04980.1	PDI-like 2-2 (PDIL2-2)	-0.601423	0.793846	2.98401	-0.757607	0.504032	1
AT3G01390.1	vacuolar membrane ATPase 10 (VMA10)	0.251012	0.37063	15.4566	0.677259	0.508252	1
AT1G06690.1	NAD(P)-linked oxidoreductase superfamily protein	0.304047	0.403955	2.88801	0.752676	0.508254	1
AT1G50010.1;AT1G04820.1	tubulin alpha-2 chain (TUA2)	-0.22248	0.311469	4.51803	-0.714292	0.510229	1
AT3G25520.1	ribosomal protein L5 (ATL5)	0.320202	0.464265	6.95457	0.689697	0.512734	1
AT1G14000.1	VH1-interacting kinase (VIK)	0.138009	0.208258	25.036	0.662684	0.513588	1
AT5G42300.1;AT3G45180.1	ubiquitin-like protein 5 (UBL5)	-1.01771	1.3449	2.51436	-0.756717	0.513766	1
AT3G16140.1;AT1G52230.1	photosystem I subunit H-1 (PSAH-1)	-0.458927	0.635913	3.57444	-0.721682	0.514854	1
AT5G52470.1	fibrillarin 1 (FIB1)	0.322017	0.435785	2.89511	0.738935	0.515281	1
AT4G26910.1	Dihydrolipoamide succinyltransferase	-0.207867	0.306266	7.7386	-0.678714	0.517097	1
AT5G46630.2	Clathrin adaptor complexes medium subunit family protein	0.176243	0.259583	6.791	0.678947	0.519631	1
AT3G44340.1	clone eighty-four (CEF)	-0.138892	0.211068	13.7639	-0.658044	0.521365	1
AT3G02830.1	zinc finger protein 1 (ZFN1)	0.336047	0.462791	2.84726	0.72613	0.522852	1
AT4G21210.1	PPDK regulatory protein (RP1)	0.186157	0.285761	7.54618	0.651444	0.534091	1
AT1G15470.1	Transducin/WD40 repeat-like superfamily protein	-0.593724	0.833873	2.51396	-0.712008	0.536781	1
AT1G32440.1	plastidial pyruvate kinase 3 (PKp3)	0.0797008	0.128189	51.8229	0.621745	0.536836	1
AT3G10610.1;AT2G05220.1;AT5G04800.1;AT2G04390.1	Ribosomal S17 family protein	0.317492	0.489438	6.8751	0.648686	0.537597	1
AT1G67090.1	ribulose bisphosphate carboxylase small chain 1A (RBCS1A)	0.218332	0.352247	55.4942	0.619825	0.53791	1
ATCG00490.1	RBCL	0.16616	0.269543	281.695	0.616451	0.538095	1
AT3G62290.1;AT2G47170.1;AT1G70490.1;AT1G23490.1;AT1G10630.1;AT5G14670.1	ADP-ribosylation factor A1E (ARFA1E)	0.0611266	0.0990667	75.7149	0.617025	0.539069	1
AT3G50950.1	HOPZ-ACTIVATED RESISTANCE 1 (ZAR1)	-0.323347	0.465743	2.83535	-0.694261	0.540098	1
AT1G68560.1	alpha-xylosidase 1 (XYL1)	0.295976	0.438973	3.66164	0.674247	0.540309	1
AT4G05530.1	indole-3-butyric acid response 1 (IBR1)	-0.181084	0.290241	17.6468	-0.62391	0.540669	1
AT1G49970.1	CLP protease proteolytic subunit 1 (CLPR1)	0.0567567	0.0921069	39.1339	0.616205	0.541327	1
AT3G52500.1	Eukaryotic aspartyl protease family protein	0.274817	0.448745	40.3946	0.612414	0.543696	1
AT1G59870.1	PENETRATION 3 (PEN3)	-0.472716	0.683418	2.67888	-0.691694	0.544264	1
AT1G58290.1	HEMA1	-0.152279	0.249259	21.3532	-0.610926	0.547697	1
AT5G26751.1	shaggy-related kinase 11 (SK 11)	0.172658	0.271291	6.07659	0.636431	0.547705	1
AT1G63000.1	nucleotide-rhamnose synthase/epimerase-reductase (NRS/ER)	-0.0802267	0.131988	23.0256	-0.607835	0.549246	1
AT1G07110.1	fructose-2,6-bisphosphatase (F2KP)	-0.240787	0.388533	9.14367	-0.619734	0.550562	1
AT2G27020.2	20S proteasome alpha subunit G1 (PAG1)	0.148999	0.24649	22.1883	0.604482	0.551655	1
AT2G17380.1;AT4G35410.2	associated protein 19 (AP19)	-0.335795	0.497591	2.76374	-0.674841	0.551898	1
AT1G31690.1	Copper amine oxidase family protein	0.356945	0.568398	6.31463	0.627985	0.552036	1
AT1G70710.1	glycosyl hydrolase 9B1 (GH9B1)	-0.335321	0.498077	2.76393	-0.673232	0.552776	1
AT5G24300.1	SUPPRESSOR OF SALICYLIC ACID INSENSITIVITY 1 (SSI1)	-0.208816	0.349503	42.902	-0.597466	0.553337	1
AT5G44400.1	FAD-binding Berberine family protein	0.310509	0.46584	2.84531	0.666557	0.555106	1
AT3G12110.1	actin-11 (ACT11)	-0.192707	0.308557	5.79783	-0.624541	0.556034	1
AT4G22670.1	HSP70-interacting protein 1 (HIP1)	0.266791	0.428106	5.65747	0.623189	0.557428	1
AT2G20610.1	SUPERROOT 1 (SUR1)	-0.10649	0.180114	39.7349	-0.591239	0.557709	1
AT4G14716.1;AT4G14710.5	acireductone dioxygenase 1 (ARD1)	0.3358	0.52615	3.88777	0.638221	0.558981	1
AT1G76080.1	chloroplastic drought-induced stress protein of 32 kD (CDSP32)	0.185084	0.315893	26.3215	0.585907	0.562929	1
AT5G44020.1	HAD superfamily, subfamily IIIB acid phosphatase	0.925147	1.49761	4.65821	0.617748	0.565679	1
AT2G24270.2	aldehyde dehydrogenase 11A3 (ALDH11A3)	-0.157377	0.26226	7.3481	-0.60008	0.566492	1
AT4G01610.1	Cysteine proteinases superfamily protein	0.135903	0.228023	6.36355	0.596006	0.571749	1
AT3G09200.1	Ribosomal protein L10 family protein	0.209259	0.359097	10.7413	0.582738	0.5721	1
AT3G29090.1	pectin methylesterase 31 (PME31)	0.196835	0.322004	3.89202	0.611281	0.57491	1
AT1G49670.2	NQR	0.0478412	0.0851954	39.5168	0.561546	0.577596	1
AT1G15950.1	cinnamoyl coa reductase 1 (CCR1)	0.776337	1.28607	3.71649	0.603651	0.58097	1
AT1G19130.1	CONTAINS InterPro DOMAIN/s: Protein of unknown function DUF985 (InterPro:IPR009327), RmlC-like jelly roll fold (InterPro:IPR014710)	0.263355	0.452037	5.67248	0.582595	0.582563	1
AT5G47500.1	Pectin lyase-like superfamily protein	0.29054	0.510444	7.1502	0.569191	0.586654	1
AT1G35680.1	Ribosomal protein L21	0.236017	0.423273	6.58982	0.5576	0.59554	1
AT1G69830.1	alpha-amylase-like 3 (AMY3)	-0.0825737	0.155191	83.3804	-0.532078	0.596087	1
AT1G71500.1	Rieske (2Fe-2S) domain-containing protein	-0.150024	0.280195	19.0629	-0.535426	0.598547	1
AT4G35100.1	plasma membrane intrinsic protein 3 (PIP3)	-0.289401	0.4902	2.76393	-0.590374	0.599706	1
AT4G02510.1	translocon at the outer envelope membrane of chloroplasts 159 (TOC159)	-0.496741	0.837051	2.61843	-0.593442	0.600192	1
AT4G20760.2	NAD(P)-binding Rossmann-fold superfamily protein	0.12658	0.238655	11.9414	0.530389	0.605565	1
AT1G70830.1	MLP-like protein 28 (MLP28)	0.0908849	0.176137	52.7281	0.51599	0.608018	1
AT2G04030.1	CR88	-0.0509228	0.101124	111.987	-0.503567	0.615555	1
AT2G14750.1	APS kinase (APK)	-0.061386	0.121009	23.8193	-0.507284	0.61662	1
AT5G06320.1	NDR1/HIN1-like 3 (NHL3)	0.164644	0.31226	5.54486	0.527265	0.618424	1
AT4G28480.1	DNAJ heat shock family protein	-0.0660127	0.128342	8.38314	-0.514349	0.620291	1
AT4G34350.1	4-hydroxy-3-methylbut-2-enyl diphosphate reductase (HDR)	0.0719264	0.142812	15.8497	0.503645	0.621438	1
AT3G53620.1;AT2G46860.1	pyrophosphorylase 4 (PPa4)	-0.395436	0.720765	2.79425	-0.548634	0.624029	1
AT1G32550.2	2Fe-2S ferredoxin-like superfamily protein	-0.0717209	0.141224	7.20879	-0.507854	0.626723	1
AT5G51720.1	2 iron, 2 sulfur cluster binding	-0.885525	1.66937	3.56787	-0.530454	0.627073	1
AT3G15190.1	chloroplast 30S ribosomal protein S20, putative	0.18821	0.35663	3.59278	0.527746	0.628567	1
AT4G38970.1	fructose-bisphosphate aldolase 2 (FBA2)	0.0558657	0.114828	45.4461	0.486516	0.628939	1
AT1G20190.1	expansin 11 (EXPA11)	0.165655	0.32969	7.29107	0.502457	0.630165	1
AT3G52560.4	ubiquitin E2 variant 1D-4 (UEV1D-4)	-0.305189	0.564527	2.51486	-0.540611	0.632914	1
AT3G23660.2	Sec23/Sec24 protein transport family protein	-0.203836	0.405468	4.43527	-0.502717	0.639111	1
AT5G10360.1	embryo defective 3010 (EMB3010)	0.197152	0.396963	5.26501	0.49665	0.639479	1
AT3G04610.1	flowering locus KH domain (FLK)	-0.0745823	0.156022	11.7661	-0.478024	0.641391	1
AT3G19760.1	eukaryotic initiation factor 4A-III (EIF4A-III)	-0.0365701	0.0784268	67.0889	-0.466296	0.642514	1
AT4G37925.1	subunit NDH-M of NAD(P)H:plastoquinone dehydrogenase complex (NDH-M)	0.712561	1.36498	2.51472	0.522032	0.644073	1
AT4G16143.1	importin alpha isoform 2 (IMPA-2)	-0.107956	0.230069	15.0162	-0.469232	0.645645	1
AT1G21770.1	Acyl-CoA N-acyltransferases (NAT) superfamily protein	0.176535	0.360195	4.68412	0.490109	0.646142	1
AT5G58140.1	phototropin 2 (PHOT2)	0.0881718	0.193599	32.1849	0.455435	0.651854	1
AT5G26360.1	TCP-1/cpn60 chaperonin family protein	-0.0255072	0.0564369	108.306	-0.45196	0.652202	1
AT5G55220.1	trigger factor type chaperone family protein	0.105655	0.234477	83.1829	0.450599	0.653451	1
AT1G21440.1	Phosphoenolpyruvate carboxylase family protein	0.358882	0.751063	4.82095	0.477833	0.653646	1
AT1G64200.1	vacuolar H+-ATPase subunit E isoform 3 (VHA-E3)	0.300769	0.63822	5.86981	0.471263	0.654457	1
AT4G23820.1	Pectin lyase-like superfamily protein	0.0573942	0.127418	34.216	0.45044	0.655235	1
AT5G47110.1	Chlorophyll A-B binding family protein	0.239336	0.482007	2.76598	0.496541	0.656267	1
AT1G50170.1	sirohydrochlorin ferrochelatase B (SIRB)	0.287267	0.592958	3.50464	0.484464	0.656751	1
AT4G34200.1	embryo sac development arrest 9 (EDA9)	0.100203	0.225777	60.9301	0.443813	0.65875	1
AT3G16230.10	Predicted eukaryotic LigT	0.217394	0.449727	3.184	0.483391	0.660126	1
AT5G17170.1	enhancer of sos3-1 (ENH1)	0.237003	0.503913	4.35073	0.470325	0.660741	1
AT5G61410.1	D-ribulose-5-phosphate-3-epimerase (RPE)	-0.192336	0.435511	28.791	-0.441633	0.662054	1
AT5G45620.1	Proteasome component (PCI) domain protein	0.122084	0.274397	13.7991	0.444916	0.66328	1
AT1G03400.2	2-oxoglutarate (2OG) and Fe(II)-dependent oxygenase superfamily protein	-0.0850477	0.192338	18.4295	-0.442179	0.663505	1
AT4G29510.1	arginine methyltransferase 11 (PRMT11)	-0.124828	0.27547	5.58606	-0.453146	0.667509	1
AT1G79280.2	nuclear pore anchor (NUA)	0.272366	0.564749	2.51393	0.482279	0.668416	1
AT3G52960.1	Thioredoxin superfamily protein	0.176329	0.400212	10.0755	0.44059	0.668812	1
AT1G52410.2	TSK-associating protein 1 (TSA1)	0.0716477	0.161894	6.06682	0.442559	0.673427	1
AT1G49650.1	alpha/beta-Hydrolases superfamily protein	-0.0951594	0.213168	4.3304	-0.446406	0.676727	1
AT5G41790.1	COP1-interactive protein 1 (CIP1)	-0.209931	0.459681	3.09064	-0.456687	0.678088	1
AT2G04160.1	AUXIN-INDUCED IN ROOT CULTURES 3 (AIR3)	0.212589	0.464398	2.75941	0.457774	0.680729	1
AT3G44860.1	farnesoic acid carboxyl-O-methyltransferase (FAMT)	0.290097	0.654745	3.50041	0.443069	0.683697	1
AT2G21385.1	unknown protein	0.311796	0.73971	5.73778	0.421511	0.688715	1
AT3G12915.1	Ribosomal protein S5/Elongation factor G/III/V family protein	-0.0506007	0.12255	9.10713	-0.4129	0.689232	1
AT3G18860.1	transducin family protein / WD-40 repeat family protein	-0.236699	0.567015	4.94857	-0.417447	0.693844	1
AT2G47450.1	CHAOS (CAO)	-0.157958	0.390204	9.97985	-0.404808	0.694159	1
AT1G52510.1	alpha/beta-Hydrolases superfamily protein	-0.0579142	0.147737	45.0959	-0.392009	0.696898	1
AT4G11420.1	eukaryotic translation initiation factor 3A (EIF3A)	-0.10076	0.255849	19.3317	-0.393825	0.69802	1
AT1G20950.1	Phosphofructokinase family protein	-0.0418999	0.107889	53.0537	-0.38836	0.699304	1
AT1G59710.2	FUNCTIONS IN: molecular_function unknown	0.237837	0.572462	3.77578	0.415463	0.700319	1
AT5G40200.1	DegP protease 9 (DegP9)	-0.172603	0.417459	3.86563	-0.413462	0.701171	1
AT4G16060.1	unknown protein	-0.241785	0.569977	2.62523	-0.424201	0.703737	1
AT3G54840.1	ARA6	0.202609	0.496142	3.92778	0.40837	0.704282	1
AT1G54100.1	aldehyde dehydrogenase 7B4 (ALDH7B4)	0.0641552	0.167232	21.3766	0.38363	0.705041	1
AT5G05370.1;AT3G10860.1	Cytochrome b-c1 complex, subunit 8 protein	0.237867	0.580413	3.53396	0.409824	0.70554	1
AT3G44720.1	arogenate dehydratase 4 (ADT4)	0.229095	0.587801	8.76862	0.389749	0.706019	1
AT1G76150.1	enoyl-CoA hydratase 2 (ECH2)	0.101199	0.243503	2.92247	0.415597	0.706328	1
AT5G10240.1	asparagine synthetase 3 (ASN3)	-0.7248	1.7819	3.37923	-0.406757	0.708601	1
AT5G11770.1	NADH-ubiquinone oxidoreductase 20 kDa subunit, mitochondrial	0.125848	0.332495	9.55496	0.378496	0.713336	1
AT1G06950.1	translocon at the inner envelope membrane of chloroplasts 110 (TIC110)	-0.118448	0.321402	16.6006	-0.368535	0.717132	1
AT5G63840.2	RADIAL SWELLING 3 (RSW3)	0.150942	0.408867	14.2193	0.369172	0.717439	1
AT4G28750.1	PSA E1 KNOCKOUT (PSAE-1)	0.149107	0.402038	10.164	0.370877	0.718342	1
AT1G64550.1	general control non-repressible 3 (GCN3)	0.0408428	0.112957	41.7005	0.361579	0.719492	1
AT5G47770.1	farnesyl diphosphate synthase 1 (FPS1)	-0.456517	1.18459	3.85311	-0.385379	0.720281	1
AT5G17380.1	Thiamine pyrophosphate dependent pyruvate decarboxylase family protein	0.029803	0.0841698	29.2487	0.354082	0.725817	1
AT3G62940.2	Cysteine proteinases superfamily protein	-0.169648	0.443766	2.84046	-0.382292	0.729041	1
AT4G31390.1	Protein kinase superfamily protein	-0.29693	0.777213	2.61799	-0.382045	0.731289	1
AT3G23920.1	beta-amylase 1 (BAM1)	0.0870323	0.239249	4.73197	0.363774	0.731711	1
AT5G51880.1	2-oxoglutarate (2OG) and Fe(II)-dependent oxygenase superfamily protein	0.186191	0.494575	2.71886	0.376467	0.734001	1
AT5G40810.1;AT3G27240.1	Cytochrome C1 family	0.102911	0.291844	6.60529	0.352623	0.735353	1
AT4G30530.1	Class I glutamine amidotransferase-like superfamily protein	-0.0348468	0.101959	21.3871	-0.341772	0.735858	1
AT5G27770.1	Ribosomal L22e protein family	0.0550298	0.157291	5.86851	0.34986	0.738657	1
AT5G15090.1	voltage dependent anion channel 3 (VDAC3)	-0.114939	0.334292	7.39052	-0.343828	0.740551	1
AT3G10670.1	non-intrinsic ABC protein 7 (NAP7)	0.0626475	0.187087	24.5178	0.334857	0.740581	1
AT2G05830.1	NagB/RpiA/CoA transferase-like superfamily protein	-0.0193706	0.0582899	28.4424	-0.332315	0.742088	1
AT3G09630.1	Ribosomal protein L4/L1 family	0.133797	0.379071	3.34147	0.35296	0.745229	1
AT1G50510.1	indigoidine synthase A family protein	0.0868716	0.26024	9.81581	0.333814	0.745542	1
AT5G62350.1	Plant invertase/pectin methylesterase inhibitor superfamily protein	0.143802	0.409656	3.17912	0.351032	0.74755	1
AT5G66420.2	CONTAINS InterPro DOMAIN/s: Uncharacterised conserved protein UCP033271 (InterPro:IPR008322), TIM-barrel signal transduction protein, predicted (InterPro:IPR009215)	-0.0957753	0.296594	56	-0.322917	0.747961	1
AT1G67700.2	unknown protein	-0.107219	0.331443	33.6412	-0.323492	0.748325	1
ATCG00130.1	ATPF	0.0281458	0.089778	28.7497	0.313504	0.756161	1
AT4G16190.1	Papain family cysteine protease	-0.149828	0.439307	2.84726	-0.341055	0.756666	1
AT2G20580.1	26S proteasome regulatory subunit S2 1A (RPN1A)	-0.0135178	0.0434533	41.8791	-0.311087	0.757277	1
AT4G02290.1	glycosyl hydrolase 9B13 (GH9B13)	0.160094	0.482881	2.91984	0.331539	0.762602	1
AT2G39330.2	jacalin-related lectin 23 (JAL23)	-0.116366	0.373789	8.88856	-0.311315	0.762738	1
AT5G19140.1	AILP1	-0.0233135	0.075967	12.9063	-0.30689	0.763823	1
AT3G22200.2	POLLEN-PISTIL INCOMPATIBILITY 2 (POP2)	0.0458324	0.151873	40.5122	0.30178	0.764364	1
AT4G19710.2	aspartate kinase-homoserine dehydrogenase ii (AK-HSDH II)	-0.0294545	0.0974367	25.1969	-0.302293	0.76491	1
AT3G16910.1	acyl-activating enzyme 7 (AAE7)	0.0702144	0.233717	26.5418	0.300425	0.766194	1
AT3G49240.1	embryo defective 1796 (emb1796)	-0.151974	0.46387	2.77163	-0.327622	0.766365	1
AT3G02510.1	Regulator of chromosome condensation (RCC1) family protein	-0.186278	0.564653	2.51431	-0.329897	0.767	1
ATCG00770.1	ribosomal protein S8 (RPS8)	-0.103563	0.333228	5.48382	-0.310787	0.767433	1
AT5G05590.1	phosphoribosylanthranilate isomerase 2 (PAI2)	-0.0906292	0.296717	6.52608	-0.30544	0.769542	1
AT1G15930.1	Ribosomal protein L7Ae/L30e/S12e/Gadd45 family protein	0.0399686	0.132247	5.52328	0.302227	0.773534	1
AT3G09810.1	isocitrate dehydrogenase VI (IDH-VI)	-0.0189184	0.0649262	20.3774	-0.291383	0.773704	1
AT5G24710.1	Transducin/WD40 repeat-like superfamily protein	0.136286	0.441031	2.84046	0.309017	0.778576	1
AT5G42220.1	Ubiquitin-like superfamily protein	-0.0851058	0.274916	2.7414	-0.30957	0.778905	1
ATMG00160.1	cytochrome oxidase 2 (COX2)	-0.206528	0.710815	5.89732	-0.290551	0.781341	1
AT4G14680.2	APS3	-0.167184	0.580721	7.17981	-0.287891	0.781563	1
AT1G10670.3	ATP-citrate lyase A-1 (ACLA-1)	0.173392	0.589856	2.89875	0.293957	0.788575	1
AT3G10230.1	lycopene cyclase (LYC)	0.13835	0.471919	2.76396	0.293166	0.790011	1
AT1G02930.1	glutathione S-transferase 6 (GSTF6)	1.34276	4.8534	4.55489	0.276663	0.794148	1
AT5G25610.1	RESPONSIVE TO DESSICATION 22 (RD22)	-0.145043	0.542106	9.21662	-0.267555	0.794933	1
AT5G37510.2	embryo defective 1467 (EMB1467)	-0.0569174	0.218038	55.2062	-0.261043	0.79503	1
AT5G19350.1	RNA-binding (RRM/RBD/RNP motifs) family protein	0.0723505	0.270206	5.44661	0.267761	0.798731	1
AT5G46580.1	pentatricopeptide (PPR) repeat-containing protein	-0.115473	0.420919	3.16722	-0.274335	0.800756	1
AT4G28250.1	expansin B3 (EXPB3)	0.0626088	0.235512	4.18335	0.265842	0.802952	1
AT3G01980.3	NAD(P)-binding Rossmann-fold superfamily protein	0.162975	0.6141	3.79924	0.265388	0.804483	1
AT1G28200.1	FH interacting protein 1 (FIP1)	0.207094	0.759547	2.63454	0.272655	0.805064	1
AT4G10840.1	Tetratricopeptide repeat (TPR)-like superfamily protein	0.0555181	0.229296	8.55596	0.242124	0.814388	1
AT5G19850.1	alpha/beta-Hydrolases superfamily protein	-0.15106	0.594481	2.71867	-0.254105	0.817402	1
AT5G50850.1	MACCI-BOU (MAB1)	-0.0103398	0.0448898	58.3233	-0.230336	0.818636	1
AT4G11150.1	vacuolar ATP synthase subunit E1 (TUF)	-0.0232705	0.103966	43.6321	-0.223827	0.823936	1
AT3G13800.1	Metallo-hydrolase/oxidoreductase superfamily protein	-0.211193	0.861074	2.51401	-0.245267	0.824868	1
AT1G20220.1	Alba DNA/RNA-binding protein	-0.0775716	0.336213	3.55349	-0.230721	0.830194	1
AT5G11810.1	unknown protein	1.05059	4.46236	2.52642	0.235433	0.831629	1
AT3G62770.1	AtATG18a	-0.0897681	0.415623	8.95063	-0.215984	0.833842	1
AT3G06483.1	pyruvate dehydrogenase kinase (PDK)	0.128065	0.56468	2.51427	0.226793	0.837736	1
AT5G41950.1	Tetratricopeptide repeat (TPR)-like superfamily protein	-0.0273969	0.129948	8.22953	-0.210829	0.838148	1
AT1G64190.1	6-phosphogluconate dehydrogenase family protein	-0.0662356	0.313487	7.29209	-0.211287	0.838448	1
AT5G01410.1	REDUCED SUGAR RESPONSE 4 (RSR4)	0.0326681	0.160019	29.9043	0.204152	0.839618	1
AT3G06810.1	IBA-RESPONSE 3 (IBR3)	-0.028406	0.139357	30.3795	-0.203836	0.839841	1
AT4G25630.1	fibrillarin 2 (FIB2)	-0.0961467	0.435298	2.84844	-0.220876	0.840066	1
AT1G72730.1	DEA(D/H)-box RNA helicase family protein	-0.0956589	0.435746	2.84727	-0.219529	0.841026	1
AT2G17230.1	EXORDIUM like 5 (EXL5)	0.102679	0.4695	2.76393	0.2187	0.842024	1
AT1G52570.1	phospholipase D alpha 2 (PLDALPHA2)	0.130028	0.64166	4.51569	0.202643	0.848223	1
AT1G72930.1	toll/interleukin-1 receptor-like (TIR)	-0.124823	0.604096	2.89174	-0.206627	0.849989	1
AT5G63890.2	histidinol dehydrogenase (HDH)	-0.0313563	0.154959	2.70907	-0.202352	0.853868	1
AT3G23400.1	fibrillin 4 (FIB4)	0.0236694	0.128094	30.6009	0.184782	0.854619	1
AT3G06860.1	multifunctional protein 2 (MFP2)	-0.025807	0.130709	3.05264	-0.197439	0.855902	1
AT2G14880.1;AT4G34290.1	SWIB/MDM2 domain superfamily protein	-0.0249871	0.134026	8.461	-0.186434	0.856497	1
AT3G13330.1	proteasome activating protein 200 (PA200)	-0.112219	0.564682	2.51419	-0.19873	0.857426	1
AT3G61470.1	photosystem I light harvesting complex gene 2 (LHCA2)	-0.148748	0.82542	10.8655	-0.180209	0.860306	1
AT1G31730.1	Adaptin family protein	-0.0946861	0.490854	2.64023	-0.192901	0.860901	1
AT2G32700.7	LEUNIG_homolog (LUH)	-0.0340366	0.186937	6.20934	-0.182075	0.861323	1
AT4G31530.2	NAD(P)-binding Rossmann-fold superfamily protein	0.812758	4.24127	2.53667	0.191631	0.862315	1
AT5G51750.1	subtilase 1.3 (SBT1.3)	0.068301	0.385084	10.9681	0.177366	0.862454	1
AT5G02490.1	Heat shock protein 70 (Hsp 70) family protein	0.0955789	0.514531	2.88418	0.185759	0.864925	1
AT1G23960.1	Protein of unknown function (DUF626)	0.0702876	0.402029	3.85203	0.174832	0.870014	1
AT4G24800.1	MA3 domain-containing protein	-0.0327113	0.198574	32.4594	-0.164731	0.870177	1
AT3G15180.2	ARM repeat superfamily protein	-0.0429073	0.245614	2.81462	-0.174694	0.873122	1
AT5G12470.1	Protein of unknown function (DUF3411)	0.0289654	0.178344	9.85214	0.162413	0.874264	1
AT3G08920.1	Rhodanese/Cell cycle control phosphatase superfamily protein	0.0396143	0.242238	4.87066	0.163535	0.876665	1
AT1G75950.1	S phase kinase-associated protein 1 (SKP1)	0.083948	0.500982	2.67924	0.167567	0.878758	1
AT3G01540.2	DEAD box RNA helicase 1 (DRH1)	-0.0766833	0.46795	2.76399	-0.163871	0.881072	1
AT2G31060.3	elongation factor family protein	0.0747585	0.468015	2.76395	0.159735	0.884039	1
AT5G59290.2	UDP-glucuronic acid decarboxylase 3 (UXS3)	-0.124517	0.798675	2.51393	-0.155905	0.88776	1
AT1G76550.1	Phosphofructokinase family protein	-0.0225592	0.155774	7.9229	-0.14482	0.888469	1
AT3G63490.1	Ribosomal protein L1p/L10e family	0.00886487	0.0663609	74.9374	0.133586	0.894088	1
AT3G63160.1	FUNCTIONS IN: molecular_function unknown	-0.0544112	0.388002	4.8559	-0.140234	0.894105	1
AT5G51070.1	EARLY RESPONSIVE TO DEHYDRATION 1 (ERD1)	-0.0235587	0.183001	18.5262	-0.128736	0.898954	1
AT5G41210.1	glutathione S-transferase THETA 1 (GSTT1)	-0.0111385	0.0841969	3.48557	-0.132291	0.902031	1
AT2G26230.1	uricase / urate oxidase / nodulin 35, putative	0.0870892	0.666382	3.62242	0.13069	0.902952	1
AT3G32930.1	unknown protein	-0.0570158	0.467388	2.76393	-0.121988	0.911229	1
AT1G27530.1	CONTAINS InterPro DOMAIN/s: Ubiquitin-conjugating enzyme/RWD-like (InterPro:IPR016135), Ubiquitin-fold modifier-conjugating enzyme 1 (InterPro:IPR014806)	0.00507423	0.0437315	5.5327	0.116032	0.911723	1
AT3G12050.1	Aha1 domain-containing protein	-0.0281076	0.255257	14.837	-0.110115	0.913794	1
AT5G08450.1	CONTAINS InterPro DOMAIN/s: Histone deacetylation protein Rxt3 (InterPro:IPR013951)	0.0551315	0.47544	2.76062	0.115959	0.915598	1
AT4G15420.2	Ubiquitin fusion degradation UFD1 family protein	0.0730504	0.639948	3.20344	0.114151	0.915901	1
AT3G48090.1	enhanced disease susceptibility 1 (EDS1)	0.0424761	0.441663	9.50923	0.0961732	0.92538	1
AT5G57015.1;AT4G26100.1;AT1G72710.1	casein kinase I-like 12 (ckl12)	-0.0493116	0.499606	2.68142	-0.0987011	0.928282	1
AT1G67840.1	chloroplast sensor kinase (CSK)	0.0450991	0.46987	2.79894	0.0959819	0.929989	1
AT1G09750.1	Eukaryotic aspartyl protease family protein	0.0465376	0.488533	2.84378	0.09526	0.93042	1
AT5G13520.1	peptidase M1 family protein	0.0300455	0.355612	5.06925	0.0844896	0.935903	1
AT1G71220.3	EMS-mutagenized bri1 suppressor 1 (EBS1)	-0.0439122	0.502711	2.74452	-0.0873508	0.93637	1
AT1G79010.1	Alpha-helical ferredoxin	0.0405336	0.470624	2.75457	0.0861273	0.937238	1
AT5G08280.1	hydroxymethylbilane synthase (HEMC)	-0.0455076	0.602362	44.4761	-0.0755486	0.940117	1
AT4G17370.1	Oxidoreductase family protein	-0.00736275	0.092854	3.07379	-0.0792938	0.94168	1
AT2G18230.1	pyrophosphorylase 2 (PPa2)	0.0651216	0.809312	2.52967	0.0804653	0.941797	1
AT2G26080.1	glycine decarboxylase P-protein 2 (GLDP2)	0.00327448	0.0483083	60.764	0.067783	0.946181	1
AT2G21280.2	SULA	0.00348202	0.0496225	5.93226	0.0701702	0.946364	1
AT3G24430.1	HIGH-CHLOROPHYLL-FLUORESCENCE 101 (HCF101)	-0.00316028	0.0477144	70.0519	-0.0662333	0.947381	1
AT3G06720.1	importin alpha isoform 1 (IMPA-1)	-0.00932026	0.133272	2.84046	-0.0699339	0.948876	1
AT3G04600.1	Nucleotidylyl transferase superfamily protein	-0.00301678	0.043773	2.84683	-0.0689186	0.949607	1
AT1G64790.2	ILITYHIA (ILA)	0.0345689	0.502753	2.68025	0.0687593	0.949983	1
AT5G57030.1	LUTEIN DEFICIENT 2 (LUT2)	0.00970179	0.144124	2.90418	0.0673156	0.950695	1
AT1G02170.1	metacaspase 1 (AMC1)	-0.01266	0.200972	5.31088	-0.0629936	0.952074	1
AT5G04140.2	glutamate synthase 1 (GLU1)	0.00181469	0.0321126	161.318	0.05651	0.955005	1
AT5G38420.1;AT5G38410.3	Ribulose bisphosphate carboxylase (small chain) family protein	0.00194131	0.0361848	35.396	0.05365	0.957516	1
AT1G48090.2	calcium-dependent lipid-binding family protein	-0.00198811	0.037053	3.01293	-0.0536559	0.960569	1
AT2G45820.1	Remorin family protein	-0.0220583	0.444899	2.64861	-0.0495805	0.963953	1
AT1G69840.1	SPFH/Band 7/PHB domain-containing membrane-associated protein family	0.000769224	0.0185102	5.27462	0.0415568	0.96838	1
AT1G59359.1;AT1G58983.1;AT1G58684.1;AT1G58380.1	Ribosomal protein S5 family protein	1.39223	33.4097	2.51477	0.0416715	0.969841	1
AT4G02580.1	NADH-ubiquinone oxidoreductase 24 kDa subunit, putative	-0.00112389	0.0297176	16.5356	-0.0378191	0.970285	1
AT1G67370.1	ASYNAPTIC 1 (ASY1)	-0.0157766	0.398544	2.76376	-0.0395856	0.971107	1
AT1G15690.1	AVP1	0.00120813	0.0359618	31.7701	0.0335949	0.97341	1
ATCG00380.1	chloroplast ribosomal protein S4 (RPS4)	-0.00766616	0.227506	20.0196	-0.0336965	0.973453	1
AT3G27380.1;AT5G40650.1	succinate dehydrogenase 2-1 (SDH2-1)	-0.00923103	0.275424	2.82696	-0.0335157	0.975488	1
AT4G14070.1	acyl-activating enzyme 15 (AAE15)	-0.00931498	0.32271	7.3302	-0.0288649	0.977743	1
AT2G25110.1	stromal cell-derived factor 2-like protein precursor (SDF2)	-1.1904	39.5625	2.51434	-0.030089	0.97822	1
AT4G28030.1	Acyl-CoA N-acyltransferases (NAT) superfamily protein	-1.07254	35.9401	2.51441	-0.0298426	0.978398	1
AT1G09630.1	RAB GTPase 11C (RAB11c)	0.00546944	0.197268	3.25394	0.027726	0.979495	1
AT3G53180.1	glutamate-ammonia ligases	0.00381314	0.137163	2.83997	0.0278	0.979659	1
AT3G57410.1	villin 3 (VLN3)	0.000151613	0.00658866	46.1804	0.0230112	0.98174	1
AT4G01690.1	PPOX	0.000148602	0.00669353	36.3172	0.0222008	0.982409	1
AT1G12900.5	glyceraldehyde 3-phosphate dehydrogenase A subunit 2 (GAPA-2)	-0.000238243	0.0107776	52.9627	-0.0221054	0.982447	1
AT1G17290.1	alanine aminotransferas (AlaAT1)	9.75583e-05	0.00465189	24.0632	0.0209717	0.983441	1
AT3G61440.1	cysteine synthase C1 (CYSC1)	0.000273326	0.0145932	48.6348	0.0187297	0.985133	1
AT5G22630.1	arogenate dehydratase 5 (ADT5)	-0.000630047	0.033817	3.55542	-0.0186311	0.986133	1
AT1G24020.1	MLP-like protein 423 (MLP423)	0.00236682	0.135485	25.5744	0.0174692	0.986198	1
AT3G12670.1	embryo defective 2742 (emb2742)	0.000130308	0.00788103	9.30775	0.0165344	0.987157	1
AT4G34700.1	LYR family of Fe/S cluster biogenesis protein	-0.258488	15.6868	3.51296	-0.0164781	0.987745	1
AT3G13060.2	evolutionarily conserved C-terminal region 5 (ECT5)	-0.000144028	0.0103351	4.5105	-0.0139358	0.989476	1
AT2G36530.1	LOW EXPRESSION OF OSMOTICALLY RESPONSIVE GENES 2 (LOS2)	8.76519e-05	0.00671859	63.7605	0.0130462	0.989632	1
AT3G58560.1	DNAse I-like superfamily protein	-0.0485471	3.74022	3.55771	-0.0129797	0.990339	1
AT5G06290.1	2-cysteine peroxiredoxin B (2-Cys Prx B)	0.109877	8.57015	2.51706	0.0128209	0.990717	1
AT4G15520.1	tRNA/rRNA methyltransferase (SpoU) family protein	-0.000577289	0.0472373	3.44671	-0.012221	0.990923	1
AT4G20360.1	RAB GTPase homolog E1B (RABE1b)	-5.21558e-05	0.00483152	195.141	-0.0107949	0.991398	1
AT4G09730.1	RH39 (RH39)	0.00493717	0.468852	2.75272	0.0105303	0.992314	1
AT1G32500.1	non-intrinsic ABC protein 6 (NAP6)	-2.60911e-05	0.00273849	61.2781	-0.00952755	0.992429	1
AT1G01960.1	embryo sac development arrest 10 (EDA10)	-0.164546	15.7571	2.51495	-0.0104427	0.992439	1
AT5G27390.2	Mog1/PsbP/DUF1795-like photosystem II reaction center PsbP family protein	0.862758	93.7587	2.51395	0.0092019	0.993338	1
AT3G63460.1	transducin family protein / WD-40 repeat family protein	-1.3685e-05	0.00194331	23.7487	-0.00704211	0.99444	1
AT5G22880.1	histone B2 (HTB2)	0.404144	54.621	2.51424	0.00739906	0.994643	1
AT5G52820.1	WD-40 repeat family protein / notchless protein, putative	-0.000142681	0.0209081	3.49927	-0.00682419	0.994926	1
AT4G00165.1	Bifunctional inhibitor/lipid-transfer protein/seed storage 2S albumin superfamily protein	0.341466	49.8623	2.51677	0.00684819	0.995041	1
AT1G12840.1	DE-ETIOLATED 3 (DET3)	4.08486e-05	0.00710314	36.3333	0.00575078	0.995443	1
AT3G21110.1	purin 7 (PUR7)	0.000164992	0.032717	3.50871	0.00504301	0.99625	1
AT5G15200.1	Ribosomal protein S4	1.23967e-05	0.00278793	10.2594	0.00444657	0.996537	1
AT1G02920.1	glutathione S-transferase 7 (GSTF7)	0.00197582	0.447754	4.10197	0.00441273	0.996685	1
AT3G01120.1	METHIONINE OVERACCUMULATION 1 (MTO1)	0.120137	26.8869	2.5141	0.00446825	0.996765	1
AT3G29320.1	Glycosyl transferase, family 35	3.69387e-06	0.000979017	79.4605	0.00377304	0.996999	1
AT5G04740.1	ACT domain-containing protein	-0.0280663	10.1769	2.51528	-0.00275785	0.998003	1
AT1G09795.1	ATP phosphoribosyl transferase 2 (ATP-PRT2)	2.91724e-06	0.00118878	18.9879	0.00245399	0.998068	1
ATMG00510.1	NADH dehydrogenase subunit 7 (NAD7)	-2.73537e-06	0.00111651	16.8795	-0.00244992	0.998074	1
AT5G35590.1	proteasome alpha subunit A1 (PAA1)	3.72169e-06	0.00174545	10.453	0.00213222	0.998339	1
AT5G60600.1	4-hydroxy-3-methylbut-2-enyl diphosphate synthase (HDS)	-1.07653e-06	0.000537807	69.7313	-0.0020017	0.998409	1
AT4G27000.1	ATRBP45C	1.98269e-05	0.0110549	3.58358	0.0017935	0.998664	1
AT1G30360.1	early-responsive to dehydration 4 (ERD4)	-1.56191e-06	0.000975914	7.53382	-0.00160046	0.998765	1
AT1G80410.2	EMBRYO DEFECTIVE 2753 (EMB2753)	-1.03709e-06	0.000807433	74.0565	-0.00128442	0.998979	1
AT3G57610.1	adenylosuccinate synthase (ADSS)	8.56561e-07	0.000714776	32.0765	0.00119836	0.999051	1
AT5G13030.1	unknown protein	4.38923e-07	0.000391648	12.6049	0.00112071	0.999123	1
AT1G17100.1	SOUL heme-binding family protein	1.48164e-06	0.00139881	8.80754	0.00105922	0.999178	1
AT5G38520.2	alpha/beta-Hydrolases superfamily protein	-2.72798e-07	0.000284988	13.5147	-0.000957225	0.99925	1
AT4G01150.1	unknown protein	1.24581e-06	0.00146645	7.06559	0.000849543	0.999346	1
AT1G22940.1	THIAMINE REQUIRING 1 (TH1)	1.46136e-07	0.000202018	17.5954	0.00072338	0.999431	1
AT2G38270.1	CAX-interacting protein 2 (CXIP2)	-8.13847e-08	0.000134321	26.4849	-0.000605895	0.999521	1
AT1G43190.1	polypyrimidine tract-binding protein 3 (PTB3)	-6.88928e-07	0.00116145	16.2709	-0.00059316	0.999534	1
AT4G30160.2	villin 4 (VLN4)	-2.99013e-07	0.000573179	11.7994	-0.000521675	0.999592	1
AT5G41520.1	RNA binding Plectin/S10 domain-containing protein	4.40939e-07	0.000913703	6.75536	0.000482584	0.999629	1
AT2G26340.2	unknown protein	1.87203e-05	0.0387283	2.99533	0.000483374	0.999645	1
AT3G13110.1	serine acetyltransferase 2	-4.34973e-08	0.000100261	18.6765	-0.00043384	0.999658	1
AT5G53460.1	NADH-dependent glutamate synthase 1 (GLT1)	4.63195e-08	0.000107802	60.9752	0.000429673	0.999659	1
AT4G17090.1	chloroplast beta-amylase (CT-BMY)	-9.83439e-08	0.000229456	80.6164	-0.000428596	0.999659	1
AT4G02930.1	GTP binding Elongation factor Tu family protein	-1.17284e-07	0.000300021	87.2624	-0.000390917	0.999689	1
AT5G26830.1	Threonyl-tRNA synthetase	-2.47693e-08	6.97769e-05	92.296	-0.000354978	0.999718	1
AT5G48790.1	FUNCTIONS IN: molecular_function unknown	0.538692	1517.49	2.51569	0.000354988	0.999743	1
AT5G43940.2	sensitive to hot temperatures 5 (HOT5)	1.90278e-08	6.15908e-05	86.4193	0.000308938	0.999754	1
AT4G39520.1	GTP-binding protein-related	-3.94193e-08	0.000132158	21.4039	-0.000298275	0.999765	1
AT3G18780.2	actin 2 (ACT2)	-4.12861e-08	0.000144245	7.5693	-0.000286222	0.999779	1
AT1G18450.1	actin-related protein 4 (ARP4)	1.08149e-06	0.00381629	4.60885	0.000283387	0.999786	1
AT2G45770.1	CPFTSY	-2.2719e-08	8.57771e-05	21.928	-0.000264861	0.999791	1
AT3G52930.1	Aldolase superfamily protein	2.90311e-08	0.000110387	49.8125	0.000262995	0.999791	1
AT5G51110.1	Transcriptional coactivator/pterin dehydratase	-1.28456e-08	5.07873e-05	31.423	-0.00025293	0.9998	1
AT2G01350.1	quinolinate phoshoribosyltransferase (QPT)	-1.84015e-08	7.27122e-05	25.0625	-0.000253073	0.9998	1
AT3G19130.1	RNA-binding protein 47B (RBP47B)	2.16621e-08	9.5696e-05	8.50307	0.000226364	0.999825	1
AT3G28220.1	TRAF-like family protein	-2.70073e-07	0.00118428	3.57568	-0.000228048	0.99983	1
AT1G12770.1	embryo defective 1586 (EMB1586)	1.30824e-08	7.30218e-05	15.7977	0.000179158	0.999859	1
AT5G19370.1	rhodanese-like domain-containing protein / PPIC-type PPIASE domain-containing protein	6.78759e-09	4.31655e-05	18.5376	0.000157245	0.999876	1
AT1G52400.1	beta glucosidase 18 (BGLU18)	5.37136e-08	0.00038163	79.8622	0.000140748	0.999888	1
AT3G53430.1	Ribosomal protein L11 family protein	1.58838e-08	0.00012596	22.0909	0.000126102	0.999901	1
AT4G28730.1	Glutaredoxin family protein	-3.55991e-08	0.000269785	4.31058	-0.000131954	0.999901	1
AT4G25080.6	magnesium-protoporphyrin IX methyltransferase (CHLM)	4.1717e-09	3.36183e-05	80.4137	0.00012409	0.999901	1
AT5G38530.1	tryptophan synthase beta type 2 (TSBtype2)	-4.57263e-09	3.68963e-05	33.2767	-0.000123932	0.999902	1
AT1G57720.1	Translation elongation factor EF1B, gamma chain	4.08306e-09	3.33351e-05	43.5869	0.000122485	0.999903	1
AT5G64460.10	Phosphoglycerate mutase family protein	-3.0446e-09	2.55262e-05	46.3122	-0.000119274	0.999905	1
AT1G30580.1	GTP binding	1.27302e-08	0.000110141	32.0291	0.000115581	0.999908	1
AT5G11680.1	FUNCTIONS IN: molecular_function unknown	-1.06407e-08	9.11165e-05	6.87012	-0.000116781	0.99991	1
AT5G38430.1	Ribulose bisphosphate carboxylase (small chain) family protein	1.16704e-08	0.000106311	20.5197	0.000109776	0.999913	1
AT2G20420.1	ATP citrate lyase (ACL) family protein	2.91459e-08	0.000267569	22.9435	0.000108928	0.999914	1
ATCG01240.1;ATCG00900.1	ribosomal protein S7 (RPS7.2)	6.98388e-09	6.47768e-05	7.29063	0.000107815	0.999917	1
AT1G66670.1	CLP protease proteolytic subunit 3 (CLPP3)	2.43681e-09	2.41322e-05	33.2357	0.000100978	0.99992	1
AT1G79530.1	glyceraldehyde-3-phosphate dehydrogenase of plastid 1 (GAPCP-1)	-1.64557e-09	1.67458e-05	16.5192	-9.8268e-05	0.999923	1
AT3G48870.1	HSP93-III	-2.13053e-09	2.21301e-05	26.9279	-9.62732e-05	0.999924	1
AT3G55280.1;AT2G39460.1	ribosomal protein L23AB (RPL23AB)	8.06006e-09	8.6646e-05	11.2797	9.30228e-05	0.999927	1
AT2G47470.1	UNFERTILIZED EMBRYO SAC 5 (UNE5)	1.44205e-08	0.000157602	39.9504	9.14994e-05	0.999927	1
AT5G62200.1	Embryo-specific protein 3, (ATS3)	-4.26699e-08	0.000483175	3.61883	-8.83115e-05	0.999934	1
AT4G37870.1	phosphoenolpyruvate carboxykinase 1 (PCK1)	4.06045e-09	4.93603e-05	48.151	8.22614e-05	0.999935	1
AT5G01530.1	light harvesting complex photosystem II (LHCB4.1)	1.75768e-08	0.000227625	16.8166	7.7218e-05	0.999939	1
AT5G45500.1	RNI-like superfamily protein	0.386271	4927.29	3.51275	7.83942e-05	0.999942	1
AT5G15650.1	reversibly glycosylated polypeptide 2 (RGP2)	-2.05647e-09	2.93948e-05	26.5078	-6.99603e-05	0.999945	1
AT5G61780.1	TUDOR-SN protein 2 (Tudor2)	2.61346e-09	3.75792e-05	31.4873	6.95456e-05	0.999945	1
AT3G04880.1	DNA-DAMAGE-REPAIR/TOLERATION 2 (DRT102)	-7.02622e-08	0.000954431	3.59297	-7.36168e-05	0.999945	1
AT1G20630.1	catalase 1 (CAT1)	2.47227e-09	3.5792e-05	26.2686	6.90732e-05	0.999945	1
AT2G38750.1	annexin 4 (ANNAT4)	8.48909e-10	1.22995e-05	22.8704	6.90199e-05	0.999946	1
AT1G73600.2	S-adenosyl-L-methionine-dependent methyltransferases superfamily protein	-9.67329e-10	1.41938e-05	57.668	-6.81516e-05	0.999946	1
AT2G33150.1	peroxisomal 3-ketoacyl-CoA thiolase 3 (PKT3)	4.18907e-09	6.36842e-05	59.812	6.57789e-05	0.999948	1
AT1G27450.3	adenine phosphoribosyl transferase 1 (APT1)	-2.97656e-09	4.48273e-05	15.0466	-6.64006e-05	0.999948	1
AT2G45710.1;AT3G61110.1	Zinc-binding ribosomal protein family protein	-1.44304e-08	0.000207125	3.61393	-6.96698e-05	0.999948	1
AT4G38220.2	Peptidase M20/M25/M40 family protein	1.38154e-09	2.12162e-05	69.711	6.5117e-05	0.999948	1
AT3G08940.2	light harvesting complex photosystem II (LHCB4.2)	-3.65508e-09	5.67936e-05	17.8026	-6.43572e-05	0.999949	1
AT5G67030.1	ABA DEFICIENT 1 (ABA1)	-9.06937e-10	1.49746e-05	52.6724	-6.0565e-05	0.999952	1
AT5G14320.1	Ribosomal protein S13/S18 family	1.23355e-09	2.05809e-05	22.4601	5.99367e-05	0.999953	1
AT5G48930.1	hydroxycinnamoyl-CoA shikimate/quinate hydroxycinnamoyl transferase (HCT)	-2.43553	39239.2	4.50745	-6.20687e-05	0.999953	1
AT5G12250.1	beta-6 tubulin (TUB6)	-4.01276e-09	6.65313e-05	5.43949	-6.03138e-05	0.999954	1
AT2G34560.2	P-loop containing nucleoside triphosphate hydrolases superfamily protein	-3.90621e-09	6.96975e-05	27.4955	-5.60453e-05	0.999956	1
AT3G01180.1	starch synthase 2 (SS2)	-1.4281e-09	2.58088e-05	24.1631	-5.5334e-05	0.999956	1
AT3G20680.1	FUNCTIONS IN: molecular_function unknown	1.90311e-08	0.000340199	9.13603	5.59409e-05	0.999957	1
AT2G43030.1	Ribosomal protein L3 family protein	9.09058e-10	1.65408e-05	23.7035	5.49585e-05	0.999957	1
AT5G09810.1	actin 7 (ACT7)	-1.06448e-09	1.98389e-05	43.126	-5.3656e-05	0.999957	1
AT5G02500.1	heat shock cognate protein 70-1 (HSC70-1)	-6.50135e-10	1.22662e-05	58.2246	-5.30023e-05	0.999958	1
AT1G02140.1	MAGO NASHI (MAGO)	1.27177e-09	2.40703e-05	8.99146	5.28357e-05	0.999959	1
AT2G31170.1	SYCO ARATH	-1.80281e-09	3.45021e-05	4.8247	-5.22522e-05	0.99996	1
AT3G48110.1	EMBRYO-DEFECTIVE-DEVELOPMENT 1 (EDD1)	4.95092e-10	1.00435e-05	23.2529	4.92949e-05	0.999961	1
ATCG00120.1	ATP synthase subunit alpha (ATPA)	-4.55577e-10	9.39298e-06	161.155	-4.85018e-05	0.999961	1
AT1G05010.1	ethylene-forming enzyme (EFE)	2.03502e-09	4.1579e-05	10.7061	4.89436e-05	0.999962	1
AT3G14210.1	epithiospecifier modifier 1 (ESM1)	-7.02166e-09	0.000146623	63.4967	-4.78891e-05	0.999962	1
AT3G60750.1	Transketolase	1.09322e-09	2.29847e-05	161.207	4.75631e-05	0.999962	1
AT3G18490.1	Eukaryotic aspartyl protease family protein	-1.10322e-09	2.48005e-05	5.63136	-4.44837e-05	0.999966	1
AT2G13360.1	alanine:glyoxylate aminotransferase (AGT)	-9.029e-10	2.15589e-05	122.6	-4.18805e-05	0.999967	1
AT3G03960.1	TCP-1/cpn60 chaperonin family protein	-4.50269e-10	1.08901e-05	75.8443	-4.13468e-05	0.999967	1
AT2G31810.1	ACT domain-containing small subunit of acetolactate synthase protein	-8.21525e-10	1.99982e-05	75.9641	-4.10799e-05	0.999967	1
AT4G02570.1	cullin 1 (CUL1)	1.16778e-09	2.81341e-05	5.83876	4.15075e-05	0.999968	1
AT1G55210.1	Disease resistance-responsive (dirigent-like protein) family protein	2.08843e-09	5.15944e-05	10.5059	4.04778e-05	0.999968	1
AT3G06650.1	ATP-citrate lyase B-1 (ACLB-1)	4.56996e-10	1.16143e-05	16.5906	3.93478e-05	0.999969	1
AT5G49810.1	methionine S-methyltransferase (MMT)	-4.47838e-10	1.1519e-05	16.4728	-3.88781e-05	0.999969	1
AT2G28900.1	outer plastid envelope protein 16-1 (OEP16-1)	-9.42843e-10	2.48154e-05	9.05683	-3.79943e-05	0.999971	1
AT1G73250.1	GDP-4-keto-6-deoxymannose-3,5-epimerase-4-reductase 1 (GER1)	-1.10013e-09	3.00719e-05	11.0161	-3.65834e-05	0.999971	1
AT5G16440.1	isopentenyl diphosphate isomerase 1 (IPP1)	7.26079e-10	2.01361e-05	10.8637	3.60586e-05	0.999972	1
AT4G16360.1	5'-AMP-activated protein kinase beta-2 subunit protein	-5.19236e-08	0.00137265	2.62403	-3.78274e-05	0.999973	1
AT1G79750.1	NADP-malic enzyme 4 (NADP-ME4)	5.68302e-10	1.62713e-05	16.9059	3.49267e-05	0.999973	1
AT2G17510.2	EMBRYO DEFECTIVE 2763 (EMB2763)	-9.56567e-10	2.75001e-05	11.9768	-3.47842e-05	0.999973	1
AT4G28300.1	Protein of unknown function (DUF1421)	-2.83731e-10	8.43197e-06	14.0589	-3.36494e-05	0.999974	1
AT2G04520.1;AT5G35680.3	Nucleic acid-binding, OB-fold-like protein	5.32684e-10	1.62058e-05	10.5068	3.28699e-05	0.999974	1
AT5G18380.1;AT3G04230.1	Ribosomal protein S5 domain 2-like superfamily protein	3.32368e-10	1.0514e-05	9.31703	3.1612e-05	0.999975	1
AT4G22890.1	PGR5-LIKE A	1.33733e-09	4.25339e-05	8.74929	3.14415e-05	0.999976	1
AT1G55860.1	ubiquitin-protein ligase 1 (UPL1)	4.26574e-10	1.35045e-05	7.1544	3.15875e-05	0.999976	1
AT3G10410.1	SERINE CARBOXYPEPTIDASE-LIKE 49 (SCPL49)	2.90948e-10	9.43707e-06	14.5189	3.08303e-05	0.999976	1
AT3G06850.1	BCE2	-4.36822e-10	1.42276e-05	8.55583	-3.07025e-05	0.999976	1
AT1G48520.1	GLU-ADT subunit B (GATB)	3.09993e-10	1.04069e-05	21.5742	2.97872e-05	0.999977	1
AT4G39330.1	cinnamyl alcohol dehydrogenase 9 (CAD9)	-1.95157e-09	6.67021e-05	105.005	-2.9258e-05	0.999977	1
AT5G54500.2	flavodoxin-like quinone reductase 1 (FQR1)	-0.990619	31782	3.51593	-3.11692e-05	0.999977	1
AT4G13010.1	Oxidoreductase, zinc-binding dehydrogenase family protein	8.5726e-10	2.90119e-05	8.44067	2.95486e-05	0.999977	1
AT4G29220.1	phosphofructokinase 1 (PFK1)	7.55928e-10	2.61485e-05	18.4629	2.8909e-05	0.999977	1
AT4G34090.3	unknown protein	-2.54778e-09	9.09343e-05	9.81723	-2.80178e-05	0.999978	1
AT1G22280.3	phytochrome-associated protein phosphatase type 2C (PAPP2C)	5.44765e-10	1.89436e-05	3.92581	2.87571e-05	0.999978	1
AT3G09260.1	PYK10	1.13218e-09	4.0591e-05	6.86322	2.78923e-05	0.999979	1
AT4G18370.1	DEGP protease 5 (DEG5)	8.66945e-10	3.10302e-05	4.58503	2.79387e-05	0.999979	1
AT2G46280.1	TGF-beta receptor interacting protein 1 (TRIP-1)	-2.75024e-10	1.03037e-05	23.8491	-2.66917e-05	0.999979	1
AT1G72680.1	cinnamyl-alcohol dehydrogenase (CAD1)	4.89199e-10	1.87725e-05	40.7468	2.60593e-05	0.999979	1
AT5G13450.1	delta subunit of Mt ATP synthase (ATP5)	-4.73893e-10	1.8625e-05	11.1658	-2.5444e-05	0.99998	1
AT2G44530.1	Phosphoribosyltransferase family protein	-7.22641e-10	2.86492e-05	13.2007	-2.52238e-05	0.99998	1
AT2G21660.1	cold, circadian rhythm, and rna binding 2 (CCR2)	-2.45584e-10	9.96307e-06	32.7625	-2.46494e-05	0.99998	1
AT4G10320.1	tRNA synthetase class I (I, L, M and V) family protein	-4.35596e-10	1.76634e-05	22.2131	-2.46609e-05	0.999981	1
AT4G14160.1	Sec23/Sec24 protein transport family protein	-1.0215e-09	4.38238e-05	36.1113	-2.33093e-05	0.999982	1
AT1G20450.1	EARLY RESPONSIVE TO DEHYDRATION 10 (ERD10)	3.70291e-10	1.62412e-05	8.81208	2.27995e-05	0.999982	1
AT1G08980.1	amidase 1 (AMI1)	7.73574e-10	3.32872e-05	4.71912	2.32394e-05	0.999982	1
AT2G06850.1	xyloglucan endotransglucosylase/hydrolase 4 (XTH4)	-1.15423e-10	5.27647e-06	75.8745	-2.1875e-05	0.999983	1
AT1G18080.1	ATARCA	2.73655e-10	1.30079e-05	88.4091	2.10375e-05	0.999983	1
AT3G18130.1	receptor for activated C kinase 1C (RACK1C_AT)	-5.8657e-10	2.75902e-05	17.6938	-2.12601e-05	0.999983	1
AT2G44350.2	ATCS	-2.18444e-10	1.03494e-05	28.0485	-2.1107e-05	0.999983	1
AT3G03100.1	NADH:ubiquinone oxidoreductase, 17.2kDa subunit	-2.80256e-10	1.32736e-05	13.7369	-2.11138e-05	0.999983	1
AT3G58750.1	citrate synthase 2 (CSY2)	4.33397e-10	2.07953e-05	18.4809	2.0841e-05	0.999984	1
AT5G26780.2	serine hydroxymethyltransferase 2 (SHM2)	4.80554e-10	2.31622e-05	13.1104	2.07473e-05	0.999984	1
AT4G24520.1	P450 reductase 1 (ATR1)	-3.11319e-09	0.000144089	3.86615	-2.1606e-05	0.999984	1
AT5G57290.1	60S acidic ribosomal protein family	2.09882e-09	9.85755e-05	3.70608	2.12915e-05	0.999984	1
AT1G78900.1	vacuolar ATP synthase subunit A (VHA-A)	-2.09532e-10	1.06253e-05	175.799	-1.97201e-05	0.999984	1
AT1G35160.2	GF14 protein phi chain (GF14 PHI)	-1.7416e-10	8.76797e-06	24.2211	-1.98632e-05	0.999984	1
AT3G20820.1	Leucine-rich repeat (LRR) family protein	1.53297e-10	7.81893e-06	66.1996	1.96058e-05	0.999984	1
AT2G47710.1	Adenine nucleotide alpha hydrolases-like superfamily protein	1.41163e-10	7.1984e-06	16.4353	1.96104e-05	0.999985	1
AT5G64300.1	GTP cyclohydrolase II (GCH)	-1.62361e-10	8.17091e-06	8.6288	-1.98706e-05	0.999985	1
AT3G55620.1	embryo defective 1624 (emb1624)	-4.73368e-10	2.44698e-05	3.98839	-1.93449e-05	0.999985	1
AT5G62300.1;AT3G45030.1	Ribosomal protein S10p/S20e family protein	4.74873e-10	2.63809e-05	9.00059	1.80006e-05	0.999986	1
AT1G70600.1;AT1G23290.1	Ribosomal protein L18e/L15 superfamily protein	4.66372e-10	2.65803e-05	3.04372	1.75458e-05	0.999987	1
AT1G51560.1	Pyridoxamine 5'-phosphate oxidase family protein	-8.17044e-11	5.06798e-06	32.1638	-1.61217e-05	0.999987	1
AT1G04170.1	eukaryotic translation initiation factor 2 gamma subunit (EIF2 GAMMA)	8.46847e-11	5.35678e-06	33.901	1.58089e-05	0.999987	1
AT2G03750.1	P-loop containing nucleoside triphosphate hydrolases superfamily protein	-1.22369e-09	7.60173e-05	7.94394	-1.60975e-05	0.999988	1
AT5G26710.1	Glutamyl/glutaminyl-tRNA synthetase, class Ic	-1.6162e-10	1.04513e-05	26.4516	-1.54641e-05	0.999988	1
AT3G10940.1	dual specificity protein phosphatase (DsPTP1) family protein	-7.72762e-11	4.99142e-06	15.7802	-1.54818e-05	0.999988	1
AT1G72370.1	40s ribosomal protein SA (P40)	1.04416e-10	6.93441e-06	51.8818	1.50577e-05	0.999988	1
AT3G56940.1	COPPER RESPONSE DEFECT 1 (CRD1)	2.46022e-10	1.64873e-05	56.7525	1.49219e-05	0.999988	1
ATCG01090.1	NDHI	1.47694e-10	9.87019e-06	8.98702	1.49636e-05	0.999988	1
AT3G56460.1	GroES-like zinc-binding alcohol dehydrogenase family protein	8.38374e-11	5.85638e-06	7.79479	1.43156e-05	0.999989	1
AT1G56070.1	LOW EXPRESSION OF OSMOTICALLY RESPONSIVE GENES 1 (LOS1)	-2.58677e-11	1.9233e-06	154.479	-1.34497e-05	0.999989	1
AT5G19780.1;AT5G19770.1	tubulin alpha-5 (TUA5)	-1.28418e-10	9.67576e-06	30.9018	-1.32721e-05	0.999989	1
AT1G30230.2	Glutathione S-transferase, C-terminal-like	4.24858e-11	3.24207e-06	20.3096	1.31045e-05	0.99999	1
AT1G07320.1	ribosomal protein L4 (RPL4)	-1.64572e-10	1.26824e-05	6.83969	-1.29765e-05	0.99999	1
AT5G62530.1	aldehyde dehydrogenase 12A1 (ALDH12A1)	8.44287e-11	6.72043e-06	46.3076	1.2563e-05	0.99999	1
AT4G20890.1	tubulin beta-9 chain (TUB9)	-6.80621e-11	5.54071e-06	12.3169	-1.2284e-05	0.99999	1
AT3G02080.1	Ribosomal protein S19e family protein	8.92905e-11	7.28001e-06	10.1715	1.22652e-05	0.99999	1
AT1G56190.1	Phosphoglycerate kinase family protein	4.63798e-11	3.85691e-06	38.1019	1.20251e-05	0.99999	1
AT5G16715.1	embryo defective 2247 (EMB2247)	7.12428e-11	5.85384e-06	5.57503	1.21703e-05	0.999991	1
AT3G53990.1	Adenine nucleotide alpha hydrolases-like superfamily protein	8.47516e-11	7.18961e-06	12.4716	1.17881e-05	0.999991	1
ATCG00280.1	photosystem II reaction center protein C (PSBC)	1.9242e-10	1.66087e-05	43.3019	1.15856e-05	0.999991	1
AT1G75990.1	PAM domain (PCI/PINT associated module) protein	-6.70325e-11	5.6978e-06	9.60989	-1.17646e-05	0.999991	1
AT4G34230.1	cinnamyl alcohol dehydrogenase 5 (CAD5)	-1.03762e-10	9.30819e-06	11.8558	-1.11474e-05	0.999991	1
AT3G13120.1	Ribosomal protein S10p/S20e family protein	-3.94137e-11	3.59459e-06	15.4952	-1.09647e-05	0.999991	1
AT4G19170.1	nine-cis-epoxycarotenoid dioxygenase 4 (NCED4)	5.9358e-11	5.49897e-06	17.2752	1.07944e-05	0.999992	1
AT5G54960.1	pyruvate decarboxylase-2 (PDC2)	-1.32198e-10	1.2451e-05	58.6161	-1.06174e-05	0.999992	1
AT1G80360.1	Pyridoxal phosphate (PLP)-dependent transferases superfamily protein	1.85224e-10	1.79081e-05	8.63471	1.0343e-05	0.999992	1
AT2G33210.1	heat shock protein 60-2 (HSP60-2)	-2.0408e-09	0.000192681	3.56212	-1.05916e-05	0.999992	1
AT5G22330.1	RESISTANCE TO PSEUDOMONAS SYRINGAE PV MACULICOLA INTERACTOR 1 (RIN1)	-8.90493e-10	8.92326e-05	19.9466	-9.97946e-06	0.999992	1
AT1G33140.1;AT1G33120.1	PIGGYBACK2 (PGY2)	5.34076e-11	5.44274e-06	25.9293	9.81264e-06	0.999992	1
AT1G20010.1	tubulin beta-5 chain (TUB5)	-5.809e-11	5.89578e-06	17.7636	-9.85281e-06	0.999992	1
AT5G13430.1;AT5G13440.1	Ubiquinol-cytochrome C reductase iron-sulfur subunit	-1.24474e-10	1.2652e-05	13.5939	-9.83828e-06	0.999992	1
AT1G32060.1	phosphoribulokinase (PRK)	3.38799e-11	3.58656e-06	74.6052	9.44637e-06	0.999992	1
AT1G23900.1	gamma-adaptin 1 (GAMMA-ADAPTIN 1)	-3.82141e-09	0.000385708	3.86507	-9.90753e-06	0.999993	1
AT1G31500.7	DNAse I-like superfamily protein	-6.60319e-11	7.00411e-06	12.3683	-9.42759e-06	0.999993	1
AT4G39660.1	alanine:glyoxylate aminotransferase 2 (AGT2)	1.12463e-10	1.20167e-05	8.91359	9.35885e-06	0.999993	1
AT5G53370.2	pectin methylesterase PCR fragment F (PMEPCRF)	4.69034e-11	5.1654e-06	12.553	9.0803e-06	0.999993	1
AT3G56340.1	Ribosomal protein S26e family protein	1.16986e-10	1.31498e-05	7.32637	8.89642e-06	0.999993	1
AT3G18060.1	transducin family protein / WD-40 repeat family protein	-6.91908e-11	7.9895e-06	30.9666	-8.66021e-06	0.999993	1
AT1G73110.1	P-loop containing nucleoside triphosphate hydrolases superfamily protein	-2.67947e-11	3.11332e-06	37.1715	-8.60647e-06	0.999993	1
AT1G15730.1	Cobalamin biosynthesis CobW-like protein	-2.04951e-11	2.37247e-06	17.0421	-8.63873e-06	0.999993	1
AT1G20200.1	EMBRYO DEFECTIVE 2719 (EMB2719)	-1.5603e-11	1.833e-06	32.5045	-8.51227e-06	0.999993	1
AT1G76180.1	EARLY RESPONSE TO DEHYDRATION 14 (ERD14)	-5.23935e-11	6.01975e-06	8.07656	-8.70361e-06	0.999993	1
AT2G20930.1	SNARE-like superfamily protein	-8.47208e-11	1.01442e-05	18.6084	-8.35161e-06	0.999993	1
AT2G42910.1	Phosphoribosyltransferase family protein	2.26922e-09	0.000257943	3.55944	8.79734e-06	0.999993	1
AT1G64740.1	alpha-1 tubulin (TUA1)	-3.71274e-11	4.40466e-06	7.28129	-8.42912e-06	0.999994	1
AT3G04790.1	Ribose 5-phosphate isomerase, type A protein	5.9355e-11	7.30028e-06	41.8201	8.13052e-06	0.999994	1
AT2G36880.1	methionine adenosyltransferase 3 (MAT3)	-5.22247e-11	6.57511e-06	84.2043	-7.9428e-06	0.999994	1
AT4G34740.1	GLN phosphoribosyl pyrophosphate amidotransferase 2 (ASE2)	-2.04156e-11	2.63621e-06	40.351	-7.74432e-06	0.999994	1
AT1G17050.1	solanesyl diphosphate synthase 2 (SPS2)	3.2385e-11	4.07166e-06	5.55674	7.95376e-06	0.999994	1
AT4G30020.1	PA-domain containing subtilase family protein	4.59208e-11	6.34614e-06	17.605	7.23602e-06	0.999994	1
AT4G33030.1	sulfoquinovosyldiacylglycerol 1 (SQD1)	1.81086e-11	2.56058e-06	79.1403	7.07207e-06	0.999994	1
AT5G13510.1	Ribosomal protein L10 family protein	9.22337e-11	1.30611e-05	21.8395	7.0617e-06	0.999994	1
AT3G11910.1	ubiquitin-specific protease 13 (UBP13)	4.27291e-11	6.39885e-06	61.538	6.67762e-06	0.999995	1
AT3G04870.1	zeta-carotene desaturase (ZDS)	1.12645e-10	1.6889e-05	65.0703	6.66973e-06	0.999995	1
AT3G11830.1	TCP-1/cpn60 chaperonin family protein	-9.7093e-10	0.000151295	91.4999	-6.41746e-06	0.999995	1
AT1G49750.1	Leucine-rich repeat (LRR) family protein	1.68504e-10	2.61317e-05	29.1146	6.44826e-06	0.999995	1
AT5G64050.1	glutamate tRNA synthetase (ERS)	-7.54887e-11	1.20622e-05	9.72593	-6.25826e-06	0.999995	1
AT4G23650.1	calcium-dependent protein kinase 6 (CDPK6)	2.80724e-11	4.66274e-06	31.5991	6.02057e-06	0.999995	1
AT5G47010.1	LOW-LEVEL BETA-AMYLASE 1 (LBA1)	-1.16673e-10	1.92538e-05	9.64072	-6.05973e-06	0.999995	1
AT3G12290.1	Amino acid dehydrogenase family protein	-1.82272e-11	3.29685e-06	105.055	-5.52868e-06	0.999996	1
AT5G20990.1	B73	-2.0125e-11	3.71931e-06	38.6843	-5.41095e-06	0.999996	1
AT5G54810.1	tryptophan synthase beta-subunit 1 (TSB1)	-9.7437e-11	1.80139e-05	7.72801	-5.40898e-06	0.999996	1
AT5G20920.1	eukaryotic translation initiation factor 2 beta subunit (EIF2 BETA)	0.587269	106840	3.50877	5.4967e-06	0.999996	1
AT2G46910.1	Plastid-lipid associated protein PAP / fibrillin family protein	3.9794e-11	7.63622e-06	10.9966	5.21122e-06	0.999996	1
AT4G24510.1	ECERIFERUM 2 (CER2)	-7.60856e-11	1.54556e-05	23.048	-4.92286e-06	0.999996	1
AT2G47940.1	DEGP protease 2 (DEGP2)	1.57022e-11	3.21162e-06	59.8564	4.88919e-06	0.999996	1
AT2G19730.1	Ribosomal L28e protein family	-3.72167e-11	7.38231e-06	6.95313	-5.04134e-06	0.999996	1
AT1G61520.1	photosystem I light harvesting complex gene 3 (LHCA3)	-4.11405e-11	8.3961e-06	29.6009	-4.89996e-06	0.999996	1
AT1G09310.1	Protein of unknown function, DUF538	-1.24317e-10	2.45502e-05	4.58947	-5.06379e-06	0.999996	1
AT2G44160.1	methylenetetrahydrofolate reductase 2 (MTHFR2)	0.494802	100824	5.77356	4.9076e-06	0.999996	1
AT2G27820.1	prephenate dehydratase 1 (PD1)	-1.15334e-11	2.56955e-06	16.9423	-4.4885e-06	0.999996	1
AT5G59850.1;AT1G07770.1	Ribosomal protein S8 family protein	6.29609e-09	0.0013034	2.51714	4.8305e-06	0.999997	1
AT4G01800.2	Albino or Glassy Yellow 1 (AGY1)	1.58873e-11	3.61767e-06	111.908	4.39159e-06	0.999997	1
AT3G23810.1	S-adenosyl-l-homocysteine (SAH) hydrolase 2 (SAHH2)	-2.89362e-11	6.56576e-06	20.4657	-4.40713e-06	0.999997	1
AT5G51660.1	cleavage and polyadenylation specificity factor 160 (CPSF160)	-8.61807e-11	1.86518e-05	3.88439	-4.62051e-06	0.999997	1
AT4G22010.1	SKU5 similar 4 (sks4)	3.0628e-11	7.42361e-06	50.215	4.12576e-06	0.999997	1
AT1G20620.6	catalase 3 (CAT3)	-1.09419e-11	2.66631e-06	131.238	-4.10376e-06	0.999997	1
AT3G42050.1	vacuolar ATP synthase subunit H family protein	-9.65504e-12	2.38379e-06	26.5013	-4.05029e-06	0.999997	1
AT3G17390.1	METHIONINE OVER-ACCUMULATOR 3 (MTO3)	-2.08366e-11	5.25075e-06	75.0111	-3.96831e-06	0.999997	1
AT5G38830.1	Cysteinyl-tRNA synthetase, class Ia family protein	-3.90166e-11	1.00406e-05	65.6842	-3.88588e-06	0.999997	1
AT1G23310.1	glutamate:glyoxylate aminotransferase (GGT1)	9.56304e-12	2.48547e-06	89.5125	3.84758e-06	0.999997	1
AT1G15140.1	FAD/NAD(P)-binding oxidoreductase	-7.19262e-12	1.89042e-06	18.3116	-3.80478e-06	0.999997	1
AT2G30110.1	ubiquitin-activating enzyme 1 (UBA1)	3.93109e-11	1.05413e-05	31.4453	3.72923e-06	0.999997	1
AT3G27740.1	carbamoyl phosphate synthetase A (CARA)	-6.68707e-12	1.9971e-06	84.8322	-3.3484e-06	0.999997	1
AT2G41530.1	S-formylglutathione hydrolase (SFGH)	-2.97707e-11	9.1887e-06	31.5287	-3.23993e-06	0.999997	1
AT5G40870.1	uridine kinase/uracil phosphoribosyltransferase 1 (UK/UPRT1)	-8.47398e-12	2.71056e-06	38.75	-3.12629e-06	0.999998	1
AT1G32200.1	ATS1	-2.59087e-11	8.55004e-06	8.89677	-3.03025e-06	0.999998	1
ATCG00480.1	ATP synthase subunit beta (PB)	8.18457e-12	2.84654e-06	216.61	2.87527e-06	0.999998	1
AT5G20980.1	methionine synthase 3 (MS3)	1.77527e-11	6.03297e-06	10.2401	2.94262e-06	0.999998	1
AT4G23670.1	Polyketide cyclase/dehydrase and lipid transport superfamily protein	1.05579e-11	3.87827e-06	44.2577	2.72232e-06	0.999998	1
AT2G36250.1	FTSZ2-1	9.84649e-12	3.65685e-06	22.5807	2.69261e-06	0.999998	1
AT4G32260.1	ATPase, F0 complex, subunit B/B', bacterial/chloroplast	-5.2628e-11	1.92253e-05	4.51212	-2.73743e-06	0.999998	1
AT3G26060.2	ATPRX Q	8.53463e-12	3.33195e-06	72.6027	2.56145e-06	0.999998	1
AT1G57770.1	FAD/NAD(P)-binding oxidoreductase family protein	-2.95622e-11	1.13301e-05	10.165	-2.60916e-06	0.999998	1
AT1G78580.1	trehalose-6-phosphate synthase (TPS1)	-2.56688e-11	9.72302e-06	4.85171	-2.64e-06	0.999998	1
AT3G57050.1	cystathionine beta-lyase (CBL)	-6.19788e-12	2.54287e-06	15.1143	-2.43735e-06	0.999998	1
ATCG00340.1	PSAB	3.97125e-11	1.65296e-05	48.9787	2.40251e-06	0.999998	1
AT1G20440.1	cold-regulated 47 (COR47)	-0.0105681	4075.41	2.61755	-2.59313e-06	0.999998	1
AT5G55280.1	homolog of bacterial cytokinesis Z-ring protein FTSZ 1-1 (FTSZ1-1)	1.13091e-11	4.73405e-06	19.543	2.38888e-06	0.999998	1
AT1G45201.3	triacylglycerol lipase-like 1 (TLL1)	6.52855e-12	2.75374e-06	31.8684	2.3708e-06	0.999998	1
AT5G26570.1	ATGWD3	7.06377e-12	3.21739e-06	136.962	2.19549e-06	0.999998	1
AT3G13490.1	OVULE ABORTION 5 (OVA5)	-4.59647e-12	2.09704e-06	26.998	-2.19188e-06	0.999998	1
AT3G58570.1	P-loop containing nucleoside triphosphate hydrolases superfamily protein	-1.1502e-11	5.14005e-06	3.53961	-2.23772e-06	0.999998	1
AT3G02230.1	reversibly glycosylated polypeptide 1 (RGP1)	-2.06765e-11	9.71613e-06	5.71734	-2.12806e-06	0.999998	1
AT5G28500.1	unknown protein	-1.07909e-11	5.25199e-06	9.88892	-2.05464e-06	0.999998	1
AT5G55130.1	co-factor for nitrate, reductase and xanthine dehydrogenase 5 (CNX5)	4.45043e-11	2.28051e-05	5.55574	1.95151e-06	0.999999	1
AT5G54430.3	PHOS32	1.81133e-11	9.79771e-06	30.2861	1.84872e-06	0.999999	1
AT5G19820.1	embryo defective 2734 (emb2734)	1.02774e-11	5.73826e-06	15.7346	1.79103e-06	0.999999	1
AT3G13920.5	eukaryotic translation initiation factor 4A1 (EIF4A1)	-8.91057e-12	5.20753e-06	33.7768	-1.71109e-06	0.999999	1
AT3G07010.1	Pectin lyase-like superfamily protein	-1.40691e-10	8.501e-05	5.61304	-1.655e-06	0.999999	1
AT2G45300.1	RNA 3'-terminal phosphate cyclase/enolpyruvate transferase, alpha/beta	-0.0851581	50300	3.51273	-1.693e-06	0.999999	1
AT1G52730.1	Transducin/WD40 repeat-like superfamily protein	-9.57406e-12	6.61773e-06	5.93623	-1.44673e-06	0.999999	1
AT1G03090.2	MCCA	1.68076e-11	1.2232e-05	19.352	1.37407e-06	0.999999	1
AT3G48690.1	CXE12	8.11102e-12	5.81862e-06	5.00811	1.39398e-06	0.999999	1
AT3G60190.1	DYNAMIN-like 1E (DL1E)	4.7978e-09	0.00349894	2.51451	1.37122e-06	0.999999	1
AT3G60830.1	actin-related protein 7 (ARP7)	-2.47453e-11	2.35631e-05	3.56162	-1.05017e-06	0.999999	1
AT5G64760.1	regulatory particle non-ATPase subunit 5B (RPN5B)	-6.31397e-11	6.52355e-05	4.58646	-9.67873e-07	0.999999	1
AT5G52520.1	OVULE ABORTION 6 (OVA6)	5.48277e-12	6.20088e-06	34.3792	8.84191e-07	0.999999	1
AT5G03650.1	starch branching enzyme 2.2 (SBE2.2)	-3.72944e-12	4.34736e-06	44.1694	-8.57862e-07	0.999999	1
AT1G04690.1	potassium channel beta subunit 1 (KAB1)	0.0469646	58523	3.52129	8.02498e-07	0.999999	1
AT3G05000.1	Transport protein particle (TRAPP) component	6.65196e-12	1.2633e-05	3.555	5.26555e-07	1	1
AT1G12410.1	CLP protease proteolytic subunit 2 (CLP2)	1.06894e-12	3.03222e-06	30.8603	3.52527e-07	1	1
AT3G12260.1	LYR family of Fe/S cluster biogenesis protein	-2.35104e-12	9.57235e-06	7.54086	-2.45608e-07	1	1
AT5G35530.1	Ribosomal protein S3 family protein	-1.23467e-12	5.71725e-06	3.61128	-2.15955e-07	1	1
AT4G37200.1	HIGH CHLOROPHYLL FLUORESCENCE 164 (HCF164)	3.37837e-09	0.0207128	2.51409	1.63105e-07	1	1
AT5G19550.1	aspartate aminotransferase 2 (ASP2)	-5.28992e-15	4.70584e-08	45.5246	-1.12412e-07	1	1
AT2G13440.1	glucose-inhibited division family A protein	-7.33515e-11	0.00106915	2.51401	-6.86072e-08	1	1
AT5G02870.1	Ribosomal protein L4/L1 family	1.48841e-11	0.000219116	2.5142	6.7928e-08	1	1
AT3G08740.1	elongation factor P (EF-P) family protein	-2.3723e-10	0.00405654	2.51404	-5.84807e-08	1	1
AT3G46000.2	actin depolymerizing factor 2 (ADF2)	-1.55482e-11	0.000371109	2.51422	-4.18964e-08	1	1
AT1G31330.1	photosystem I subunit F (PSAF)	-1.63355e-13	4.546e-06	32.411	-3.59338e-08	1	1
AT5G51820.1	phosphoglucomutase (PGM)	8.89237e-16	2.83345e-08	77.347	3.13836e-08	1	1
AT4G31120.1	SHK1 binding protein 1 (SKB1)	-4.72385e-16	2.03682e-08	19.138	-2.31923e-08	1	1
AT4G33010.1	glycine decarboxylase P-protein 1 (GLDP1)	4.5218e-16	2.00558e-08	108.214	2.25461e-08	1	1
AT1G01300.1	Eukaryotic aspartyl protease family protein	-6.0113e-16	2.79269e-08	13.4657	-2.15251e-08	1	1
AT5G51970.1	GroES-like zinc-binding alcohol dehydrogenase family protein	-1.70644e-16	8.68508e-09	50.042	-1.9648e-08	1	1
AT3G18890.1	NAD(P)-binding Rossmann-fold superfamily protein	-6.15614e-12	0.000294044	2.51411	-2.09362e-08	1	1
AT2G40290.1	Eukaryotic translation initiation factor 2 subunit 1	-2.3354e-16	1.20165e-08	9.14243	-1.9435e-08	1	1
AT5G66760.1	succinate dehydrogenase 1-1 (SDH1-1)	9.00576e-17	5.84685e-09	43.9747	1.54028e-08	1	1
AT3G19480.1	D-3-phosphoglycerate dehydrogenase	8.94626e-17	7.72742e-09	18.0111	1.15773e-08	1	1
AT1G08420.1	BRI1 suppressor 1 (BSU1)-like 2 (BSL2)	-2.77915e-12	0.000226435	2.51402	-1.22735e-08	1	1
AT4G13940.1	MATERNAL EFFECT EMBRYO ARREST 58 (MEE58)	-4.86249e-17	4.53186e-09	59.1397	-1.07296e-08	1	1
AT2G07050.1	cycloartenol synthase 1 (CAS1)	8.01902e-17	7.47202e-09	10.8148	1.07321e-08	1	1
AT2G07698.1	ATPase, F1 complex, alpha subunit protein	-4.05517e-17	3.97667e-09	11.613	-1.01974e-08	1	1
AT3G47370.1	Ribosomal protein S10p/S20e family protein	1.06428e-16	1.06335e-08	10.0955	1.00087e-08	1	1
AT5G11520.1	aspartate aminotransferase 3 (ASP3)	3.54519e-17	3.7162e-09	23.0065	9.53984e-09	1	1
AT1G03630.1	protochlorophyllide oxidoreductase C (POR C)	-3.32541e-17	3.77507e-09	67.1123	-8.80887e-09	1	1
AT4G35830.1	aconitase 1 (ACO1)	2.1666e-17	2.45543e-09	39.9143	8.82373e-09	1	1
AT3G51160.1	MURUS 1 (MUR1)	-2.6606e-17	3.19184e-09	42.8455	-8.33563e-09	1	1
AT4G34030.1	3-methylcrotonyl-CoA carboxylase (MCCB)	-4.45192e-17	5.60516e-09	10.0284	-7.94254e-09	1	1
AT3G47470.1	light-harvesting chlorophyll-protein complex I subunit A4 (LHCA4)	5.20497e-16	6.8027e-08	25.9235	7.65133e-09	1	1
AT3G60820.1	PBF1	4.06108e-17	5.31783e-09	15.2442	7.63672e-09	1	1
AT3G09820.1	adenosine kinase 1 (ADK1)	-2.93036e-17	4.24236e-09	19.5236	-6.90738e-09	1	1
AT1G29880.1	glycyl-tRNA synthetase / glycine--tRNA ligase	9.78535e-18	1.52944e-09	88.3859	6.39798e-09	1	1
AT4G34110.1	poly(A) binding protein 2 (PAB2)	7.29441e-17	1.40871e-08	26.4314	5.17809e-09	1	1
AT4G26300.5	embryo defective 1027 (emb1027)	2.92796e-17	6.31138e-09	14.8848	4.63918e-09	1	1
AT5G08650.1	Small GTP-binding protein	-7.56623e-18	1.64949e-09	21.2739	-4.587e-09	1	1
AT4G19006.2	Proteasome component (PCI) domain protein	-1.12651e-17	2.46443e-09	12.5952	-4.57109e-09	1	1
AT5G13280.1	aspartate kinase 1 (AK-LYS1)	-6.91414e-18	1.52906e-09	19.07	-4.52183e-09	1	1
AT1G18500.1	methylthioalkylmalate synthase-like 4 (MAML-4)	7.40215e-18	1.81303e-09	54.2208	4.08276e-09	1	1
AT4G03200.1	catalytics	3.67631e-17	1.03518e-08	7.39626	3.55138e-09	1	1
AT5G43780.1	APS4	6.00351e-18	1.87742e-09	8.63974	3.19775e-09	1	1
AT5G18660.1	PALE-GREEN AND CHLOROPHYLL B REDUCED 2 (PCB2)	-1.95646e-18	6.26108e-10	28.5123	-3.12479e-09	1	1
AT3G46630.1	Protein of unknown function (DUF3223)	-4.07736e-17	1.38964e-08	7.793	-2.93411e-09	1	1
AT5G51700.1	PPHB SUSCEPTIBLE 2 (PBS2)	2.55574e-18	1.00752e-09	7.76203	2.53666e-09	1	1
AT5G35790.1	glucose-6-phosphate dehydrogenase 1 (G6PD1)	-2.27723e-18	9.72589e-10	78.6966	-2.34141e-09	1	1
AT4G29810.2	MAP kinase kinase 2 (MKK2)	-9.20944e-19	4.26904e-10	33.777	-2.15726e-09	1	1
AT5G54600.1	Translation protein SH3-like family protein	5.18539e-18	2.51961e-09	20.6034	2.05801e-09	1	1
AT5G10450.4	G-box regulating factor 6 (GRF6)	9.91821e-18	4.84886e-09	21.1598	2.04547e-09	1	1
AT5G28900.1;AT5G28850.2	Calcium-binding EF-hand family protein	-1.61076e-17	8.03684e-09	23.3228	-2.00422e-09	1	1
AT1G31230.1	aspartate kinase-homoserine dehydrogenase i (AK-HSDH I)	-1.2379e-18	6.30608e-10	20.072	-1.96303e-09	1	1
AT4G33510.1	3-deoxy-d-arabino-heptulosonate 7-phosphate synthase (DHS2)	1.80102e-18	9.94079e-10	104.135	1.81175e-09	1	1
AT1G17890.1	GER2	-2.48928e-18	1.44042e-09	17.1742	-1.72817e-09	1	1
AT5G06160.1	ATROPOS (ATO)	1.09662e-17	6.2084e-09	6.60399	1.76634e-09	1	1
AT4G29060.1	embryo defective 2726 (emb2726)	2.14776e-18	1.25857e-09	24.8263	1.70651e-09	1	1
AT3G12490.2	cystatin B (CYSB)	-3.03772e-17	2.02555e-08	34.0194	-1.4997e-09	1	1
AT1G79990.1	structural molecules	-1.77993e-18	1.14006e-09	4.4531	-1.56126e-09	1	1
AT1G08450.1	calreticulin 3 (CRT3)	1.42183e-18	1.02876e-09	20.3055	1.38208e-09	1	1
AT4G15530.5	pyruvate orthophosphate dikinase (PPDK)	1.08131e-18	7.65474e-10	6.41694	1.4126e-09	1	1
AT1G32900.1	UDP-Glycosyltransferase superfamily protein	-5.76295e-19	4.27713e-10	15.4531	-1.34739e-09	1	1
AT3G59770.3	SUPPRESSOR OF ACTIN 9 (SAC9)	-1.11169e-18	8.02513e-10	4.4531	-1.38527e-09	1	1
AT1G68830.1	STT7 homolog STN7 (STN7)	3.77118e-18	2.7395e-09	4.4531	1.37659e-09	1	1
AT5G61170.1	Ribosomal protein S19e family protein	2.00883e-18	1.49491e-09	7.4531	1.34378e-09	1	1
AT3G18000.1	XIPOTL 1 (XPL1)	-4.80883e-19	3.71449e-10	16.969	-1.29461e-09	1	1
AT2G17870.1	cold shock domain protein 3 (CSP3)	-6.84173e-19	5.25605e-10	9.4531	-1.30169e-09	1	1
AT3G25770.1	allene oxide cyclase 2 (AOC2)	-3.21236e-19	2.54991e-10	21.2019	-1.25979e-09	1	1
AT3G21750.1	UDP-glucosyl transferase 71B1 (UGT71B1)	7.76727e-19	5.9156e-10	4.4531	1.31301e-09	1	1
AT5G64290.1	dicarboxylate transport 2.1 (DIT2.1)	-9.88753e-19	7.79752e-10	7.4531	-1.26803e-09	1	1
AT5G46750.1	ARF-GAP domain 9 (AGD9)	-3.88105e-19	3.18446e-10	9.4531	-1.21875e-09	1	1
AT3G53580.1	diaminopimelate epimerase family protein	2.62705e-19	2.21152e-10	52.5285	1.18789e-09	1	1
AT2G30380.1	CONTAINS InterPro DOMAIN/s: F-box associated interaction domain (InterPro:IPR017451), Protein of unknown function DUF641, plant (InterPro:IPR006943)	-3.31814e-18	2.74533e-09	7.68639	-1.20865e-09	1	1
AT3G27850.1;AT3G27830.1	ribosomal protein L12-C (RPL12-C)	3.66432e-19	3.13429e-10	22.0116	1.16911e-09	1	1
AT5G51980.1	Transducin/WD40 repeat-like superfamily protein	-4.99415e-19	4.25579e-10	8.69221	-1.1735e-09	1	1
AT3G62120.1	Class II aaRS and biotin synthetases superfamily protein	4.97913e-19	4.35686e-10	44.1189	1.14283e-09	1	1
AT3G16950.2	lipoamide dehydrogenase 1 (LPD1)	6.9584e-19	6.00065e-10	8.78721	1.15961e-09	1	1
AT5G53480.1	ARM repeat superfamily protein	4.05502e-19	3.59619e-10	32.0972	1.12759e-09	1	1
AT3G59400.1	GENOMES UNCOUPLED 4 (GUN4)	7.66259e-19	6.68132e-10	5.66696	1.14687e-09	1	1
AT5G36230.2	ARM repeat superfamily protein	-3.32261e-19	2.98428e-10	11.1278	-1.11337e-09	1	1
AT1G12230.2	Aldolase superfamily protein	6.94577e-19	6.22982e-10	9.94109	1.11492e-09	1	1
AT5G64270.1	splicing factor, putative	8.22399e-19	7.43655e-10	13.9958	1.10589e-09	1	1
AT4G15110.1	cytochrome P450, family 97, subfamily B, polypeptide 3 (CYP97B3)	-2.6762e-19	2.58318e-10	41.6244	-1.03601e-09	1	1
AT2G27720.2	60S acidic ribosomal protein family	6.33438e-19	5.81156e-10	4.2093	1.08996e-09	1	1
AT5G45390.1	CLP protease P4 (CLPP4)	-2.87585e-19	2.79448e-10	51.8942	-1.02912e-09	1	1
AT5G24020.1	MIND	2.6016e-18	2.46485e-09	6.51135	1.05548e-09	1	1
AT3G10690.1	DNA GYRASE A (GYRA)	-2.70791e-19	2.63617e-10	19.0633	-1.02721e-09	1	1
AT5G13680.1	ABA-OVERLY SENSITIVE 1 (ABO1)	6.46009e-19	6.32948e-10	11.4531	1.02064e-09	1	1
ATCG00750.1	ribosomal protein S11 (RPS11)	-3.06364e-19	2.98652e-10	8.3928	-1.02582e-09	1	1
AT5G26000.1	thioglucoside glucohydrolase 1 (TGG1)	3.70215e-19	3.69763e-10	23.4299	1.00122e-09	1	1
AT4G17170.1	RAB GTPase homolog B1C (RABB1C)	-3.74418e-19	3.70774e-10	11.4531	-1.00983e-09	1	1
AT4G13930.1	serine hydroxymethyltransferase 4 (SHM4)	1.75249e-19	1.77042e-10	127.706	9.89869e-10	1	1
AT2G46370.4	JASMONATE RESISTANT 1 (JAR1)	6.94123e-19	6.87e-10	6.66901	1.01037e-09	1	1
AT1G01800.1	NAD(P)-binding Rossmann-fold superfamily protein	-3.16843e-19	3.21385e-10	16.2034	-9.85867e-10	1	1
AT5G48880.2	PEROXISOMAL-3-KETO-ACYL-COA THIOLASE 1 (PKT1)	-2.74629e-19	2.81215e-10	35.4941	-9.76578e-10	1	1
AT3G22110.1	20S proteasome alpha subunit C1 (PAC1)	5.2392e-19	5.3623e-10	12.4934	9.77044e-10	1	1
AT1G04680.1	Pectin lyase-like superfamily protein	-3.40951e-19	3.47438e-10	8.03407	-9.8133e-10	1	1
AT4G33250.1	eukaryotic translation initiation factor 3K (EIF3K)	4.57363e-19	4.72307e-10	8.41682	9.68361e-10	1	1
AT4G23690.1	Disease resistance-responsive (dirigent-like protein) family protein	5.10389e-19	5.25792e-10	7.4531	9.70706e-10	1	1
AT5G52920.1	plastidic pyruvate kinase beta subunit 1 (PKP-BETA1)	1.32437e-19	1.40676e-10	72.0878	9.41434e-10	1	1
AT3G10160.1	DHFS-FPGS homolog C (DFC)	-3.36162e-19	3.47656e-10	6.88501	-9.66939e-10	1	1
AT3G05420.2	acyl-CoA binding protein 4 (ACBP4)	4.53701e-19	4.69253e-10	6.84964	9.66859e-10	1	1
AT3G20790.1	NAD(P)-binding Rossmann-fold superfamily protein	-2.6523e-19	2.84798e-10	26.27	-9.31292e-10	1	1
AT5G14260.1	Rubisco methyltransferase family protein	4.16967e-19	4.40837e-10	9.42985	9.45854e-10	1	1
AT1G67430.1;AT1G27400.1	Ribosomal protein L22p/L17e family protein	6.83785e-19	7.29486e-10	12.8145	9.37351e-10	1	1
AT1G79870.1	D-isomer specific 2-hydroxyacid dehydrogenase family protein	2.50809e-19	2.75654e-10	21.7214	9.09868e-10	1	1
AT2G45540.2	WD-40 repeat family protein / beige-related	-5.50529e-19	5.94718e-10	6.59285	-9.25698e-10	1	1
AT2G43710.1	SSI2	3.14383e-15	3.20472e-06	2.51478	9.80999e-10	1	1
AT2G04400.1	Aldolase-type TIM barrel family protein	6.92468e-19	7.58584e-10	9.77709	9.12844e-10	1	1
AT1G78300.1	general regulatory factor 2 (GRF2)	3.41178e-19	3.76841e-10	14.4104	9.05363e-10	1	1
AT1G58080.1	ATP phosphoribosyl transferase 1 (ATP-PRT1)	6.59455e-19	7.31493e-10	12.4531	9.01519e-10	1	1
AT2G38230.1	pyridoxine biosynthesis 1.1 (PDX1.1)	1.76922e-19	1.99818e-10	39.3333	8.85419e-10	1	1
AT3G13300.1	VARICOSE (VCS)	-2.85868e-19	3.22095e-10	16.5878	-8.87528e-10	1	1
AT5G52190.1	Sugar isomerase (SIS) family protein	6.01073e-19	6.55065e-10	5.13584	9.17579e-10	1	1
AT1G19670.1	chlorophyllase 1 (CLH1)	2.96925e-19	3.2796e-10	6.53846	9.05369e-10	1	1
AT2G16950.1	transportin 1 (TRN1)	2.73053e-19	3.09588e-10	20.6218	8.81989e-10	1	1
AT5G09900.3	EMBRYO DEFECTIVE 2107 (EMB2107)	-3.17636e-19	3.61486e-10	20.5456	-8.78697e-10	1	1
AT3G19450.1	ATCAD4	1.98919e-19	2.29222e-10	26.1334	8.67803e-10	1	1
AT1G11790.1	arogenate dehydratase 1 (ADT1)	-2.8873e-19	3.30566e-10	13.1912	-8.73441e-10	1	1
AT5G61240.2	Leucine-rich repeat (LRR) family protein	7.01811e-19	7.88913e-10	6.38484	8.89593e-10	1	1
AT5G28840.1	GDP-D-mannose 3',5'-epimerase (GME)	-1.22969e-19	1.46214e-10	124.639	-8.41018e-10	1	1
AT2G36390.1	starch branching enzyme 2.1 (SBE2.1)	2.11784e-19	2.51357e-10	51.3668	8.42564e-10	1	1
AT4G04020.1	fibrillin (FIB)	3.38087e-19	4.01803e-10	10.8641	8.41423e-10	1	1
AT3G10300.6	Calcium-binding EF-hand family protein	-5.19937e-19	6.01625e-10	4.4531	-8.64221e-10	1	1
AT3G02560.1	Ribosomal protein S7e family protein	-6.15391e-19	7.37669e-10	11.9926	-8.34237e-10	1	1
AT1G17720.1	ATB BETA	-3.76731e-19	4.5175e-10	12.1502	-8.33938e-10	1	1
AT1G15710.1	prephenate dehydrogenase family protein	2.08418e-19	2.50953e-10	14.9042	8.30505e-10	1	1
AT3G06050.1	peroxiredoxin IIF (PRXIIF)	5.74503e-19	6.65452e-10	4.4531	8.63328e-10	1	1
ATCG00780.1	ribosomal protein L14 (RPL14)	-2.0432e-19	2.48978e-10	22.0404	-8.20638e-10	1	1
AT5G37600.1	glutamine synthase clone R1 (GSR 1)	4.29066e-19	5.26164e-10	15.0467	8.15461e-10	1	1
AT2G40660.1	Nucleic acid-binding, OB-fold-like protein	-5.98246e-19	7.07603e-10	4.4531	-8.45454e-10	1	1
AT2G17840.1	EARLY-RESPONSIVE TO DEHYDRATION 7 (ERD7)	-4.23298e-19	5.19055e-10	11.9467	-8.15516e-10	1	1
AT3G04400.1;AT2G33370.1;AT1G04480.1	embryo defective 2171 (emb2171)	-3.87335e-19	4.67045e-10	6.4932	-8.29331e-10	1	1
AT1G47128.1	responsive to dehydration 21 (RD21)	-2.01458e-19	2.51653e-10	40.3679	-8.00536e-10	1	1
AT1G70730.3	Phosphoglucomutase/phosphomannomutase family protein	1.41479e-19	1.77137e-10	53.4652	7.98701e-10	1	1
AT1G62180.1	5'adenylylphosphosulfate reductase 2 (APR2)	1.67862e-19	2.10545e-10	25.3952	7.97271e-10	1	1
AT1G08520.1	ALBINA 1 (ALB1)	-1.25925e-19	1.60276e-10	44.3235	-7.8568e-10	1	1
AT2G34250.1;AT1G29310.1	SecY protein transport family protein	6.25897e-19	7.67381e-10	5.75883	8.15627e-10	1	1
AT4G11820.2	HYDROXYMETHYLGLUTARYL-COA SYNTHASE (HMGS)	-3.15836e-19	4.03946e-10	18.7178	-7.81877e-10	1	1
AT1G31440.1	SH3 domain-containing protein	2.5007e-19	3.19975e-10	17.7243	7.81529e-10	1	1
AT2G37270.1	ribosomal protein 5B (RPS5B)	4.44908e-19	5.69222e-10	14.0281	7.81607e-10	1	1
AT3G63540.1	Mog1/PsbP/DUF1795-like photosystem II reaction center PsbP family protein	9.22155e-19	1.16501e-09	6.4531	7.91543e-10	1	1
AT1G54270.1	eif4a-2 (EIF4A-2)	-1.98341e-19	2.58516e-10	33.6896	-7.67229e-10	1	1
AT4G26860.2	Predicted pyridoxal phosphate-dependent enzyme, YBL036C type	3.75596e-19	4.76127e-10	6.32869	7.88857e-10	1	1
AT1G22410.1	Class-II DAHP synthetase family protein	-2.01606e-19	2.6526e-10	56.0699	-7.60031e-10	1	1
AT1G74260.1	purine biosynthesis 4 (PUR4)	3.03104e-19	3.85149e-10	5.45715	7.86978e-10	1	1
AT1G20225.1	Thioredoxin superfamily protein	4.96265e-19	6.28852e-10	4.4531	7.89159e-10	1	1
AT2G35390.2	Phosphoribosyltransferase family protein	-3.87659e-19	4.9921e-10	6.16683	-7.76544e-10	1	1
AT1G21640.2	NAD kinase 2 (NADK2)	5.78234e-19	7.51098e-10	7.4531	7.69852e-10	1	1
AT1G26761.1	Arabinanase/levansucrase/invertase	2.6984e-19	3.51672e-10	7.64872	7.67307e-10	1	1
AT4G38630.1	regulatory particle non-ATPase 10 (RPN10)	-1.98497e-19	2.61736e-10	10.8974	-7.58387e-10	1	1
AT4G02450.1	HSP20-like chaperones superfamily protein	3.58642e-19	4.74253e-10	11.4039	7.56226e-10	1	1
AT5G05010.1	clathrin adaptor complexes medium subunit family protein	-1.40195e-19	1.88696e-10	49.4286	-7.42964e-10	1	1
AT4G09800.1;AT1G34030.1;AT1G22780.1	S18 ribosomal protein (RPS18C)	4.10453e-19	5.50071e-10	18.4531	7.46182e-10	1	1
AT2G21330.1	fructose-bisphosphate aldolase 1 (FBA1)	-2.26841e-19	3.05542e-10	21.8094	-7.42422e-10	1	1
AT3G56190.1	alpha-soluble NSF attachment protein 2 (ALPHA-SNAP2)	-2.39583e-19	3.19336e-10	9.46068	-7.50252e-10	1	1
AT3G28300.1;AT3G28290.1	AT14A	-1.6283e-19	2.24361e-10	50.667	-7.25751e-10	1	1
AT1G53280.1	Class I glutamine amidotransferase-like superfamily protein	-1.93425e-19	2.64099e-10	17.7151	-7.32397e-10	1	1
AT5G67500.1	voltage dependent anion channel 2 (VDAC2)	-8.59203e-19	1.14712e-09	6.4531	-7.49007e-10	1	1
AT2G13560.1	NAD-dependent malic enzyme 1 (NAD-ME1)	3.4078e-19	4.51537e-10	5.23617	7.54711e-10	1	1
AT4G00560.4	NAD(P)-binding Rossmann-fold superfamily protein	3.8782e-19	5.11618e-10	4.4531	7.58026e-10	1	1
AT1G75460.1	ATP-dependent protease La (LON) domain protein	2.19408e-18	3.02175e-09	13.6471	7.26097e-10	1	1
AT4G24770.1	31-kDa RNA binding protein (RBP31)	-3.94131e-19	5.22753e-10	3.8962	-7.53953e-10	1	1
AT3G14990.1	Class I glutamine amidotransferase-like superfamily protein	-1.56959e-19	2.2062e-10	17.7161	-7.11444e-10	1	1
AT1G69410.1	eukaryotic elongation factor 5A-3 (ELF5A-3)	-1.45544e-19	2.05792e-10	17.374	-7.07237e-10	1	1
AT2G24280.1	alpha/beta-Hydrolases superfamily protein	-5.22246e-19	7.30062e-10	9.56882	-7.15346e-10	1	1
AT4G01883.1	Polyketide cyclase / dehydrase and lipid transport protein	-1.80465e-19	2.56737e-10	19.5042	-7.02919e-10	1	1
AT2G27600.1	SUPPRESSOR OF K+ TRANSPORT GROWTH DEFECT1 (SKD1)	-1.86324e-19	2.64872e-10	16.8204	-7.03448e-10	1	1
AT5G09660.4	peroxisomal NAD-malate dehydrogenase 2 (PMDH2)	2.62185e-19	3.74998e-10	19.2081	6.99164e-10	1	1
AT2G37550.1	ARF-GAP domain 7 (AGD7)	2.9424e-19	4.15065e-10	8.10903	7.089e-10	1	1
AT1G24360.1	NAD(P)-binding Rossmann-fold superfamily protein	1.38595e-19	2.01911e-10	46.0001	6.86417e-10	1	1
AT1G07370.1;AT2G29570.1	proliferating cellular nuclear antigen 1 (PCNA1)	-2.83915e-19	4.01101e-10	6.55992	-7.07838e-10	1	1
AT2G41740.1	villin 2 (VLN2)	-1.20227e-19	1.75984e-10	35.3655	-6.83173e-10	1	1
AT3G07770.1	HEAT SHOCK PROTEIN 89.1 (Hsp89.1)	-2.14162e-19	3.12746e-10	19.3642	-6.84779e-10	1	1
AT4G10610.1;AT3G49390.1;AT1G32790.2	CTC-interacting domain 12 (CID12)	-3.10372e-19	4.52041e-10	8.4531	-6.86601e-10	1	1
AT3G56090.1	ferritin 3 (FER3)	2.42185e-19	3.6357e-10	21.8245	6.66131e-10	1	1
AT2G33340.1	MOS4-associated complex 3B (MAC3B)	-2.25887e-19	3.30602e-10	6.51393	-6.83261e-10	1	1
AT1G80480.1	plastid transcriptionally active 17 (PTAC17)	-1.32849e-19	2.01906e-10	69.6864	-6.57978e-10	1	1
AT1G47260.1	gamma carbonic anhydrase 2 (GAMMA CA2)	-2.04178e-19	3.04471e-10	10.8423	-6.70599e-10	1	1
AT1G02560.1	nuclear encoded CLP protease 5 (CLPP5)	-1.05343e-19	1.59904e-10	35.9039	-6.58786e-10	1	1
AT2G01250.1	Ribosomal protein L30/L7 family protein	3.50562e-19	5.23518e-10	8.4531	6.69628e-10	1	1
AT3G14420.1	Aldolase-type TIM barrel family protein	1.15408e-19	1.76749e-10	43.7973	6.52949e-10	1	1
AT3G14067.1	Subtilase family protein	1.82776e-19	2.75737e-10	11.3494	6.62861e-10	1	1
AT3G11930.3	Adenine nucleotide alpha hydrolases-like superfamily protein	-2.02911e-19	3.10918e-10	17.09	-6.5262e-10	1	1
AT1G62640.1	3-ketoacyl-acyl carrier protein synthase III (KAS III)	3.03004e-19	4.69012e-10	35.1842	6.46047e-10	1	1
AT2G29630.1	thiaminC (THIC)	1.23201e-19	1.91544e-10	43.4475	6.432e-10	1	1
AT5G58260.1	oxidoreductases, acting on NADH or NADPH, quinone or similar compound as acceptor	3.30013e-19	5.08813e-10	16.9613	6.48594e-10	1	1
AT3G05530.1	regulatory particle triple-A ATPase 5A (RPT5A)	-4.09451e-19	6.05238e-10	4.16712	-6.76513e-10	1	1
AT5G63180.1	Pectin lyase-like superfamily protein	2.03894e-19	3.15956e-10	20.0506	6.45322e-10	1	1
AT3G17020.1	Adenine nucleotide alpha hydrolases-like superfamily protein	1.84027e-19	2.8631e-10	14.4717	6.42756e-10	1	1
AT1G09130.3	ATP-dependent caseinolytic (Clp) protease/crotonase family protein	-1.72526e-19	2.71762e-10	48.035	-6.34843e-10	1	1
AT1G34000.1	one-helix protein 2 (OHP2)	1.51612e-19	2.35525e-10	12.2647	6.43718e-10	1	1
AT2G45240.1	methionine aminopeptidase 1A (MAP1A)	-2.98739e-19	4.61987e-10	8.4531	-6.46641e-10	1	1
AT4G01810.1	Sec23/Sec24 protein transport family protein	-3.14529e-19	4.81978e-10	6.22254	-6.5258e-10	1	1
AT4G24280.1	chloroplast heat shock protein 70-1 (cpHsc70-1)	-1.57239e-19	2.49713e-10	22.3832	-6.2968e-10	1	1
AT1G74090.1	desulfo-glucosinolate sulfotransferase 18 (SOT18)	2.49874e-19	3.852e-10	6.01384	6.48685e-10	1	1
AT3G29360.1	UDP-glucose 6-dehydrogenase family protein	-1.62755e-19	2.60545e-10	40.2474	-6.24673e-10	1	1
AT4G36020.1	cold shock domain protein 1 (CSDP1)	-2.86474e-19	4.50856e-10	10.6067	-6.35401e-10	1	1
AT2G45810.1	DEA(D/H)-box RNA helicase family protein	2.77229e-19	4.36083e-10	8.4531	6.35726e-10	1	1
AT5G08740.1	NAD(P)H dehydrogenase C1 (NDC1)	1.53167e-19	2.45664e-10	16.0156	6.23482e-10	1	1
AT1G51980.1	Insulinase (Peptidase family M16) protein	-3.86734e-19	6.21474e-10	16.4531	-6.22284e-10	1	1
AT5G56350.1	Pyruvate kinase family protein	1.22836e-19	1.97741e-10	17.8904	6.21198e-10	1	1
AT2G27730.1	copper ion binding	-3.38992e-19	5.32345e-10	5.80297	-6.36791e-10	1	1
AT5G15450.1	casein lytic proteinase B3 (CLPB3)	4.64563e-19	7.41148e-10	8.91033	6.26815e-10	1	1
AT5G04710.1	Zn-dependent exopeptidases superfamily protein	2.00063e-19	3.25964e-10	10.7453	6.13757e-10	1	1
AT1G79500.1	AtkdsA1	-2.35004e-19	3.80565e-10	7.5	-6.17514e-10	1	1
AT3G50440.1	methyl esterase 10 (MES10)	-1.90197e-19	3.14213e-10	18.2998	-6.05313e-10	1	1
AT5G52840.1	NADH-ubiquinone oxidoreductase-related	2.21494e-19	3.60257e-10	8.03666	6.14823e-10	1	1
AT5G46430.1;AT4G18100.1	Ribosomal protein L32e	2.44233e-19	3.84463e-10	3.73593	6.35256e-10	1	1
AT1G01225.1	NC domain-containing protein-related	7.2459e-19	1.18973e-09	9.4531	6.09036e-10	1	1
AT1G04750.1;AT2G33120.2	vesicle-associated membrane protein 721 (VAMP721)	-2.69683e-19	4.39804e-10	6.92804	-6.13189e-10	1	1
AT5G04170.1	Calcium-binding EF-hand family protein	3.61312e-19	5.70627e-10	3.58956	6.33184e-10	1	1
AT2G39990.1	eukaryotic translation initiation factor 2 (EIF2)	-2.79241e-19	4.6592e-10	13.4354	-5.99334e-10	1	1
AT3G45310.1;AT5G60360.3	Cysteine proteinases superfamily protein	2.94428e-19	4.84014e-10	5.18546	6.08305e-10	1	1
AT4G39280.1	phenylalanyl-tRNA synthetase, putative / phenylalanine--tRNA ligase, putative	1.20277e-19	2.03969e-10	12.6801	5.89682e-10	1	1
AT2G05710.1	aconitase 3 (ACO3)	2.53345e-19	4.36299e-10	16.2674	5.80668e-10	1	1
AT3G20810.2	2-oxoglutarate (2OG) and Fe(II)-dependent oxygenase superfamily protein	-1.93882e-19	3.32209e-10	11.7476	-5.83616e-10	1	1
AT5G58490.1	NAD(P)-binding Rossmann-fold superfamily protein	-2.07054e-19	3.56475e-10	12.6505	-5.80837e-10	1	1
AT1G76030.1;AT1G20260.1	ATPase, V1 complex, subunit B protein	-1.26784e-19	2.23318e-10	24.8129	-5.67729e-10	1	1
ATCG00720.1	photosynthetic electron transfer B (PETB)	2.50369e-19	4.38419e-10	12.2074	5.71072e-10	1	1
AT1G16350.1	Aldolase-type TIM barrel family protein	-1.71647e-19	3.06865e-10	29.4531	-5.59358e-10	1	1
AT3G44310.1	nitrilase 1 (NIT1)	-8.54899e-20	1.55582e-10	88.3847	-5.49485e-10	1	1
AT4G37980.1	elicitor-activated gene 3-1 (ELI3-1)	-8.85134e-20	1.6077e-10	28.5992	-5.50559e-10	1	1
AT5G14800.1	pyrroline-5- carboxylate (P5C) reductase (P5CR)	4.52552e-19	8.00299e-10	6.71296	5.65479e-10	1	1
AT3G22960.1	PKP-ALPHA	9.12493e-20	1.67449e-10	48.3568	5.44937e-10	1	1
AT5G20890.1	TCP-1/cpn60 chaperonin family protein	-6.30475e-20	1.16165e-10	132.461	-5.42742e-10	1	1
AT3G60245.1;AT3G10950.1	Zinc-binding ribosomal protein family protein	2.56349e-19	4.54817e-10	5.56921	5.63631e-10	1	1
AT3G15610.1	Transducin/WD40 repeat-like superfamily protein	-1.67086e-19	3.0233e-10	9.92437	-5.52662e-10	1	1
AT4G16390.1	pentatricopeptide (PPR) repeat-containing protein	-1.14308e-19	2.10469e-10	28.0425	-5.4311e-10	1	1
AT5G39590.1	TLD-domain containing nucleolar protein	2.74537e-19	4.98132e-10	9.4531	5.51133e-10	1	1
AT5G42850.1	Thioredoxin superfamily protein	3.00399e-19	5.24903e-10	3.5232	5.72293e-10	1	1
AT1G01050.1	pyrophosphorylase 1 (PPa1)	3.15033e-19	5.58363e-10	3.85913	5.64207e-10	1	1
AT2G39080.1	NAD(P)-binding Rossmann-fold superfamily protein	1.56779e-19	2.87862e-10	8.40578	5.44633e-10	1	1
AT3G16520.3	UDP-glucosyl transferase 88A1 (UGT88A1)	-8.47878e-20	1.5962e-10	45.8084	-5.31185e-10	1	1
AT3G56150.1	eukaryotic translation initiation factor 3C (EIF3C)	-1.81613e-19	3.3424e-10	7.5493	-5.43359e-10	1	1
AT1G54410.1	dehydrin family protein	-2.01241e-19	3.72163e-10	8.45644	-5.40734e-10	1	1
AT1G48420.1	D-cysteine desulfhydrase (D-CDES)	1.34283e-19	2.54481e-10	32.917	5.27674e-10	1	1
AT5G65730.1	xyloglucan endotransglucosylase/hydrolase 6 (XTH6)	-1.59236e-19	3.0135e-10	16.4265	-5.2841e-10	1	1
AT4G30010.1	unknown protein	-2.07588e-19	3.92329e-10	12.1466	-5.29116e-10	1	1
AT1G25490.1	ROOTS CURL IN NPA (RCN1)	-1.84474e-19	3.46621e-10	9.35036	-5.32206e-10	1	1
AT1G75350.1	embryo defective 2184 (emb2184)	-2.69193e-19	5.08722e-10	10.7691	-5.29155e-10	1	1
AT4G27270.1	Quinone reductase family protein	-2.63624e-19	4.95209e-10	7.4531	-5.32349e-10	1	1
AT1G27970.2	nuclear transport factor 2B (NTF2B)	-1.34939e-19	2.60311e-10	15.6672	-5.18377e-10	1	1
AT2G42590.3	general regulatory factor 9 (GRF9)	-9.50038e-20	1.84104e-10	14.4959	-5.16033e-10	1	1
AT4G35310.1	calmodulin-domain protein kinase 5 (CPK5)	9.46677e-20	1.84884e-10	17.4379	5.12038e-10	1	1
AT4G14910.2	HISTIDINE BIOSYNTHESIS 5B (HISN5B)	-2.55336e-19	4.92918e-10	8.45849	-5.18008e-10	1	1
AT2G39140.1	SUPPRESSOR OF VARIEGATION 1 (SVR1)	2.28764e-19	4.34701e-10	5.3339	5.26256e-10	1	1
AT1G49600.2	RNA-binding protein 47A (RBP47A)	1.51183e-19	2.97655e-10	18.8395	5.07915e-10	1	1
AT3G17240.1	lipoamide dehydrogenase 2 (mtLPD2)	1.24039e-19	2.49056e-10	33.3777	4.98035e-10	1	1
AT1G50200.2	Alanyl-tRNA synthetase (ALATS)	7.23866e-20	1.45847e-10	56.1076	4.96317e-10	1	1
AT5G15490.1	UDP-glucose 6-dehydrogenase family protein	-2.51561e-19	5.02948e-10	15.2994	-5.00173e-10	1	1
AT4G17260.1	Lactate/malate dehydrogenase family protein	-2.84706e-19	5.54943e-10	5.4531	-5.13037e-10	1	1
AT3G46780.1	plastid transcriptionally active 16 (PTAC16)	1.67307e-19	3.40624e-10	93.3697	4.91178e-10	1	1
AT1G29900.1	carbamoyl phosphate synthetase B (CARB)	1.71748e-18	3.50169e-09	99.4546	4.90471e-10	1	1
AT1G32220.1	NAD(P)-binding Rossmann-fold superfamily protein	2.8984e-19	5.86265e-10	20.7739	4.94384e-10	1	1
AT2G41040.1	S-adenosyl-L-methionine-dependent methyltransferases superfamily protein	5.50939e-19	1.06675e-09	4.37943	5.16463e-10	1	1
AT3G16640.1	translationally controlled tumor protein (TCTP)	-1.36348e-19	2.74038e-10	10.2452	-4.97551e-10	1	1
AT1G74730.1	Protein of unknown function (DUF1118)	2.54323e-19	4.97971e-10	4.47887	5.10718e-10	1	1
AT4G37800.1	xyloglucan endotransglucosylase/hydrolase 7 (XTH7)	7.55931e-19	1.52344e-09	8.91218	4.96201e-10	1	1
AT1G56050.1	GTP-binding protein-related	-1.08669e-19	2.23608e-10	29.9612	-4.8598e-10	1	1
AT1G48850.1	embryo defective 1144 (EMB1144)	1.55431e-19	3.20639e-10	36.8109	4.84755e-10	1	1
AT1G63660.1	GMP synthase (glutamine-hydrolyzing), putative / glutamine amidotransferase, putative	-7.60086e-20	1.58032e-10	112.934	-4.80971e-10	1	1
ATCG00790.1	ribosomal protein L16 (RPL16)	1.59085e-19	3.22352e-10	8.81915	4.93512e-10	1	1
AT3G19170.1	presequence protease 1 (PREP1)	9.32154e-20	1.93425e-10	28.0674	4.81919e-10	1	1
AT2G20630.2	PP2C induced by AVRRPM1 (PIA1)	2.14705e-19	4.39251e-10	8.4531	4.88799e-10	1	1
AT3G11945.2	homogentisate prenyltransferase (HST)	-2.55061e-19	5.09084e-10	4.4531	-5.0102e-10	1	1
AT4G35090.1	catalase 2 (CAT2)	6.65044e-20	1.40216e-10	113.338	4.74298e-10	1	1
AT2G46820.1	photosystem I P subunit (PSI-P)	-1.59732e-19	3.3457e-10	23.0851	-4.77425e-10	1	1
AT4G00630.2;AT1G01790.1	K+ efflux antiporter 2 (KEA2)	2.25383e-19	4.56648e-10	4.51393	4.93559e-10	1	1
AT1G20110.1	RING/FYVE/PHD zinc finger superfamily protein	-1.28992e-19	2.71792e-10	13.5005	-4.74599e-10	1	1
AT5G07440.1	glutamate dehydrogenase 2 (GDH2)	1.58995e-19	3.31456e-10	8.52404	4.79686e-10	1	1
AT5G28060.1	Ribosomal protein S24e family protein	2.15515e-19	4.48034e-10	4.96978	4.81024e-10	1	1
AT4G02340.1	alpha/beta-Hydrolases superfamily protein	-1.30865e-19	2.78803e-10	9.49917	-4.69381e-10	1	1
AT1G11910.2	aspartic proteinase A1 (APA1)	-1.16904e-19	2.53329e-10	26.0225	-4.61473e-10	1	1
AT5G35917.1	cytochrome P450, family 79, subfamily A, polypeptide 3 pseudogene (CYP79A3P)	2.10838e-19	4.50475e-10	9.4531	4.68034e-10	1	1
AT1G10700.1	phosphoribosyl pyrophosphate (PRPP) synthase 3 (PRS3)	1.71825e-19	3.70423e-10	13.8815	4.63862e-10	1	1
AT3G57890.2	Tubulin binding cofactor C domain-containing protein	-1.12557e-19	2.45673e-10	20.6499	-4.58157e-10	1	1
AT4G01070.1	GT72B1	-1.2558e-19	2.74232e-10	19.7948	-4.57933e-10	1	1
AT4G38680.1	glycine rich protein 2 (GRP2)	2.63205e-19	5.38729e-10	3.00133	4.88567e-10	1	1
AT5G27700.1	Ribosomal protein S21e	2.72337e-19	5.5906e-10	3.05725	4.87134e-10	1	1
AT5G45490.1	P-loop containing nucleoside triphosphate hydrolases superfamily protein	1.63838e-19	3.56516e-10	10.0742	4.59554e-10	1	1
AT5G59970.1;AT5G59690.1;AT3G53730.1;AT3G46320.1;AT3G45930.1;AT2G28740.1;AT1G07820.1;AT1G07660.1	Histone superfamily protein	1.68022e-19	3.68771e-10	13.035	4.55626e-10	1	1
AT1G50430.1	DWARF 5 (DWF5)	-2.62772e-19	5.59325e-10	4.4531	-4.69803e-10	1	1
AT5G65720.1	nitrogen fixation S (NIFS)-like 1 (NFS1)	-7.86868e-20	1.76432e-10	61.8861	-4.45989e-10	1	1
AT1G74040.1	2-isopropylmalate synthase 1 (IMS1)	8.74547e-20	1.96461e-10	32.2917	4.45151e-10	1	1
AT2G42520.1	P-loop containing nucleoside triphosphate hydrolases superfamily protein	1.39267e-19	3.0238e-10	5.90724	4.6057e-10	1	1
AT2G39900.1	GATA type zinc finger transcription factor family protein	1.75979e-19	3.84615e-10	6.96342	4.57545e-10	1	1
AT4G11010.1	nucleoside diphosphate kinase 3 (NDPK3)	1.2743e-19	2.87726e-10	40.2381	4.42887e-10	1	1
AT1G32990.1	plastid ribosomal protein l11 (PRPL11)	7.95946e-20	1.79401e-10	18.6722	4.43668e-10	1	1
AT5G05780.1	RP non-ATPase subunit 8A (RPN8A)	-6.68345e-20	1.50292e-10	11.5139	-4.44699e-10	1	1
AT3G12800.1	short-chain dehydrogenase-reductase B (SDRB)	1.29799e-19	2.95884e-10	28.4345	4.38681e-10	1	1
AT4G00570.1	NAD-dependent malic enzyme 2 (NAD-ME2)	7.65593e-20	1.73788e-10	17.7188	4.40533e-10	1	1
AT4G13180.1	NAD(P)-binding Rossmann-fold superfamily protein	-1.21135e-19	2.69816e-10	6.77365	-4.48954e-10	1	1
AT1G70820.1	phosphoglucomutase, putative / glucose phosphomutase, putative	9.2157e-20	2.11909e-10	36.8003	4.3489e-10	1	1
AT5G24490.1	30S ribosomal protein, putative	6.06384e-20	1.39234e-10	28.3317	4.35514e-10	1	1
AT4G20850.1	tripeptidyl peptidase ii (TPP2)	8.9003e-20	2.0509e-10	37.2241	4.3397e-10	1	1
AT5G08590.1	SNF1-related protein kinase 2.1 (SNRK2.1)	-3.93565e-19	8.66543e-10	4.4531	-4.54178e-10	1	1
AT2G27680.1	NAD(P)-linked oxidoreductase superfamily protein	-7.24467e-20	1.69436e-10	39.7242	-4.27576e-10	1	1
AT3G19980.1;AT1G50370.1	flower-specific, phytochrome-associated protein phosphatase 3 (FYPP3)	-2.80838e-19	6.37368e-10	6.64032	-4.40621e-10	1	1
AT4G22720.1	Actin-like ATPase superfamily protein	1.14435e-19	2.66239e-10	14.2778	4.29821e-10	1	1
AT4G03110.1	RNA-binding protein-defense related 1 (RBP-DR1)	-1.71605e-19	3.978e-10	11.4531	-4.31386e-10	1	1
ATCG00350.1	PSAA	6.03616e-19	1.42342e-09	49.2895	4.2406e-10	1	1
AT5G17990.1	tryptophan biosynthesis 1 (TRP1)	-1.06773e-19	2.53239e-10	38.6295	-4.21631e-10	1	1
AT4G04040.1	maternal effect embryo arrest 51 (MEE51)	-9.28979e-20	2.22504e-10	24.2517	-4.1751e-10	1	1
AT3G11510.1	Ribosomal protein S11 family protein	-1.53676e-19	3.56063e-10	5.22876	-4.31597e-10	1	1
AT4G25550.1	Cleavage/polyadenylation specificity factor, 25kDa subunit	-1.40198e-19	3.35002e-10	11.8811	-4.18499e-10	1	1
AT1G02150.1	Tetratricopeptide repeat (TPR)-like superfamily protein	1.11951e-19	2.70391e-10	18.8784	4.14033e-10	1	1
AT3G52580.1	Ribosomal protein S11 family protein	1.26153e-19	2.9838e-10	7.00997	4.22794e-10	1	1
AT3G62530.1	ARM repeat superfamily protein	-7.43924e-20	1.81991e-10	55.5803	-4.0877e-10	1	1
AT3G11940.1	ribosomal protein 5A (RPS5A)	2.06506e-19	4.79744e-10	4.30943	4.3045e-10	1	1
AT4G18430.1	RAB GTPase homolog A1E (RABA1e)	1.30564e-19	3.10953e-10	7.51393	4.19885e-10	1	1
AT4G30950.1	fatty acid desaturase 6 (FAD6)	-2.92825e-19	7.09719e-10	12.8776	-4.12593e-10	1	1
AT4G29840.1	METHIONINE OVER-ACCUMULATOR 2 (MTO2)	1.24193e-19	3.08113e-10	52.8196	4.03076e-10	1	1
ATCG00800.1	RESISTANCE TO PSEUDOMONAS SYRINGAE 3 (RPS3)	-5.50772e-20	1.36853e-10	65.7353	-4.02455e-10	1	1
AT2G29690.1	anthranilate synthase 2 (ASA2)	1.77186e-19	4.22424e-10	5.50563	4.1945e-10	1	1
AT2G39010.1	plasma membrane intrinsic protein 2E (PIP2E)	2.13482e-19	4.92387e-10	3.06248	4.33564e-10	1	1
AT5G50920.1	CLPC homologue 1 (CLPC1)	-9.60296e-20	2.40469e-10	140.286	-3.99342e-10	1	1
AT4G09320.1	NDPK1	7.794e-20	1.95462e-10	41.582	3.98747e-10	1	1
ATCG00670.1	plastid-encoded CLP P (PCLPP)	8.567e-20	2.13847e-10	21.8279	4.00614e-10	1	1
AT2G19520.1	FVE	-2.11394e-19	4.98235e-10	3.26492	-4.24287e-10	1	1
AT3G20290.1	EPS15 homology domain 1 (EHD1)	3.64949e-19	8.77694e-10	4.4531	4.15804e-10	1	1
AT1G04410.1	Lactate/malate dehydrogenase family protein	2.1502e-19	5.42253e-10	16.7637	3.9653e-10	1	1
AT3G58730.1	vacuolar ATP synthase subunit D (VATD) / V-ATPase D subunit / vacuolar proton pump D subunit (VATPD)	4.62194e-20	1.17689e-10	42.2849	3.92724e-10	1	1
AT3G09440.1	Heat shock protein 70 (Hsp 70) family protein	-9.12752e-20	2.33649e-10	24.6542	-3.90651e-10	1	1
AT3G04840.1	Ribosomal protein S3Ae	-2.51636e-19	6.42475e-10	14.96	-3.91667e-10	1	1
ATMG00070.1	NADH dehydrogenase subunit 9 (NAD9)	-1.61353e-19	4.11315e-10	13.0649	-3.92285e-10	1	1
AT3G53870.1	Ribosomal protein S3 family protein	-2.57972e-19	6.54328e-10	10.1811	-3.94254e-10	1	1
AT5G19220.1	ADP glucose pyrophosphorylase large subunit 1 (APL1)	5.44403e-20	1.41081e-10	63.0667	3.8588e-10	1	1
AT5G14600.1	S-adenosyl-L-methionine-dependent methyltransferases superfamily protein	1.85509e-19	4.568e-10	4.30851	4.06106e-10	1	1
AT3G53110.1	LOW EXPRESSION OF OSMOTICALLY RESPONSIVE GENES 4 (LOS4)	-7.167e-20	1.86681e-10	62.2277	-3.83917e-10	1	1
AT1G22300.1	general regulatory factor 10 (GRF10)	1.5862e-19	4.09009e-10	16.5026	3.87815e-10	1	1
AT1G79920.1	Heat shock protein 70 (Hsp 70) family protein	1.1966e-19	3.08248e-10	14.9089	3.88193e-10	1	1
AT4G32940.1	gamma vacuolar processing enzyme (GAMMA-VPE)	-1.2111e-19	3.09864e-10	10.4707	-3.90849e-10	1	1
AT4G31300.2	PBA1	1.22274e-19	3.1689e-10	21.5592	3.85856e-10	1	1
AT2G42600.1	phosphoenolpyruvate carboxylase 2 (PPC2)	5.89018e-20	1.53949e-10	46.2069	3.82606e-10	1	1
AT1G63970.1	isoprenoid F (ISPF)	-7.42323e-20	1.94756e-10	33.2145	-3.81155e-10	1	1
AT5G24400.1	EMBRYO DEFECTIVE 2024 (EMB2024)	1.58028e-19	4.06645e-10	8.77356	3.88613e-10	1	1
AT5G43060.1	Granulin repeat cysteine protease family protein	-2.06199e-19	5.09673e-10	3.41473	-4.04571e-10	1	1
AT1G79340.1	metacaspase 4 (MC4)	1.01749e-19	2.64832e-10	9.51393	3.84201e-10	1	1
AT2G47730.1	glutathione S-transferase phi 8 (GSTF8)	-6.68313e-20	1.78314e-10	60.9461	-3.74796e-10	1	1
AT1G49760.1	poly(A) binding protein 8 (PAB8)	-1.19772e-19	3.14963e-10	12.0045	-3.80273e-10	1	1
ATCG00470.1	ATP synthase epsilon chain (ATPE)	7.94626e-20	2.14626e-10	33.516	3.70238e-10	1	1
AT5G10860.1	Cystathionine beta-synthase (CBS) family protein	-6.22168e-20	1.69417e-10	41.8272	-3.67241e-10	1	1
AT1G68010.2	hydroxypyruvate reductase (HPR)	1.1092e-19	3.01704e-10	31.0112	3.67646e-10	1	1
AT5G47870.1	FUNCTIONS IN: molecular_function unknown	1.19498e-19	3.19173e-10	8.18892	3.74399e-10	1	1
AT5G36880.2	acetyl-CoA synthetase (ACS)	-2.10417e-19	5.71945e-10	11.2362	-3.67898e-10	1	1
AT3G08010.1	ATAB2	-4.81861e-19	1.32423e-09	16.5129	-3.6388e-10	1	1
AT4G14880.1	O-acetylserine (thiol) lyase (OAS-TL) isoform A1 (OASA1)	7.47876e-20	2.08112e-10	47.9459	3.59363e-10	1	1
AT5G48180.1	nitrile specifier protein 5 (NSP5)	1.22855e-19	3.33913e-10	7.74772	3.67926e-10	1	1
AT5G03880.1	Thioredoxin family protein	1.74229e-19	4.73394e-10	7.4531	3.68041e-10	1	1
AT5G54160.1	O-methyltransferase 1 (OMT1)	-6.64224e-20	1.87691e-10	30.0045	-3.53892e-10	1	1
AT5G23540.1	Mov34/MPN/PAD-1 family protein	-5.95e-20	1.68955e-10	62.8015	-3.52165e-10	1	1
AT4G04770.1	ATP binding cassette protein 1 (ABC1)	6.05977e-20	1.71253e-10	23.6034	3.53849e-10	1	1
AT1G26630.1	FUMONISIN B1-RESISTANT12 (FBR12)	-5.86696e-20	1.6769e-10	51.3267	-3.49869e-10	1	1
AT2G39930.1	isoamylase 1 (ISA1)	1.77101e-19	4.85092e-10	5.1149	3.65087e-10	1	1
AT1G78370.1	glutathione S-transferase TAU 20 (GSTU20)	-1.65549e-19	4.51898e-10	4.62662	-3.66342e-10	1	1
AT5G57870.1	eukaryotic translation Initiation Factor isoform 4G1 (eIFiso4G1)	-2.11985e-19	5.92775e-10	7.4531	-3.57615e-10	1	1
AT5G21326.1	Ca2+regulated serine-threonine protein kinase family protein	6.81763e-16	1.79143e-06	2.51795	3.8057e-10	1	1
AT3G42170.1	BED zinc finger	-7.10481e-20	2.01508e-10	11.0982	-3.52582e-10	1	1
AT2G25840.2	ovule abortion 4 (OVA4)	2.19648e-19	6.22014e-10	9.4531	3.53124e-10	1	1
AT4G04640.1	ATPC1	6.26248e-20	1.81633e-10	90.4347	3.44788e-10	1	1
AT5G36160.1	Tyrosine transaminase family protein	1.15533e-19	3.32839e-10	17.577	3.47114e-10	1	1
AT2G22250.2	aspartate aminotransferase (AAT)	8.70719e-20	2.52876e-10	39.9043	3.44327e-10	1	1
AT2G43750.1	O-acetylserine (thiol) lyase B (OASB)	1.08063e-19	3.14213e-10	37.2831	3.43917e-10	1	1
AT3G05910.1	Pectinacetylesterase family protein	7.08016e-20	2.07107e-10	28.571	3.4186e-10	1	1
AT3G55750.1;AT1G41880.1;AT1G74270.1;AT1G07070.1	Ribosomal protein L35Ae family protein	-1.63077e-19	4.53369e-10	3.78059	-3.59701e-10	1	1
AT5G13780.1	Acyl-CoA N-acyltransferases (NAT) superfamily protein	-8.39276e-20	2.45128e-10	10.9648	-3.42384e-10	1	1
AT1G24510.1	TCP-1/cpn60 chaperonin family protein	-4.76172e-20	1.42003e-10	68.0762	-3.35326e-10	1	1
AT1G09640.1	Translation elongation factor EF1B, gamma chain	-6.39167e-20	1.91085e-10	49.5345	-3.34493e-10	1	1
AT3G55760.1	unknown protein	-4.81519e-20	1.44486e-10	87.8456	-3.33263e-10	1	1
AT4G26500.1	chloroplast sulfur E (CPSUFE)	8.23553e-20	2.45947e-10	24.8203	3.34851e-10	1	1
AT3G48680.1	gamma carbonic anhydrase-like 2 (GAMMA CAL2)	-1.59142e-19	4.6267e-10	6.4531	-3.43964e-10	1	1
AT1G44770.1	unknown protein	-2.06488e-19	6.07006e-10	8.4531	-3.40174e-10	1	1
AT3G45640.1	mitogen-activated protein kinase 3 (MPK3)	-1.66536e-19	4.89857e-10	8.41975	-3.39968e-10	1	1
ATCG00730.1	photosynthetic electron transfer D (PETD)	2.89465e-19	8.50519e-10	7.4531	3.40339e-10	1	1
AT1G02305.1	Cysteine proteinases superfamily protein	5.86465e-20	1.75279e-10	14.9488	3.3459e-10	1	1
AT1G74960.1	fatty acid biosynthesis 1 (FAB1)	-7.95683e-20	2.4118e-10	39.2991	-3.29912e-10	1	1
AT4G34620.1	small subunit ribosomal protein 16 (SSR16)	-3.18213e-19	9.22938e-10	4.4531	-3.44783e-10	1	1
AT5G30510.1	ribosomal protein S1 (RPS1)	-4.2827e-20	1.30998e-10	92.3509	-3.26929e-10	1	1
AT1G06650.2	2-oxoglutarate (2OG) and Fe(II)-dependent oxygenase superfamily protein	7.47796e-20	2.24954e-10	11.9923	3.32421e-10	1	1
AT3G23990.1	heat shock protein 60 (HSP60)	-1.27659e-19	3.81255e-10	7.52685	-3.34839e-10	1	1
AT5G47190.1	Ribosomal protein L19 family protein	-1.55033e-19	4.49273e-10	3.77781	-3.45077e-10	1	1
AT5G17920.1	ATMS1	-1.09264e-19	3.39025e-10	148.007	-3.22288e-10	1	1
AT5G18110.1	novel cap-binding protein (NCBP)	-9.16939e-20	2.74884e-10	6.63377	-3.33573e-10	1	1
AT2G28790.2	Pathogenesis-related thaumatin superfamily protein	-9.09947e-20	2.77655e-10	10.7725	-3.27726e-10	1	1
AT5G50950.1	FUMARASE 2 (FUM2)	5.58608e-20	1.7488e-10	37.2191	3.19424e-10	1	1
AT5G53620.1	unknown protein	-7.59083e-20	2.35795e-10	17.0297	-3.21925e-10	1	1
AT4G17890.1	ARF-GAP domain 8 (AGD8)	-1.58787e-19	4.88644e-10	8.4531	-3.24954e-10	1	1
AT4G04910.1	N-ethylmaleimide sensitive factor (NSF)	-4.8937e-20	1.54733e-10	62.906	-3.16267e-10	1	1
AT3G49010.1	breast basic conserved 1 (BBC1)	-1.69488e-19	5.11049e-10	4.63153	-3.31648e-10	1	1
AT2G25080.1	glutathione peroxidase 1 (GPX1)	-9.73278e-20	2.98034e-10	6.07325	-3.26566e-10	1	1
AT2G05920.1	Subtilase family protein	-8.01869e-20	2.52966e-10	17.8428	-3.16987e-10	1	1
AT3G53020.1;AT2G36620.1	SHORT VALVE1 (STV1)	9.20592e-20	2.87903e-10	9.12798	3.19757e-10	1	1
AT4G26510.1	uridine kinase-like 4 (UKL4)	-6.26923e-20	2.00258e-10	25.194	-3.13058e-10	1	1
AT1G51690.5	protein phosphatase 2A 55 kDa regulatory subunit B alpha isoform (B ALPHA)	-6.98357e-20	2.2442e-10	26.0589	-3.11183e-10	1	1
AT2G23600.2	acetone-cyanohydrin lyase (ACL)	9.86728e-20	3.03945e-10	4.76801	3.2464e-10	1	1
AT2G35780.1	serine carboxypeptidase-like 26 (scpl26)	5.22643e-20	1.68558e-10	38.9483	3.10067e-10	1	1
AT5G23740.1	ribosomal protein S11-beta (RPS11-BETA)	1.6795e-19	5.33395e-10	11.4531	3.14869e-10	1	1
AT1G17745.2	3-phosphoglycerate dehydrogenase (PGDH)	-7.90645e-20	2.4979e-10	8.29253	-3.16524e-10	1	1
AT3G20050.1	T-complex protein 1 alpha subunit (TCP-1)	3.94613e-20	1.28848e-10	86.3452	3.06261e-10	1	1
AT3G06580.1	GALK	-6.16036e-20	2.00874e-10	36.3205	-3.06677e-10	1	1
AT2G15620.1	nitrite reductase 1 (NIR1)	4.24626e-20	1.39604e-10	66.7922	3.04165e-10	1	1
AT1G14610.1	TWIN 2 (TWN2)	-7.83699e-20	2.56626e-10	27.3439	-3.05385e-10	1	1
AT5G45930.1	magnesium chelatase i2 (CHLI2)	-6.3773e-20	2.0614e-10	10.0837	-3.09367e-10	1	1
AT3G58610.1	ketol-acid reductoisomerase	4.54009e-20	1.52172e-10	98.1609	2.98352e-10	1	1
AT4G37930.1	serine transhydroxymethyltransferase 1 (SHM1)	4.48193e-20	1.50526e-10	137.801	2.9775e-10	1	1
AT3G48730.1	glutamate-1-semialdehyde 2,1-aminomutase 2 (GSA2)	6.93357e-20	2.29362e-10	13.8043	3.02298e-10	1	1
ATCG00710.1	photosystem II reaction center protein H (PSBH)	1.52262e-19	4.94323e-10	6.4531	3.08022e-10	1	1
AT1G70580.1	alanine-2-oxoglutarate aminotransferase 2 (AOAT2)	1.6614e-19	5.56876e-10	10.2016	2.98342e-10	1	1
AT1G10840.1	translation initiation factor 3 subunit H1 (TIF3H1)	1.19967e-19	4.01823e-10	9.71383	2.98557e-10	1	1
AT5G43280.1	delta(3,5),delta(2,4)-dienoyl-CoA isomerase 1 (DCI1)	-1.33135e-19	4.35212e-10	4.56045	-3.05908e-10	1	1
AT3G28270.1	Protein of unknown function (DUF677)	-6.35778e-20	2.19336e-10	12.5292	-2.89864e-10	1	1
AT3G59780.1	Rhodanese/Cell cycle control phosphatase superfamily protein	1.94661e-19	6.69216e-10	10.4531	2.90879e-10	1	1
AT1G43890.1	RAB GTPASE HOMOLOG B18 (RAB18)	-7.05625e-20	2.39282e-10	5.17492	-2.94893e-10	1	1
AT5G14250.1	CONSTITUTIVE PHOTOMORPHOGENIC 13 (COP13)	8.43809e-16	2.75657e-06	2.51423	3.06108e-10	1	1
AT4G09650.1	ATP synthase delta-subunit gene (ATPD)	6.81753e-20	2.4504e-10	66.7184	2.78221e-10	1	1
AT4G10060.1	Beta-glucosidase, GBA2 type family protein	7.1211e-20	2.50005e-10	8.21664	2.84838e-10	1	1
AT5G23060.1	calcium sensing receptor (CaS)	6.8122e-20	2.45698e-10	32.8745	2.77259e-10	1	1
AT3G21215.1	RNA-binding (RRM/RBD/RNP motifs) family protein	6.1696e-20	2.16361e-10	6.60302	2.85154e-10	1	1
AT3G15010.1	RNA-binding (RRM/RBD/RNP motifs) family protein	1.06516e-19	3.85998e-10	26.0554	2.75951e-10	1	1
AT2G33800.1	Ribosomal protein S5 family protein	6.18179e-20	2.25125e-10	33.5786	2.74594e-10	1	1
ATCG01110.1	NAD(P)H dehydrogenase subunit H (NDHH)	7.27287e-20	2.66134e-10	27.5761	2.73278e-10	1	1
AT5G54770.1	THI1	5.27973e-20	1.94262e-10	67.9314	2.71784e-10	1	1
AT4G34670.1	Ribosomal protein S3Ae	6.01163e-20	2.19159e-10	11.8157	2.74305e-10	1	1
AT4G11120.1	translation elongation factor Ts (EF-Ts), putative	-1.23437e-19	4.35189e-10	4.51393	-2.83639e-10	1	1
ATCG00650.1	ribosomal protein S18 (RPS18)	-2.67696e-19	9.86481e-10	10.4531	-2.71364e-10	1	1
AT4G09000.2	general regulatory factor 1 (GRF1)	6.77156e-20	2.55831e-10	39.8275	2.64689e-10	1	1
AT3G55610.1	delta 1-pyrroline-5-carboxylate synthase 2 (P5CS2)	-5.22575e-20	1.97574e-10	35.9463	-2.64496e-10	1	1
AT3G44300.1	nitrilase 2 (NIT2)	-8.19052e-20	3.0015e-10	4.98911	-2.72881e-10	1	1
AT3G54090.1	fructokinase-like 1 (FLN1)	-1.31292e-19	4.78942e-10	4.51393	-2.74129e-10	1	1
AT1G16820.1	vacuolar ATP synthase catalytic subunit-related / V-ATPase-related / vacuolar proton pump-related	-1.14711e-19	4.27603e-10	6.81614	-2.68265e-10	1	1
AT5G27450.1	mevalonate kinase (MK)	-8.73994e-20	3.26395e-10	6.52037	-2.67771e-10	1	1
AT5G19760.1	Mitochondrial substrate carrier family protein	1.32809e-19	4.83334e-10	3.83194	2.74777e-10	1	1
AT3G55220.1;AT3G55200.1	Cleavage and polyadenylation specificity factor (CPSF) A subunit protein	1.00206e-19	3.84782e-10	12.9382	2.60422e-10	1	1
AT5G11880.1	Pyridoxal-dependent decarboxylase family protein	-6.97105e-20	2.68088e-10	12.8662	-2.60028e-10	1	1
AT1G15320.1	unknown protein	1.61766e-19	6.03561e-10	4.80625	2.68019e-10	1	1
AT2G30200.1	catalytics	8.26147e-20	3.15331e-10	8.1412	2.61993e-10	1	1
AT5G14780.1	formate dehydrogenase (FDH)	8.31599e-20	3.23611e-10	20.9987	2.56975e-10	1	1
AT3G54050.1	high cyclic electron flow 1 (HCEF1)	4.63448e-20	1.81671e-10	43.5517	2.55103e-10	1	1
AT4G33760.1	tRNA synthetase class II (D, K and N) family protein	4.7635e-20	1.87441e-10	39.5003	2.54133e-10	1	1
AT3G56490.1	HIS triad family protein 3 (HIT3)	-1.05244e-19	4.06638e-10	9.47904	-2.58816e-10	1	1
AT5G39530.1	Protein of unknown function (DUF1997)	-8.93654e-20	3.41274e-10	6.51393	-2.61858e-10	1	1
AT5G54310.1	ARF-GAP domain 5 (AGD5)	-1.86484e-19	7.03733e-10	4.78551	-2.64993e-10	1	1
AT2G38040.1	acetyl Co-enzyme a carboxylase carboxyltransferase alpha subunit (CAC3)	-3.10419e-20	1.23531e-10	127.083	-2.51288e-10	1	1
AT5G28050.3	Cytidine/deoxycytidylate deaminase family protein	-7.44302e-20	2.85245e-10	5.75625	-2.60934e-10	1	1
AT5G59300.1	ubiquitin carrier protein 7 (UBC7)	1.28533e-19	4.96263e-10	6.4531	2.59002e-10	1	1
AT5G14040.1	phosphate transporter 3	-7.33757e-20	2.91866e-10	21.5716	-2.51402e-10	1	1
AT2G41680.1	NADPH-dependent thioredoxin reductase C (NTRC)	-7.98234e-20	3.20989e-10	47.3178	-2.4868e-10	1	1
AT4G24550.2	Clathrin adaptor complexes medium subunit family protein	-6.3238e-20	2.52199e-10	14.8737	-2.50746e-10	1	1
AT3G08580.1	ADP/ATP carrier 1 (AAC1)	9.66321e-19	3.89242e-09	36.6283	2.48257e-10	1	1
AT4G11380.2	Adaptin family protein	1.13162e-19	4.30551e-10	3.54513	2.6283e-10	1	1
AT5G59880.1	actin depolymerizing factor 3 (ADF3)	8.90923e-20	3.59558e-10	22.1537	2.47783e-10	1	1
AT3G18080.1	B-S glucosidase 44 (BGLU44)	5.9933e-20	2.45301e-10	36.2884	2.44325e-10	1	1
AT5G64040.2	PSAN	8.72334e-20	3.51598e-10	11.1277	2.48105e-10	1	1
AT3G22950.1	ADP-ribosylation factor C1 (ARFC1)	-9.83805e-20	3.84751e-10	4.63783	-2.55699e-10	1	1
AT5G64380.1	Inositol monophosphatase family protein	-6.98007e-20	2.76002e-10	5.56178	-2.52899e-10	1	1
AT3G01910.1	sulfite oxidase (SOX)	1.35578e-19	5.24318e-10	3.52118	2.5858e-10	1	1
AT2G34460.1	NAD(P)-binding Rossmann-fold superfamily protein	-8.08285e-20	3.23138e-10	6.61938	-2.50136e-10	1	1
AT2G44060.1	Late embryogenesis abundant protein, group 2	4.51564e-20	1.86125e-10	19.581	2.42613e-10	1	1
AT2G21390.1	Coatomer, alpha subunit	-5.03107e-20	2.0498e-10	8.9339	-2.45442e-10	1	1
AT2G23350.1	poly(A) binding protein 4 (PAB4)	5.09549e-20	2.12142e-10	23.5415	2.40193e-10	1	1
AT2G32920.1	PDI-like 2-3 (PDIL2-3)	7.94652e-20	3.26932e-10	10.598	2.43063e-10	1	1
AT1G23190.1	Phosphoglucomutase/phosphomannomutase family protein	4.46442e-20	1.8775e-10	34.74	2.37785e-10	1	1
AT2G44040.1	Dihydrodipicolinate reductase, bacterial/plant	1.48181e-19	6.01983e-10	5.4531	2.46155e-10	1	1
AT2G35050.1	Protein kinase superfamily protein with octicosapeptide/Phox/Bem1p domain	-5.81791e-20	2.41851e-10	10.4069	-2.40557e-10	1	1
AT1G09340.2	chloroplast RNA binding (CRB)	-2.98808e-20	1.27338e-10	126.385	-2.34658e-10	1	1
AT1G30120.1	pyruvate dehydrogenase E1 beta (PDH-E1 BETA)	-7.35535e-20	3.07412e-10	10.5221	-2.39267e-10	1	1
AT1G06410.1	trehalose-phosphatase/synthase 7 (TPS7)	-5.98535e-20	2.4703e-10	6.53718	-2.42292e-10	1	1
AT3G62910.1	ALBINO AND PALE GREEN (APG3)	1.347e-19	5.63415e-10	7.4531	2.39078e-10	1	1
AT5G43960.1	Nuclear transport factor 2 (NTF2) family protein with RNA binding (RRM-RBD-RNP motifs) domain	1.0401e-19	4.42112e-10	13.5577	2.35257e-10	1	1
AT5G62140.1	unknown protein	-8.77813e-20	3.6063e-10	4.31304	-2.43411e-10	1	1
AT5G04130.1;AT3G10270.2	DNA GYRASE B2 (GYRB2)	-9.14104e-20	3.92952e-10	15.6857	-2.32625e-10	1	1
AT2G24580.1	FAD-dependent oxidoreductase family protein	5.24584e-20	2.23803e-10	8.45003	2.34395e-10	1	1
AT2G21170.1	triosephosphate isomerase (TIM)	5.16156e-20	2.27744e-10	39.1735	2.26639e-10	1	1
AT1G48600.2	phosphoethanolamine N-methyltransferase (PMEAMT)	3.24522e-20	1.43588e-10	29.9263	2.26009e-10	1	1
AT3G15730.1	phospholipase D alpha 1 (PLDALPHA1)	4.1112e-20	1.82651e-10	54.9772	2.25085e-10	1	1
AT5G03430.1	phosphoadenosine phosphosulfate (PAPS) reductase family protein	-1.07544e-19	4.47549e-10	3.36683	-2.40295e-10	1	1
AT2G15430.1	NRPB3	-1.59041e-19	6.82955e-10	5.71736	-2.32872e-10	1	1
AT2G37690.1	phosphoribosylaminoimidazole carboxylase, putative / AIR carboxylase, putative	-3.98823e-20	1.77679e-10	27.2672	-2.24463e-10	1	1
AT2G06050.1	oxophytodienoate-reductase 3 (OPR3)	1.10388e-19	4.74219e-10	4.51393	2.32779e-10	1	1
AT1G64980.2	Nucleotide-diphospho-sugar transferases superfamily protein	-1.33838e-18	5.87551e-09	6.46267	-2.27789e-10	1	1
AT3G54890.1	photosystem I light harvesting complex gene 1 (LHCA1)	-1.07106e-19	4.86518e-10	32.2312	-2.20149e-10	1	1
AT5G27380.1	glutathione synthetase 2 (GSH2)	-4.02667e-20	1.83565e-10	53.6843	-2.1936e-10	1	1
AT3G47450.1	NO ASSOCIATED 1 (NOA1)	8.89729e-20	3.97427e-10	7.66877	2.23872e-10	1	1
AT5G13630.1	GENOMES UNCOUPLED 5 (GUN5)	2.68974e-20	1.24255e-10	117.549	2.1647e-10	1	1
AT5G48300.1	ADP glucose pyrophosphorylase 1 (ADG1)	5.51066e-20	2.53969e-10	30.4433	2.16982e-10	1	1
AT1G02475.1	Polyketide cyclase/dehydrase and lipid transport superfamily protein	-5.74336e-20	2.61385e-10	11.7372	-2.19728e-10	1	1
AT1G72610.1	germin-like protein 1 (GER1)	5.58286e-20	2.56044e-10	16.3538	2.18043e-10	1	1
AT5G14060.1	CARAB-AK-LYS	-3.64727e-20	1.66026e-10	10.7963	-2.1968e-10	1	1
AT2G32170.2	S-adenosyl-L-methionine-dependent methyltransferases superfamily protein	-4.48546e-20	2.03423e-10	7.6971	-2.20499e-10	1	1
AT1G14810.1	semialdehyde dehydrogenase family protein	2.57506e-20	1.203e-10	53.9788	2.14053e-10	1	1
AT3G44320.1	nitrilase 3 (NIT3)	-5.33449e-20	2.46373e-10	15.322	-2.1652e-10	1	1
AT3G25800.1	protein phosphatase 2A subunit A2 (PP2AA2)	6.35889e-20	2.90311e-10	7.06704	2.19037e-10	1	1
AT3G63140.1	chloroplast stem-loop binding protein of 41 kDa (CSP41A)	3.18913e-20	1.50416e-10	80.6879	2.12021e-10	1	1
AT4G25900.1	Galactose mutarotase-like superfamily protein	7.41656e-20	3.4605e-10	16.6707	2.1432e-10	1	1
AT3G45140.1	lipoxygenase 2 (LOX2)	-2.06846e-20	9.87359e-11	267.989	-2.09494e-10	1	1
AT3G29160.1	SNF1 kinase homolog 11 (KIN11)	-1.04443e-19	4.72389e-10	4.31182	-2.21097e-10	1	1
AT1G10640.1	Pectin lyase-like superfamily protein	1.45008e-19	6.55033e-10	3.81344	2.21375e-10	1	1
AT3G08590.1	Phosphoglycerate mutase, 2,3-bisphosphoglycerate-independent	1.12593e-19	5.44603e-10	16.0316	2.06743e-10	1	1
AT4G13780.1	methionine--tRNA ligase, putative / methionyl-tRNA synthetase, putative / MetRS, putative	6.54553e-20	3.21703e-10	19.0697	2.03465e-10	1	1
AT5G21060.2	Glyceraldehyde-3-phosphate dehydrogenase-like family protein	1.53205e-19	7.36582e-10	5.4531	2.07995e-10	1	1
AT4G16130.1	arabinose kinase (ARA1)	-4.64672e-20	2.29679e-10	12.8969	-2.02314e-10	1	1
AT2G25280.1	CONTAINS InterPro DOMAIN/s: UPF0103/Mediator of ErbB2-driven cell motility (Memo), related (InterPro:IPR002737)	5.2975e-20	2.6505e-10	24.542	1.99868e-10	1	1
AT1G30380.1	photosystem I subunit K (PSAK)	-1.02566e-19	5.02829e-10	7.98505	-2.03977e-10	1	1
AT5G10560.1	Glycosyl hydrolase family protein	7.57536e-20	3.68586e-10	4.96219	2.05525e-10	1	1
AT1G08360.1	Ribosomal protein L1p/L10e family	-9.19401e-20	4.45919e-10	4.51393	-2.06181e-10	1	1
AT4G24830.1	arginosuccinate synthase family	2.70532e-20	1.38216e-10	31.6825	1.95731e-10	1	1
AT1G23410.1;AT3G62250.1;AT2G47110.1	Ribosomal protein S27a / Ubiquitin family protein	-7.91271e-20	3.87204e-10	4.5756	-2.04355e-10	1	1
AT2G17340.1	Uncharacterised conserved protein (UCP030210)	-8.56541e-20	4.31814e-10	8.76316	-1.98359e-10	1	1
AT5G38480.1	general regulatory factor 3 (GRF3)	-4.48227e-20	2.31279e-10	20.157	-1.93803e-10	1	1
AT4G24730.1	Calcineurin-like metallo-phosphoesterase superfamily protein	-8.68635e-20	4.33697e-10	4.51393	-2.00286e-10	1	1
AT5G48960.1	HAD-superfamily hydrolase, subfamily IG, 5'-nucleotidase	-3.52757e-20	1.85644e-10	14.3444	-1.90018e-10	1	1
AT5G09510.1	Ribosomal protein S19 family protein	1.71715e-19	8.97974e-10	7.96093	1.91225e-10	1	1
AT3G17810.1	pyrimidine 1 (PYD1)	5.65353e-20	3.05333e-10	32.0892	1.85159e-10	1	1
AT4G16155.1	dihydrolipoyl dehydrogenases	4.2166e-20	2.28219e-10	33.8601	1.84761e-10	1	1
AT1G76010.1	Alba DNA/RNA-binding protein	-5.24393e-20	2.79745e-10	10.5926	-1.87454e-10	1	1
AT5G08050.1	FUNCTIONS IN: molecular_function unknown	4.89995e-20	2.57398e-10	6.3367	1.90364e-10	1	1
AT5G08570.1	Pyruvate kinase family protein	-3.77982e-19	1.96148e-09	4.5782	-1.92703e-10	1	1
AT3G10050.1	L-O-methylthreonine resistant 1 (OMR1)	-4.61021e-20	2.45664e-10	8.51393	-1.87664e-10	1	1
AT5G08690.1;AT5G08670.1;AT5G08680.1	ATP synthase alpha/beta family protein	2.68489e-20	1.47611e-10	129.525	1.8189e-10	1	1
AT5G22800.2	EMBRYO DEFECTIVE 1030 (EMB1030)	1.95823e-20	1.08193e-10	57.8465	1.80994e-10	1	1
AT4G30000.2	Dihydropterin pyrophosphokinase / Dihydropteroate synthase	4.55468e-20	2.45295e-10	7.53431	1.85682e-10	1	1
AT4G30810.1	serine carboxypeptidase-like 29 (scpl29)	-8.16586e-20	4.50464e-10	9.88824	-1.81277e-10	1	1
AT1G64710.1	GroES-like zinc-binding dehydrogenase family protein	-3.31949e-20	1.87199e-10	11.3329	-1.77324e-10	1	1
AT4G34450.1	coatomer gamma-2 subunit, putative / gamma-2 coat protein, putative / gamma-2 COP, putative	-2.65058e-20	1.53238e-10	98.9972	-1.72971e-10	1	1
AT2G34590.1	Transketolase family protein	7.43196e-20	4.24043e-10	11.5008	1.75264e-10	1	1
AT1G64520.1	regulatory particle non-ATPase 12A (RPN12a)	5.60623e-20	3.21573e-10	12.3831	1.74338e-10	1	1
AT4G29670.2	atypical CYS HIS rich thioredoxin 2 (ACHT2)	-6.66523e-20	3.84297e-10	14.4531	-1.7344e-10	1	1
AT1G11860.3	Glycine cleavage T-protein family	-2.01827e-20	1.19182e-10	147.596	-1.69344e-10	1	1
AT5G11060.1;AT5G25220.1	KNOTTED1-like homeobox gene 4 (KNAT4)	3.05574e-20	1.78896e-10	13.0386	1.70811e-10	1	1
AT4G30720.1	FAD/NAD(P)-binding oxidoreductase family protein	-2.51228e-20	1.49894e-10	51.2611	-1.67604e-10	1	1
AT3G20630.1	ubiquitin-specific protease 14 (UBP14)	-6.30217e-20	3.66106e-10	5.54318	-1.72141e-10	1	1
AT1G71840.1	transducin family protein / WD-40 repeat family protein	-5.23855e-20	3.0554e-10	5.65291	-1.71452e-10	1	1
AT2G13370.1	chromatin remodeling 5 (CHR5)	8.38463e-20	4.9047e-10	5.87547	1.70951e-10	1	1
AT4G26900.1	HIS HF (AT-HF)	3.72019e-20	2.29564e-10	26.7954	1.62055e-10	1	1
AT5G20290.1	Ribosomal protein S8e family protein	-3.19715e-20	1.96482e-10	15.8656	-1.6272e-10	1	1
AT1G65260.1	plastid transcriptionally active 4 (PTAC4)	-3.12513e-18	1.82462e-08	3.612	-1.71275e-10	1	1
AT1G52040.1	myrosinase-binding protein 1 (MBP1)	-5.06424e-20	3.09971e-10	9.80343	-1.63378e-10	1	1
AT4G18440.1	L-Aspartase-like family protein	3.18634e-20	2.00201e-10	60.8036	1.59157e-10	1	1
AT4G22570.1	adenine phosphoribosyl transferase 3 (APT3)	-3.5593e-20	2.20852e-10	11.5165	-1.61162e-10	1	1
AT2G35040.1	AICARFT/IMPCHase bienzyme family protein	2.90131e-20	1.83557e-10	89.1355	1.58061e-10	1	1
AT3G22845.1	emp24/gp25L/p24 family/GOLD family protein	-7.38982e-20	4.52283e-10	5.41395	-1.63389e-10	1	1
AT4G14030.1	selenium-binding protein 1 (SBP1)	4.15531e-20	2.67557e-10	44.8111	1.55306e-10	1	1
AT1G70410.2	beta carbonic anhydrase 4 (BCA4)	4.12122e-20	2.63918e-10	17.7612	1.56155e-10	1	1
AT1G51760.1	IAA-ALANINE RESISTANT 3 (IAR3)	-3.72681e-20	2.38415e-10	10.6605	-1.56316e-10	1	1
AT4G27320.1	PHOS34	2.88042e-20	1.87831e-10	36.9297	1.53352e-10	1	1
AT5G41670.1	6-phosphogluconate dehydrogenase family protein	-3.98923e-20	2.56617e-10	11.5459	-1.55455e-10	1	1
AT4G35250.1	NAD(P)-binding Rossmann-fold superfamily protein	-3.14192e-20	2.05378e-10	32.2874	-1.52983e-10	1	1
AT4G38510.5	ATPase, V1 complex, subunit B protein	-3.7484e-20	2.41293e-10	8.57356	-1.55346e-10	1	1
AT1G03475.1	LESION INITIATION 2 (LIN2)	3.4825e-20	2.2687e-10	13.7645	1.53502e-10	1	1
AT4G23600.1	CORONATINE INDUCED 1 (CORI3)	-6.88778e-20	4.33231e-10	4.51393	-1.58986e-10	1	1
AT4G14210.1	phytoene desaturase 3 (PDS3)	3.29963e-20	2.15287e-10	11.3852	1.53266e-10	1	1
AT4G24780.1	Pectin lyase-like superfamily protein	3.7299e-20	2.45321e-10	16.0713	1.52042e-10	1	1
AT1G50575.1	Putative lysine decarboxylase family protein	-4.89117e-20	3.19638e-10	5.67857	-1.53022e-10	1	1
AT1G60550.1	enoyl-CoA hydratase/isomerase D (ECHID)	-2.30615e-20	1.58069e-10	24.3822	-1.45895e-10	1	1
AT3G53900.2	uracil phosphoribosyltransferase (UPP)	-3.54852e-20	2.43089e-10	13.4709	-1.45976e-10	1	1
AT4G34490.2	cyclase associated protein 1 (CAP1)	4.5377e-20	3.15505e-10	20.4525	1.43823e-10	1	1
AT2G42580.1	tetratricopetide-repeat thioredoxin-like 3 (TTL3)	-5.21419e-20	3.45232e-10	3.86817	-1.51034e-10	1	1
AT3G61820.1	Eukaryotic aspartyl protease family protein	-2.02392e-20	1.42575e-10	38.3382	-1.41955e-10	1	1
AT5G19940.1	Plastid-lipid associated protein PAP / fibrillin family protein	2.47981e-20	1.75211e-10	39.0704	1.41533e-10	1	1
AT5G23300.1	pyrimidine d (PYRD)	8.46239e-20	5.50688e-10	2.72897	1.53669e-10	1	1
AT3G03380.1	DegP protease 7 (DegP7)	-2.07673e-20	1.47183e-10	17.6822	-1.41098e-10	1	1
AT3G02760.1	Class II aaRS and biotin synthetases superfamily protein	3.44002e-20	2.45533e-10	28.2831	1.40104e-10	1	1
AT3G47390.1	PHOTOSENSITIVE 1 (PHS1)	6.09194e-20	4.35494e-10	10.7237	1.39886e-10	1	1
AT2G35840.1	Sucrose-6F-phosphate phosphohydrolase family protein	-2.12673e-20	1.57203e-10	55.7432	-1.35286e-10	1	1
AT4G18240.1	starch synthase 4 (SS4)	-2.92155e-20	2.12114e-10	11.0295	-1.37735e-10	1	1
AT4G21110.1	G10 family protein	8.96545e-20	6.53228e-10	9.73518	1.37248e-10	1	1
AT2G28000.1	chaperonin-60alpha (CPN60A)	1.77874e-20	1.33013e-10	98.0759	1.33727e-10	1	1
AT3G21140.1	Pyridoxamine 5'-phosphate oxidase family protein	3.43503e-20	2.58154e-10	39.0632	1.33061e-10	1	1
AT1G80670.1	Transducin/WD40 repeat-like superfamily protein	4.63507e-20	3.31764e-10	4.22341	1.3971e-10	1	1
AT4G13430.1	isopropyl malate isomerase large subunit 1 (IIL1)	1.47401e-20	1.1171e-10	88.4747	1.31949e-10	1	1
AT4G17390.1;AT4G16720.1	Ribosomal protein L23/L15e family protein	5.77489e-20	4.13172e-10	3.61749	1.3977e-10	1	1
ATCG01310.1;ATCG00830.1	ribosomal protein L2 (RPL2.2)	-6.82862e-20	5.13887e-10	12.5528	-1.32882e-10	1	1
AT4G00660.1	RNAhelicase-like 8 (RH8)	-2.95834e-19	2.2574e-09	14.5248	-1.31051e-10	1	1
AT1G61010.1	cleavage and polyadenylation specificity factor 73-I (CPSF73-I)	-6.78525e-20	4.96573e-10	3.6284	-1.36642e-10	1	1
AT1G79550.1	phosphoglycerate kinase (PGK)	1.62115e-20	1.26783e-10	56.9149	1.27868e-10	1	1
AT5G57890.1	Glutamine amidotransferase type 1 family protein	-6.8079e-20	4.98807e-10	3.45749	-1.36484e-10	1	1
AT4G24190.1	SHEPHERD (SHD)	2.023e-20	1.58852e-10	62.1763	1.27352e-10	1	1
AT5G64860.1	disproportionating enzyme (DPE1)	-5.67197e-20	4.24435e-10	4.51393	-1.33636e-10	1	1
AT3G07630.1	arogenate dehydratase 2 (ADT2)	-1.4821e-20	1.15931e-10	23.1809	-1.27843e-10	1	1
AT1G09300.1	Metallopeptidase M24 family protein	6.39241e-20	4.76703e-10	3.64924	1.34096e-10	1	1
AT5G39320.1	UDP-glucose 6-dehydrogenase family protein	3.047e-20	2.39502e-10	12.0289	1.27222e-10	1	1
AT5G34850.1	purple acid phosphatase 26 (PAP26)	-2.77728e-20	2.23164e-10	26.8949	-1.2445e-10	1	1
AT5G63420.1	embryo defective 2746 (emb2746)	-1.9974e-20	1.60295e-10	20.13	-1.24608e-10	1	1
AT5G03290.1	isocitrate dehydrogenase V (IDH-V)	-2.38703e-20	1.94872e-10	37.2498	-1.22492e-10	1	1
AT4G23850.1	long-chain acyl-CoA synthetase 4 (LACS4)	-3.20267e-20	2.64049e-10	32.3564	-1.21291e-10	1	1
AT5G27320.1	GA INSENSITIVE DWARF1C (GID1C)	5.46818e-20	4.27488e-10	4.0402	1.27914e-10	1	1
AT3G16470.1	JASMONATE RESPONSIVE 1 (JR1)	1.66212e-20	1.38769e-10	53.4692	1.19776e-10	1	1
AT1G44575.1	NONPHOTOCHEMICAL QUENCHING 4 (NPQ4)	3.8205e-20	3.17677e-10	18.6383	1.20264e-10	1	1
AT5G46110.4	ACCLIMATION OF PHOTOSYNTHESIS TO ENVIRONMENT 2 (APE2)	5.52483e-20	4.58942e-10	12.6006	1.20382e-10	1	1
AT3G58140.1	phenylalanyl-tRNA synthetase class IIc family protein	-1.42893e-20	1.2089e-10	88.8738	-1.18201e-10	1	1
AT2G31610.1	Ribosomal protein S3 family protein	6.41209e-20	5.30446e-10	8.4531	1.20881e-10	1	1
AT2G06990.1	hua enhancer 2 (HEN2)	6.31591e-20	5.28195e-10	9.4531	1.19575e-10	1	1
AT1G78630.1	embryo defective 1473 (emb1473)	5.58252e-20	4.59117e-10	5.27417	1.21592e-10	1	1
AT1G18070.3	Translation elongation factor EF1A/initiation factor IF2gamma family protein	-4.35133e-20	3.75055e-10	18.0266	-1.16018e-10	1	1
AT3G53420.1	plasma membrane intrinsic protein 2A (PIP2A)	3.27665e-20	2.83046e-10	14.7741	1.15764e-10	1	1
AT4G33470.1	histone deacetylase 14 (hda14)	-4.52001e-20	3.95719e-10	9.4531	-1.14223e-10	1	1
AT5G16070.1	TCP-1/cpn60 chaperonin family protein	-5.56139e-20	4.70902e-10	3.65268	-1.18101e-10	1	1
AT4G39090.1	RESPONSIVE TO DEHYDRATION 19 (RD19)	-4.78603e-20	4.18789e-10	5.9336	-1.14282e-10	1	1
AT2G05840.1	20S proteasome subunit PAA2 (PAA2)	3.38135e-20	2.98639e-10	7.18817	1.13225e-10	1	1
AT5G06870.1	polygalacturonase inhibiting protein 2 (PGIP2)	-3.32833e-20	3.01682e-10	24.1466	-1.10326e-10	1	1
AT2G42130.4	Plastid-lipid associated protein PAP / fibrillin family protein	5.7225e-20	4.89638e-10	3.6084	1.16872e-10	1	1
AT1G25350.2	ovule abortion 9 (OVA9)	3.60605e-20	3.25782e-10	17.4894	1.10689e-10	1	1
AT4G31990.3	aspartate aminotransferase 5 (ASP5)	1.94961e-20	1.801e-10	71.9331	1.08252e-10	1	1
AT3G06660.1	PAPA-1-like family protein / zinc finger (HIT type) family protein	3.73392e-20	3.28508e-10	4.32307	1.13663e-10	1	1
AT5G03940.1	chloroplast signal recognition particle 54 kDa subunit (CPSRP54)	-1.25764e-20	1.17303e-10	66.9849	-1.07213e-10	1	1
AT4G01050.2	thylakoid rhodanese-like (TROL)	2.52467e-20	2.34345e-10	22.3222	1.07733e-10	1	1
AT4G39100.1	short life (SHL1)	6.67339e-20	6.47942e-10	6.4531	1.02994e-10	1	1
AT4G18950.1	Integrin-linked protein kinase family	-4.26087e-20	4.17631e-10	7.50192	-1.02025e-10	1	1
AT5G46790.1	PYR1-like 1 (PYL1)	5.18501e-20	4.85932e-10	3.13715	1.06702e-10	1	1
AT5G53300.1;AT4G27960.2	ubiquitin-conjugating enzyme 10 (UBC10)	4.98532e-20	4.68558e-10	2.775	1.06397e-10	1	1
AT1G75210.1	HAD-superfamily hydrolase, subfamily IG, 5'-nucleotidase	2.14221e-20	2.13775e-10	8.23888	1.00209e-10	1	1
AT1G52340.1	ABA DEFICIENT 2 (ABA2)	3.77318e-20	3.77635e-10	5.51393	9.99159e-11	1	1
AT3G11400.2	eukaryotic translation initiation factor 3G1 (EIF3G1)	3.99233e-20	4.06044e-10	3.6829	9.83227e-11	1	1
AT3G53710.1	ARF-GAP domain 6 (AGD6)	6.2116e-20	6.56601e-10	7.4531	9.46024e-11	1	1
AT5G37830.1	oxoprolinase 1 (OXP1)	2.76675e-20	3.01807e-10	19.2768	9.16731e-11	1	1
AT4G35000.1	ascorbate peroxidase 3 (APX3)	3.91376e-20	4.26941e-10	8.50322	9.16697e-11	1	1
AT3G47810.1	MAIGO 1 (MAG1)	3.67101e-20	4.12683e-10	27.7323	8.89548e-11	1	1
AT3G45980.1	HTB9	4.213e-20	4.52957e-10	4.57764	9.30112e-11	1	1
AT1G76160.1	SKU5 similar 5 (sks5)	4.47273e-20	4.93114e-10	5.39692	9.07038e-11	1	1
AT2G34470.2	urease accessory protein G (UREG)	-1.39992e-20	1.61776e-10	63.0787	-8.65348e-11	1	1
AT3G08510.1	phospholipase C 2 (PLC2)	-4.96417e-20	5.35197e-10	3.11021	-9.27542e-11	1	1
AT2G45180.1	Bifunctional inhibitor/lipid-transfer protein/seed storage 2S albumin superfamily protein	3.63309e-20	4.23215e-10	12.0296	8.58448e-11	1	1
AT1G63940.2	monodehydroascorbate reductase 6 (MDAR6)	9.61094e-21	1.1578e-10	115.673	8.30102e-11	1	1
AT5G63190.1	MA3 domain-containing protein	4.19426e-20	4.79736e-10	4.51393	8.74285e-11	1	1
AT1G65010.1	INVOLVED IN: flower development	-3.89506e-20	4.50896e-10	4.51393	-8.63849e-11	1	1
AT1G16720.2	high chlorophyll fluorescence phenotype 173 (HCF173)	9.98039e-21	1.21929e-10	62.119	8.18544e-11	1	1
AT1G62500.1	Bifunctional inhibitor/lipid-transfer protein/seed storage 2S albumin superfamily protein	8.41071e-20	9.89533e-10	4.94704	8.49968e-11	1	1
AT4G39980.1	3-deoxy-D-arabino-heptulosonate 7-phosphate synthase 1 (DHS1)	-1.23455e-20	1.52498e-10	56.4106	-8.09553e-11	1	1
AT3G01090.2	SNF1 kinase homolog 10 (KIN10)	3.15699e-20	3.7123e-10	4.5165	8.50412e-11	1	1
AT4G26530.1	Aldolase superfamily protein	3.11635e-20	3.8206e-10	15.207	8.15672e-11	1	1
AT3G04650.1	FAD/NAD(P)-binding oxidoreductase family protein	-1.8289e-20	2.22104e-10	8.55922	-8.23442e-11	1	1
AT2G24420.1	DNA repair ATPase-related	-2.54962e-20	3.17262e-10	7.47887	-8.03634e-11	1	1
AT5G19485.1	transferases	-3.54662e-20	4.28734e-10	3.56374	-8.27229e-11	1	1
AT3G17900.1	unknown protein	-2.98594e-20	3.67305e-10	4.51393	-8.12932e-11	1	1
AT1G36160.1	acetyl-CoA carboxylase 1 (ACC1)	-9.9099e-21	1.28094e-10	33.146	-7.73642e-11	1	1
AT2G47960.1	unknown protein	-1.23886e-20	1.5856e-10	12.5323	-7.81318e-11	1	1
AT2G47510.1	fumarase 1 (FUM1)	2.35965e-20	3.07343e-10	36.0151	7.67758e-11	1	1
AT3G54470.1	uridine 5'-monophosphate synthase / UMP synthase (PYRE-F) (UMPS)	1.55723e-20	2.02895e-10	37.0816	7.67503e-11	1	1
AT1G72150.1	PATELLIN 1 (PATL1)	9.57733e-21	1.27915e-10	59.4397	7.48728e-11	1	1
AT2G19480.1	nucleosome assembly protein 1	2.57422e-20	3.38848e-10	9.16152	7.59697e-11	1	1
AT3G11170.1	fatty acid desaturase 7 (FAD7)	6.5483e-20	8.42115e-10	4.4531	7.77602e-11	1	1
AT3G10920.1	manganese superoxide dismutase 1 (MSD1)	8.75418e-20	1.18265e-09	27.511	7.40215e-11	1	1
AT1G04270.1	cytosolic ribosomal protein S15 (RPS15)	6.70259e-20	8.96436e-10	12.5073	7.47694e-11	1	1
AT5G56650.1	IAA-leucine resistant (ILR)-like 1 (ILL1)	3.20266e-20	4.30979e-10	12.6534	7.43114e-11	1	1
AT2G20900.1	diacylglycerol kinase 5 (DGK5)	-1.83412e-20	2.48997e-10	21.5666	-7.36603e-11	1	1
AT1G24180.1	IAA-CONJUGATE-RESISTANT 4 (IAR4)	1.5266e-20	2.09493e-10	44.2589	7.28708e-11	1	1
AT3G07100.1	ENDOPLASMIC RETICULUM MORPHOLOGY 2 (ERMO2)	-7.8887e-21	1.08627e-10	58.4638	-7.26222e-11	1	1
AT4G35860.1	GTP-binding 2 (GB2)	-5.55624e-20	7.5114e-10	5.4531	-7.39708e-11	1	1
AT3G22890.1	ATP sulfurylase 1 (APS1)	-9.62474e-21	1.36597e-10	80.7062	-7.04608e-11	1	1
AT1G08490.1	chloroplastic NIFS-like cysteine desulfurase (CPNIFS)	-8.08033e-21	1.15672e-10	47.0159	-6.98556e-11	1	1
AT2G19570.1	cytidine deaminase 1 (CDA1)	-1.66146e-20	2.33347e-10	8.78721	-7.1201e-11	1	1
AT1G57860.1;AT1G57660.1;AT1G09690.1;AT1G09590.1	Translation protein SH3-like family protein	4.18041e-20	5.90385e-10	7.54424	7.08082e-11	1	1
AT1G74070.1	Cyclophilin-like peptidyl-prolyl cis-trans isomerase family protein	-4.09077e-20	5.45963e-10	2.70303	-7.49277e-11	1	1
AT3G14310.1	pectin methylesterase 3 (PME3)	8.82606e-21	1.30885e-10	50.3046	6.74335e-11	1	1
AT5G11720.1	Glycosyl hydrolases family 31 protein	1.84675e-20	2.67412e-10	4.53396	6.90601e-11	1	1
AT5G10330.1;AT1G71920.2	histidinol phosphate aminotransferase 1 (HPA1)	1.83431e-20	2.75921e-10	5.51393	6.64794e-11	1	1
AT1G52760.1	lysophospholipase 2 (LysoPL2)	2.63394e-20	4.08104e-10	9.78661	6.45409e-11	1	1
AT3G14100.1	RNA-binding (RRM/RBD/RNP motifs) family protein	9.3669e-21	1.47385e-10	19.3523	6.35538e-11	1	1
AT4G14040.1	selenium-binding protein 2 (SBP2)	8.27048e-21	1.33074e-10	65.2405	6.21496e-11	1	1
AT3G13470.1	TCP-1/cpn60 chaperonin family protein	-1.37657e-20	2.2244e-10	18.1953	-6.1885e-11	1	1
AT1G55490.1	chaperonin 60 beta (CPN60B)	-1.11582e-20	1.82345e-10	47.3347	-6.11929e-11	1	1
AT5G15400.1	U-box domain-containing protein	3.85415e-20	6.05931e-10	4.4531	6.36071e-11	1	1
AT1G11720.2	starch synthase 3 (SS3)	-2.65386e-20	4.42736e-10	15.8484	-5.99423e-11	1	1
AT1G74470.1	Pyridine nucleotide-disulphide oxidoreductase family protein	7.24515e-21	1.24158e-10	70.5948	5.83544e-11	1	1
AT1G10760.1	STARCH EXCESS 1 (SEX1)	-1.17601e-20	2.02496e-10	36.4927	-5.80757e-11	1	1
AT1G06000.1	UDP-Glycosyltransferase superfamily protein	1.42691e-20	2.49092e-10	31.6926	5.72844e-11	1	1
AT2G38700.1	mevalonate diphosphate decarboxylase 1 (MVD1)	1.65435e-20	2.79021e-10	5.82851	5.92912e-11	1	1
AT1G43790.1	tracheary element differentiation-related 6 (TED6)	-2.4563e-20	4.18907e-10	6.73669	-5.86359e-11	1	1
AT1G16460.2	rhodanese homologue 2 (RDH2)	-1.44175e-20	2.53919e-10	23.8492	-5.678e-11	1	1
AT1G05520.1	Sec23/Sec24 protein transport family protein	-2.40885e-20	4.07223e-10	3.09566	-5.91531e-11	1	1
AT1G65860.1	flavin-monooxygenase glucosinolate S-oxygenase 1 (FMO GS-OX1)	1.62021e-20	2.93827e-10	22.9081	5.51416e-11	1	1
AT2G21620.2	RD2	2.41782e-20	4.26305e-10	4.52427	5.67158e-11	1	1
AT1G55810.4	uridine kinase-like 3 (UKL3)	-1.01773e-20	1.87029e-10	8.57273	-5.44153e-11	1	1
AT1G60780.1	HAPLESS 13 (HAP13)	-8.88502e-21	1.72143e-10	21.7291	-5.16141e-11	1	1
AT1G17470.1	developmentally regulated G-protein 1 (DRG1)	-1.25321e-20	2.40162e-10	7.95324	-5.2182e-11	1	1
AT3G63410.1	ALBINO OR PALE GREEN MUTANT 1 (APG1)	-1.618e-20	3.16862e-10	11.9649	-5.10633e-11	1	1
AT1G16880.1	uridylyltransferase-related	-1.77174e-20	3.66486e-10	22.5105	-4.8344e-11	1	1
AT3G47800.1	Galactose mutarotase-like superfamily protein	9.5018e-21	2.05817e-10	31.5101	4.61663e-11	1	1
AT2G45960.3	plasma membrane intrinsic protein 1B (PIP1B)	-1.61604e-20	3.41244e-10	6.95981	-4.73571e-11	1	1
AT2G42070.1	nudix hydrolase homolog 23 (NUDX23)	2.06267e-20	4.22556e-10	3.43305	4.88142e-11	1	1
AT3G43300.1	HOPM interactor 7 (ATMIN7)	-6.2354e-21	1.35699e-10	14.7009	-4.59501e-11	1	1
AT1G74970.1	ribosomal protein S9 (RPS9)	-3.2649e-20	6.85203e-10	4.4531	-4.76487e-11	1	1
AT2G21960.1	unknown protein	1.99238e-20	4.23213e-10	4.51393	4.70776e-11	1	1
AT2G29550.1	tubulin beta-7 chain (TUB7)	2.19625e-20	4.70483e-10	4.51393	4.66807e-11	1	1
AT1G48350.1	Ribosomal L18p/L5e family protein	-9.74233e-21	2.19261e-10	20.5458	-4.44326e-11	1	1
AT3G12780.1	phosphoglycerate kinase 1 (PGK1)	7.27745e-21	1.67537e-10	100.537	4.34379e-11	1	1
AT2G34480.2	Ribosomal protein L18ae/LX family protein	-2.99548e-20	6.71841e-10	7.4531	-4.45861e-11	1	1
AT2G47250.1	RNA helicase family protein	-3.01575e-20	6.84484e-10	5.04025	-4.40587e-11	1	1
AT4G17570.2	GATA transcription factor 26 (GATA26)	-3.04346e-20	7.26496e-10	8.58979	-4.18923e-11	1	1
AT1G06820.1	carotenoid isomerase (CRTISO)	9.96148e-21	2.38462e-10	7.51772	4.17739e-11	1	1
AT2G30950.4	VARIEGATED 2 (VAR2)	-1.45178e-20	3.65199e-10	21.3324	-3.9753e-11	1	1
AT3G47520.1	malate dehydrogenase (MDH)	-5.70835e-21	1.48396e-10	39.4862	-3.84671e-11	1	1
AT3G22120.2	cell wall-plasma membrane linker protein (CWLP)	-1.22597e-20	3.05087e-10	4.28922	-4.01842e-11	1	1
AT1G66200.3	glutamine synthase clone F11 (GSR2)	1.08741e-20	2.84126e-10	18.6738	3.82722e-11	1	1
AT5G20630.1	germin 3 (GER3)	-1.5664e-20	4.34119e-10	27.3742	-3.60822e-11	1	1
AT4G38130.1	histone deacetylase 1 (HD1)	1.13453e-20	3.06522e-10	4.55394	3.70129e-11	1	1
AT1G43170.1	ribosomal protein 1 (RP1)	5.55008e-21	1.54461e-10	9.71211	3.5932e-11	1	1
AT1G67550.1	urease (URE)	7.52688e-21	2.14117e-10	28.1431	3.51532e-11	1	1
AT3G09840.1	cell division cycle 48 (CDC48)	7.9964e-21	2.2869e-10	29.0262	3.49661e-11	1	1
AT4G26870.1	Class II aminoacyl-tRNA and biotin synthetases superfamily protein	-1.47714e-20	4.23762e-10	29.0032	-3.48578e-11	1	1
AT5G01600.1	ferretin 1 (FER1)	-6.0017e-21	1.85483e-10	45.111	-3.23572e-11	1	1
AT5G23010.2	methylthioalkylmalate synthase 1 (MAM1)	6.77333e-21	2.15952e-10	29.527	3.1365e-11	1	1
AT1G30300.1	Metallo-hydrolase/oxidoreductase superfamily protein	-1.3535e-20	4.23048e-10	4.51393	-3.19939e-11	1	1
AT3G18500.3	DNAse I-like superfamily protein	-1.64393e-20	5.34166e-10	5.4531	-3.07756e-11	1	1
AT3G46970.1	alpha-glucan phosphorylase 2 (PHS2)	3.0768e-21	1.06047e-10	111.211	2.90136e-11	1	1
AT5G28540.1;AT1G09080.1	BIP1	1.85109e-20	6.01598e-10	3.74441	3.07695e-11	1	1
AT5G61140.2	U5 small nuclear ribonucleoprotein helicase	9.75851e-21	3.33109e-10	5.51393	2.92952e-11	1	1
AT2G18020.1	embryo defective 2296 (EMB2296)	-9.37485e-17	3.15427e-06	3.69924	-2.97211e-11	1	1
AT1G60710.1	ATB2	-1.60756e-20	5.60544e-10	4.4531	-2.86786e-11	1	1
AT5G49360.1	beta-xylosidase 1 (BXL1)	4.02471e-21	1.46745e-10	16.5139	2.74266e-11	1	1
AT1G55670.1	photosystem I subunit G (PSAG)	-5.64474e-21	2.08021e-10	14.01	-2.71354e-11	1	1
AT3G14390.1	Pyridoxal-dependent decarboxylase family protein	-1.37452e-20	4.82052e-10	2.59094	-2.8514e-11	1	1
AT5G35360.3	acetyl Co-enzyme a carboxylase biotin carboxylase subunit (CAC2)	-3.41186e-21	1.3137e-10	70.3308	-2.59714e-11	1	1
AT3G01290.1	SPFH/Band 7/PHB domain-containing membrane-associated protein family	-2.0775e-20	8.03133e-10	10.0437	-2.58674e-11	1	1
AT3G03950.3	evolutionarily conserved C-terminal region 1 (ECT1)	-1.2312e-20	4.73413e-10	3.58975	-2.60068e-11	1	1
AT5G66470.1	RNA binding	5.35719e-21	2.19552e-10	17.0268	2.44006e-11	1	1
AT1G04640.1	lipoyltransferase 2 (LIP2)	5.21474e-21	2.16567e-10	12.5591	2.40791e-11	1	1
AT4G18480.1	CHLI1	-4.26066e-21	1.794e-10	38.9235	-2.37496e-11	1	1
AT1G48860.1	RNA 3'-terminal phosphate cyclase/enolpyruvate transferase, alpha/beta	4.82049e-21	2.0833e-10	7.92539	2.31388e-11	1	1
AT3G62600.1	ATERDJ3B	-4.73672e-21	2.12552e-10	8.76642	-2.22849e-11	1	1
AT4G35260.1	isocitrate dehydrogenase 1 (IDH1)	5.84692e-21	2.80789e-10	16.2743	2.08231e-11	1	1
AT3G12145.1	FLOR1 (FLR1)	4.007e-21	1.95284e-10	36.1089	2.05188e-11	1	1
AT1G13060.2	20S proteasome beta subunit E1 (PBE1)	-1.67118e-20	8.20446e-10	11.4531	-2.03692e-11	1	1
AT3G61200.1	Thioesterase superfamily protein	6.25674e-21	3.11408e-10	6.51393	2.00918e-11	1	1
AT5G63620.1	GroES-like zinc-binding alcohol dehydrogenase family protein	-2.97466e-21	1.52232e-10	20.9561	-1.95403e-11	1	1
AT3G13750.1	beta galactosidase 1 (BGAL1)	-5.112e-21	2.92539e-10	55.7011	-1.74746e-11	1	1
AT1G30630.1	Coatomer epsilon subunit	-4.62215e-21	2.64851e-10	39.4298	-1.74519e-11	1	1
AT3G04480.1	endoribonucleases	5.56229e-21	3.07998e-10	5.67097	1.80595e-11	1	1
AT5G56760.1	serine acetyltransferase 1	-1.20389e-20	6.69839e-10	6.09634	-1.79728e-11	1	1
AT3G21200.1	proton gradient regulation 7 (PGR7)	1.97959e-21	1.24304e-10	24.4339	1.59254e-11	1	1
AT4G29790.1	unknown protein	-5.15998e-21	3.10529e-10	4.66874	-1.66168e-11	1	1
AT2G43090.1	Aconitase/3-isopropylmalate dehydratase protein	5.38483e-21	3.4087e-10	15.0012	1.57973e-11	1	1
AT1G27090.1	glycine-rich protein	-7.24725e-21	4.63265e-10	11.3491	-1.56439e-11	1	1
AT1G74060.1;AT1G74050.1	Ribosomal protein L6 family protein	-1.11541e-20	7.21899e-10	8.93787	-1.54511e-11	1	1
AT4G01850.1	S-adenosylmethionine synthetase 2 (SAM-2)	-2.91302e-21	2.13193e-10	47.3908	-1.36638e-11	1	1
AT1G17650.1	glyoxylate reductase 2 (GLYR2)	3.93718e-21	3.01503e-10	5.67364	1.30585e-11	1	1
AT3G20500.1	purple acid phosphatase 18 (PAP18)	6.03548e-21	4.84867e-10	3.41107	1.24477e-11	1	1
AT3G54360.1	zinc ion binding	-4.53582e-21	3.87171e-10	11.4531	-1.17153e-11	1	1
AT5G27670.1	histone H2A 7 (HTA7)	5.74199e-21	4.86832e-10	2.53835	1.17946e-11	1	1
AT2G25450.1	2-oxoglutarate (2OG) and Fe(II)-dependent oxygenase superfamily protein	1.49182e-21	1.39677e-10	62.7427	1.06805e-11	1	1
AT2G17130.1	isocitrate dehydrogenase subunit 2 (IDH2)	-2.01459e-21	2.21082e-10	11.8213	-9.11241e-12	1	1
AT3G02530.1	TCP-1/cpn60 chaperonin family protein	2.09112e-21	2.31208e-10	14.0106	9.04431e-12	1	1
AT5G02280.1	SNARE-like superfamily protein	4.13792e-21	4.29428e-10	2.92035	9.63589e-12	1	1
AT2G40490.1	HEME2	2.42951e-21	2.66048e-10	7.51126	9.13184e-12	1	1
AT4G02230.1;AT1G02780.1	Ribosomal protein L19e family protein	4.4335e-21	5.20697e-10	3.94385	8.51454e-12	1	1
AT5G42650.1	allene oxide synthase (AOS)	8.11043e-22	1.01649e-10	113.258	7.97884e-12	1	1
AT4G17100.1	CONTAINS InterPro DOMAIN/s: Endoribonuclease XendoU (InterPro:IPR018998)	-2.24674e-21	3.44366e-10	16.5165	-6.52429e-12	1	1
AT5G45775.2;AT4G18730.1;AT3G58700.1;AT2G42740.1	Ribosomal L5P family protein	-1.45975e-21	2.30084e-10	17.5681	-6.34441e-12	1	1
AT5G06600.1	ubiquitin-specific protease 12 (UBP12)	-6.78344e-22	1.22227e-10	80.6548	-5.54987e-12	1	1
AT1G74910.1	ADP-glucose pyrophosphorylase family protein	-9.5804e-22	1.73098e-10	48.9714	-5.53466e-12	1	1
AT3G16220.1	Predicted eukaryotic LigT	1.53338e-21	3.36113e-10	5.51393	4.5621e-12	1	1
AT2G42840.1	protodermal factor 1 (PDF1)	-1.98514e-21	4.82079e-10	3.71842	-4.11787e-12	1	1
AT1G07250.1	UDP-glucosyl transferase 71C4 (UGT71C4)	1.38567e-21	3.78025e-10	3.62961	3.66555e-12	1	1
AT4G17300.2	NS1	-1.15251e-21	3.44414e-10	4.51648	-3.34628e-12	1	1
AT2G10940.1	Bifunctional inhibitor/lipid-transfer protein/seed storage 2S albumin superfamily protein	1.52746e-21	5.66882e-10	18.3935	2.69449e-12	1	1
AT5G01750.2	Protein of unknown function (DUF567)	1.03334e-14	0.00466156	4.50285	2.21672e-12	1	1
AT1G02500.1	S-adenosylmethionine synthetase 1 (SAM1)	2.63536e-22	1.4663e-10	43.0274	1.79729e-12	1	1
AT3G01280.1	voltage dependent anion channel 1 (VDAC1)	-5.03859e-22	3.2952e-10	5.13548	-1.52907e-12	1	1
AT1G50450.1	Saccharopine dehydrogenase	-3.90994e-17	3.24442e-05	2.51425	-1.20513e-12	1	1
AT5G13930.1	TRANSPARENT TESTA 4 (TT4)	1.42434e-20	1.95431e-08	3.59273	7.28818e-13	1	1
AT2G44490.1	PENETRATION 2 (PEN2)	1.54022e-22	3.90093e-10	3.51598	3.94835e-13	1	1
AT1G79850.1	ribosomal protein S17 (RPS17)	9.79064e-15	0.026095	3.5012	3.75192e-13	1	1
AT1G79930.1	heat shock protein 91 (HSP91)	9.93509e-23	2.7558e-10	3.7197	3.60516e-13	1	1
AT5G27850.1	Ribosomal protein L18e/L15 superfamily protein	-3.7975e-17	0.000123267	2.52532	-3.08072e-13	1	1
AT2G39670.2	Radical SAM superfamily protein	-4.09689e-15	0.0229662	3.50753	-1.78388e-13	1	1
AT2G41790.1	Insulinase (Peptidase family M16) family protein	-5.17094e-17	0.000440132	3.51403	-1.17486e-13	1	1
AT2G24050.1	eukaryotic translation Initiation Factor isoform 4G2 (eIFiso4G2)	5.6548e-18	0.000230114	3.51613	2.45739e-14	1	1
AT1G18270.3	ketose-bisphosphate aldolase class-II family protein	-7.24077e-20	5.06242e-06	3.51231	-1.4303e-14	1	1
AT4G16210.1	enoyl-CoA hydratase/isomerase A (ECHIA)	2.16438e-19	3.05391e-05	3.52047	7.08723e-15	1	1
AT3G02200.2	Proteasome component (PCI) domain protein	9.40561e-25	2.51028e-10	5.29906	3.74684e-15	1	1
AT1G01710.1	Acyl-CoA thioesterase family protein	-2.47324e-20	1.93018e-05	3.51659	-1.28135e-15	1	1
AT4G21960.1	PRXR1	3.77365e-22	7.29024e-07	4.63132	5.1763e-16	1	1
AT4G39970.1	Haloacid dehalogenase-like hydrolase (HAD) superfamily protein	8.93752e-22	3.03007e-06	3.51643	2.9496e-16	1	1
AT2G43100.1	isopropylmalate isomerase 2 (IPMI2)	-4.15879e-20	0.000399516	2.87297	-1.04096e-16	1	1
AT3G26720.1	Glycosyl hydrolase family 38 protein	9.39655e-24	2.78293e-06	3.40138	3.3765e-18	1	1
AT1G21680.1	DPP6 N-terminal domain-like protein	6.73465e-28	2.8687e-10	4.69183	2.34763e-18	1	1
AT5G05000.1	translocon at the outer envelope membrane of chloroplasts 34 (TOC34)			4.1939
AT5G06140.1	sorting nexin 1 (SNX1)			3.52986
AT1G14850.1	nucleoporin 155 (NUP155)			3.56529
AT1G54220.1	Dihydrolipoamide acetyltransferase, long form protein			2.99878
AT2G41100.1	TOUCH 3 (TCH3)			5.72801
AT4G02770.1	photosystem I subunit D-1 (PSAD-1)			5.54578
AT3G59760.1	O-acetylserine (thiol) lyase isoform C (OASC)			4.05923
AT1G75330.1	ornithine carbamoyltransferase (OTC)			5.51393
AT3G05560.1	Ribosomal L22e protein family			5.52193
AT2G01490.1	phytanoyl-CoA dioxygenase (PhyH) family protein			2.67881
AT3G16240.1	delta tonoplast integral protein (DELTA-TIP)			3.52218
AT2G42500.1	protein phosphatase 2A-3 (PP2A-3)			3.66453
AT5G17770.1	NADH:cytochrome B5 reductase 1 (CBR)			2.8904
AT5G25230.1;AT1G06220.1	Ribosomal protein S5/Elongation factor G/III/V family protein			2.99878
AT1G24100.1	UDP-glucosyl transferase 74B1 (UGT74B1)			7.73697
AT3G21300.1	RNA methyltransferase family protein			2.57796
AT2G34040.1	Apoptosis inhibitory protein 5 (API5)			2.98589
AT1G12360.1	keule (KEU)			2.51415
AT3G62310.1	RNA helicase family protein			7.57797
AT4G25720.1	glutaminyl cyclase (QC)			3.28108
AT5G49650.1	xylulose kinase-2 (XK-2)			5.17543
AT2G03760.1	sulphotransferase 12 (SOT12)			2.84489
AT4G26750.1	hydroxyproline-rich glycoprotein family protein			2.64795
AT2G47390.1	Prolyl oligopeptidase family protein			4.0583
AT2G45290.1	Transketolase			2.68217
AT2G17265.1	homoserine kinase (HSK)			6.53308
AT2G02560.1	cullin-associated and neddylation dissociated (CAND1)			2.81942
AT4G36360.1	beta-galactosidase 3 (BGAL3)			4.07055
AT4G28220.1	NAD(P)H dehydrogenase B1 (NDB1)			2.51438
AT2G33470.1	glycolipid transfer protein 1 (GLTP1)			4.55407
AT4G36800.1	RUB1 conjugating enzyme 1 (RCE1)			2.84403
AT1G80560.1;AT5G14200.1;AT1G31180.2	isopropylmalate dehydrogenase 2 (IMD2)			2.7005
AT1G20330.1	sterol methyltransferase 2 (SMT2)			2.59451
AT1G59610.1	dynamin-like 3 (DL3)			2.71146
AT5G05980.1	DHFS-FPGS homolog B (DFB)			4.54584
AT3G11130.1	Clathrin, heavy chain			2.76393
AT3G26340.1	N-terminal nucleophile aminohydrolases (Ntn hydrolases) superfamily protein			2.87738
AT1G51650.1	ATP synthase epsilon chain, mitochondrial			2.97182
AT2G24200.1	Cytosol aminopeptidase family protein			11.7305
AT3G13970.1	AUTOPHAGY 12 B (APG12B)			4.63898
AT1G54210.1	AUTOPHAGY 12 A (ATG12A)			2.90956
AT5G66040.1	sulfurtransferase protein 16 (STR16)			6.33933
AT4G23100.1	glutamate-cysteine ligase (GSH1)			17.3897
AT3G59920.1	RAB GDP dissociation inhibitor 2 (GDI2)			11.6974
AT3G14130.1	Aldolase-type TIM barrel family protein			2.99878
AT4G19410.2	Pectinacetylesterase family protein			4.48984
AT4G38800.1	methylthioadenosine nucleosidase 1 (MTN1)			2.51393
AT5G24530.1	DOWNY MILDEW RESISTANT 6 (DMR6)			5.64802
ATCG01060.1	PSAC			5.53006
AT3G12080.1	embryo defective 2738 (emb2738)			2.62313
AT4G02620.1	vacuolar ATPase subunit F family protein			8.70082
AT2G27860.1	UDP-D-apiose/UDP-D-xylose synthase 1 (AXS1)			5.83376
AT3G10370.1	SUGAR-DEPENDENT 6 (SDP6)			5.4531
AT3G59010.1	pectin methylesterase 61 (PME61)			2.51393
AT5G14590.1	Isocitrate/isopropylmalate dehydrogenase family protein			4.54197
AT1G60420.1	DC1 domain-containing protein			2.71499
AT5G66120.2	3-dehydroquinate synthase, putative			6.7497
AT5G20950.3	Glycosyl hydrolase family protein			12.8809
AT1G15980.1	NDH-dependent cyclic electron flow 1 (NDF1)			9.08272
AT3G10520.1	haemoglobin 2 (HB2)			2.98338
AT1G26850.1	S-adenosyl-L-methionine-dependent methyltransferases superfamily protein			3.88294
AT5G16130.1	Ribosomal protein S7e family protein			2.84844
AT5G54750.2	Transport protein particle (TRAPP) component			4.55721
AT4G30920.1	Cytosol aminopeptidase family protein			7.81597
AT4G24750.1	Rhodanese/Cell cycle control phosphatase superfamily protein			2.51393
AT2G45790.1	phosphomannomutase (PMM)			15.9608
AT5G03630.1	ATMDAR2			2.87747
AT5G51550.1	EXORDIUM like 3 (EXL3)			2.76393
AT5G03850.1;AT3G10090.1	Nucleic acid-binding, OB-fold-like protein			4.4531
AT5G60540.1	pyridoxine biosynthesis 2 (PDX2)			2.70784
AT5G28020.1	cysteine synthase D2 (CYSD2)			5.4531
AT1G15750.1	TOPLESS (TPL)			2.85885
AT2G45990.1	unknown protein			2.59682
AT4G00490.1	beta-amylase 2 (BAM2)			3.89577
AT4G28400.1	Protein phosphatase 2C family protein			3.61828
AT1G23820.1	spermidine synthase 1 (SPDS1)			2.70799
AT3G02110.1	serine carboxypeptidase-like 25 (scpl25)			2.51393
AT4G27700.1	Rhodanese/Cell cycle control phosphatase superfamily protein			6.18478
AT4G33680.1	ABERRANT GROWTH AND DEATH 2 (AGD2)			12.4531
AT1G13320.1	protein phosphatase 2A subunit A3 (PP2AA3)			4.70313
AT1G71310.1	cobalt ion binding			2.61689
AT3G48720.1	HXXXD-type acyl-transferase family protein			7.38203
AT1G23180.1	ARM repeat superfamily protein			5.05937
AT4G11850.1	phospholipase D gamma 1 (PLDGAMMA1)			7.13623
AT1G76140.1	Prolyl oligopeptidase family protein			2.70052
AT1G78380.1	glutathione S-transferase TAU 19 (GSTU19)			2.71666
AT4G30890.1	ubiquitin-specific protease 24 (UBP24)			2.79087
AT3G49720.1	unknown protein			3.93815
AT3G16830.1	TOPLESS-related 2 (TPR2)			2.99848
AT5G60980.2	Nuclear transport factor 2 (NTF2) family protein with RNA binding (RRM-RBD-RNP motifs) domain			2.73935
AT1G26090.1	P-loop containing nucleoside triphosphate hydrolases superfamily protein			2.86601
AT3G53260.1	phenylalanine ammonia-lyase 2 (PAL2)			5.21824
AT1G73060.1	Low PSII Accumulation 3 (LPA3)			2.99872
AT1G56450.1	20S proteasome beta subunit G1 (PBG1)			5.59707
AT2G39960.1	Microsomal signal peptidase 25 kDa subunit (SPC25)			2.99198
AT5G57460.1	unknown protein			4.54405
AT3G27160.2	GLUCOSE HYPERSENSITIVE 1 (GHS1)			2.85006
AT4G10450.1	Ribosomal protein L6 family			2.84726
AT2G18960.1	H(+)-ATPase 1 (HA1)			2.51426
AT4G18800.1;AT5G45750.1;AT1G16920.1;AT5G60860.1;AT3G15060.1;AT2G33870.1;AT1G28550.1	RAB GTPase homolog A1D (RABA1d)			2.76389
AT5G14430.1	S-adenosyl-L-methionine-dependent methyltransferases superfamily protein			2.86039
AT4G29130.1	hexokinase 1 (HXK1)			7.84411
AT3G47650.1	DnaJ/Hsp40 cysteine-rich domain superfamily protein			2.51393
AT3G50820.1	photosystem II subunit O-2 (PSBO2)			2.51393
AT1G64770.3	NDH-dependent cyclic electron flow 1 (NDF2)			3.5227
AT3G16270.1	ENTH/VHS family protein			2.85484
AT4G33885.1;AT4G33865.1;AT3G44010.1;AT3G43980.1	0			2.66952
AT2G29360.1	NAD(P)-binding Rossmann-fold superfamily protein			3.89637
AT1G21270.1;AT1G21250.1;AT1G21210.1;AT3G25490.1	wall-associated kinase 2 (WAK2)			2.68489
AT4G36390.1	Methylthiotransferase			2.93231
AT1G74880.1	NAD(P)H:plastoquinone dehydrogenase complex subunit O (NDH-O)			4.4531
AT5G54440.1	CLUB (CLUB)			2.82891
AT3G19420.1	PTEN 2 (PEN2)			3.53246
AT1G45130.1	beta-galactosidase 5 (BGAL5)			4.57324
AT5G13980.1	Glycosyl hydrolase family 38 protein			2.76391
AT2G30050.1	transducin family protein / WD-40 repeat family protein			4.63597
AT1G06700.1;AT2G41970.1;AT2G30740.10;AT3G59350.6;AT2G43230.2	Protein kinase superfamily protein			2.76527
AT2G14870.1;AT5G12190.1	RNA-binding (RRM/RBD/RNP motifs) family protein			3.06954
AT5G56680.1	SYNC1			2.71074
AT4G26970.1	aconitase 2 (ACO2)			5.8286
AT3G14290.1;AT1G53850.1	20S proteasome alpha subunit E2 (PAE2)			3.54744
AT3G58500.1	protein phosphatase 2A-4 (PP2A-4)			2.99813
AT4G04320.1	malonyl-CoA decarboxylase family protein			4.17755
AT5G10810.1	ENHANCER OF RUDIMENTARY HOMOLOGUE (ER)			2.51393
AT1G21065.1	unknown protein			7.84267
AT1G42960.1	FUNCTIONS IN: molecular_function unknown			2.71329
AT1G74030.1	enolase 1 (ENO1)			3.51559
AT3G43540.1	Protein of unknown function (DUF1350)			4.0555
AT2G02400.1	NAD(P)-binding Rossmann-fold superfamily protein			2.70492
AT2G09990.1	Ribosomal protein S5 domain 2-like superfamily protein			2.59865
AT4G05420.1	damaged DNA binding protein 1A (DDB1A)			2.51393
AT5G44090.2	Calcium-binding EF-hand family protein			2.98612
AT5G04885.2	Glycosyl hydrolase family protein			2.69933
AT5G65950.1	FUNCTIONS IN: molecular_function unknown			3.56742
AT1G09490.1	NAD(P)-binding Rossmann-fold superfamily protein			3.98257
AT3G10700.1	galacturonic acid kinase (GalAK)			2.67888
AT3G23300.1	S-adenosyl-L-methionine-dependent methyltransferases superfamily protein			2.71125
AT4G30330.1;AT2G18740.1	Small nuclear ribonucleoprotein family protein			2.84046
AT4G32640.1	Sec23/Sec24 protein transport family protein			2.84947
AT3G03250.2	UDP-GLUCOSE PYROPHOSPHORYLASE 1 (UGP1)			3.51395
AT5G58770.1	Undecaprenyl pyrophosphate synthetase family protein			4.96828
AT1G26320.1	Zinc-binding dehydrogenase family protein			2.85988
AT4G31780.3	monogalactosyl diacylglycerol synthase 1 (MGD1)			2.8473
AT4G38740.1	rotamase CYP 1 (ROC1)			6.54554
AT3G48460.1	GDSL-like Lipase/Acylhydrolase superfamily protein			2.84726
AT5G40950.1	ribosomal protein large subunit 27 (RPL27)			4.52865
AT2G40100.1	light harvesting complex photosystem II (LHCB4.3)			6.81937
AT4G31700.1	ribosomal protein S6 (RPS6)			4.19788
AT5G39740.1	ribosomal protein L5 B (RPL5B)			3.4826
AT1G12780.1	UDP-D-glucose/UDP-D-galactose 4-epimerase 1 (UGE1)			2.84856
AT2G34810.1	FAD-binding Berberine family protein			2.77461
AT1G26220.1	Acyl-CoA N-acyltransferases (NAT) superfamily protein			2.76393
AT3G13460.1	evolutionarily conserved C-terminal region 2 (ECT2)			2.53131
AT5G13420.1	Aldolase-type TIM barrel family protein			6.20135
AT4G00620.1	Amino acid dehydrogenase family protein			4.47202
AT5G49720.1	glycosyl hydrolase 9A1 (GH9A1)			2.71439
AT2G27710.1	60S acidic ribosomal protein family			4.1676
AT1G62020.1	Coatomer, alpha subunit			3.64835
AT2G17360.1;AT5G07090.1	Ribosomal protein S4 (RPS4A) family protein			2.98885
AT4G34830.1	MATURATION OF RBCL 1 (MRL1)			2.69904
AT3G47590.1;AT3G47560.2	alpha/beta-Hydrolases superfamily protein			2.70516
AT2G38770.1	EMBRYO DEFECTIVE 2765 (EMB2765)			2.83778
AT2G35020.1;AT1G31070.2	N-acetylglucosamine-1-phosphate uridylyltransferase 2 (GlcNAc1pUT2)			2.67835
AT5G16880.1	Target of Myb protein 1			2.84831
AT5G13120.1	cyclophilin 20-2 (CYP20-2)			2.51393
AT3G44890.1	ribosomal protein L9 (RPL9)			2.51534
AT3G18990.2	REDUCED VERNALIZATION RESPONSE 1 (VRN1)			2.75814
AT3G18740.1;AT1G36240.1	Ribosomal protein L7Ae/L30e/S12e/Gadd45 family protein			2.6056
AT5G37850.1	SALT OVERLY SENSITIVE 4 (SOS4)			4.4531
AT3G04550.1	unknown protein			4.69392
AT5G65430.3	general regulatory factor 8 (GRF8)			2.85949
AT5G63800.1	MUCILAGE-MODIFIED 2 (MUM2)			2.84717
AT5G59420.1	OSBP(oxysterol binding protein)-related protein 3C (ORP3C)			5.51393
AT5G65620.2	Zincin-like metalloproteases family protein			4.51393
AT1G01910.1	P-loop containing nucleoside triphosphate hydrolases superfamily protein			2.65305
AT3G16390.1;AT3G16400.1;AT3G16410.1	nitrile specifier protein 3 (NSP3)			2.60181
AT5G06060.1	NAD(P)-binding Rossmann-fold superfamily protein			5.4788
AT2G29340.1	NAD-dependent epimerase/dehydratase family protein			3.05491
AT5G11110.1	sucrose phosphate synthase 2F (SPS2F)			4.4531
AT2G36145.1	unknown protein			3.51423
AT3G14930.1	HEME1			2.51393
AT2G21270.3	ubiquitin fusion degradation 1 (UFD1)			2.70907
AT4G36760.2	aminopeptidase P1 (APP1)			5.5144
AT5G14540.1	FUNCTIONS IN: molecular_function unknown			2.8323
AT2G29450.1	glutathione S-transferase tau 5 (GSTU5)			2.83582
AT4G16570.1	protein arginine methyltransferase 7 (PRMT7)			2.65664
AT1G56430.1	nicotianamine synthase 4 (NAS4)			3.84942
AT5G66190.1	ferredoxin-NADP(+)-oxidoreductase 1 (FNR1)			2.91349
AT4G17530.1	RAB GTPase homolog 1C (RAB1C)			2.76393
AT3G53890.1	Ribosomal protein S21e			2.59805
AT1G54830.1;AT1G08970.1	nuclear factor Y, subunit C3 (NF-YC3)			2.84726
AT4G39200.1	Ribosomal protein S25 family protein			2.85172
AT2G47850.1	Zinc finger C-x8-C-x5-C-x3-H type family protein			2.84097
AT4G18040.1	eukaryotic translation initiation factor 4E (EIF4E)			2.76012
AT1G68590.1	Ribosomal protein PSRP-3/Ycf65			5.64313
AT5G58450.1	Tetratricopeptide repeat (TPR)-like superfamily protein			2.67888
AT1G20340.1	DNA-DAMAGE-REPAIR/TOLERATION PROTEIN 112 (DRT112)			4.51393
AT2G38280.1	EMBRYONIC FACTOR1 (FAC1)			7.4531
AT1G51160.1	SNARE-like superfamily protein			2.90452
AT5G49460.1	ATP citrate lyase subunit B 2 (ACLB-2)			5.6869
AT2G44210.2	Protein of Unknown Function (DUF239)			3.74434
AT1G08200.1	UDP-D-apiose/UDP-D-xylose synthase 2 (AXS2)			2.68872
AT4G34150.1	Calcium-dependent lipid-binding (CaLB domain) family protein			2.84023
ATCG00580.1	photosystem II reaction center protein E (PSBE)			2.82897
AT5G66570.1	PS II oxygen-evolving complex 1 (PSBO1)			3.01114
AT4G21770.1	Pseudouridine synthase family protein			4.58395
AT3G51260.1	20S proteasome alpha subunit PAD1 (PAD1)			3.01779
AT2G42220.1	Rhodanese/Cell cycle control phosphatase superfamily protein			3.45444
AT3G07990.1	serine carboxypeptidase-like 27 (SCPL27)			3.77599
AT5G03455.1	CDC25			4.42107
ATCG00810.1	ribosomal protein L22 (RPL22)			2.71476
AT1G04080.3	PRP39			2.85915
AT3G52230.1	unknown protein			2.84726
AT4G17190.1	farnesyl diphosphate synthase 2 (FPS2)			2.58596
AT1G21130.1	O-methyltransferase family protein			2.51394
AT3G55250.1	unknown protein			3.53797
AT1G53240.1	Lactate/malate dehydrogenase family protein			2.61109
AT5G61790.1	calnexin 1 (CNX1)			2.7082
AT3G11630.1	Thioredoxin superfamily protein			2.84738
AT1G80460.1	nonhost resistance to P. s. phaseolicola 1 (NHO1)			2.84542
AT1G50670.1	OTU-like cysteine protease family protein			3.78913
AT3G26070.1	Plastid-lipid associated protein PAP / fibrillin family protein			6.39312
ATMG00480.1;AT2G07707.1	Plant mitochondrial ATPase, F0 complex, subunit 8 protein			3.60032
AT1G14830.1	DYNAMIN-like 1C (DL1C)			4.51393
AT1G22270.1	Trm112p-like protein			2.85563
AT3G49910.1	Translation protein SH3-like family protein			2.99878
AT4G36250.1	aldehyde dehydrogenase 3F1 (ALDH3F1)			4.4531
AT2G42790.1	citrate synthase 3 (CSY3)			2.76393
AT2G22125.1	binding			4.41366
AT1G19740.1	ATP-dependent protease La (LON) domain protein			2.84341
AT1G44835.2	YbaK/aminoacyl-tRNA synthetase-associated domain			6.4531
AT5G58440.1	sorting nexin 2A (SNX2a)			2.74771
AT4G12070.1	unknown protein			2.7768
AT4G21710.1	NRPB2			2.6236
AT1G36280.1	L-Aspartase-like family protein			2.68252
AT5G40760.1	glucose-6-phosphate dehydrogenase 6 (G6PD6)			2.8369
AT5G20070.1	nudix hydrolase homolog 19 (NUDX19)			3.42874
AT3G03890.1	FMN binding			2.7005
AT1G19570.1	dehydroascorbate reductase (DHAR1)			2.76393
AT5G67630.1	P-loop containing nucleoside triphosphate hydrolases superfamily protein			2.51393
AT5G09440.1	EXORDIUM like 4 (EXL4)			2.70437
AT5G35700.1	fimbrin-like protein 2 (FIM2)			4.4531
AT1G43670.1	Inositol monophosphatase family protein			2.84726
AT4G16340.1	SPIKE1 (SPK1)			2.67888
AT3G02520.1	general regulatory factor 7 (GRF7)			3.78699
AT1G67830.1	alpha-fucosidase 1 (FXG1)			2.99878
AT5G16370.1	acyl activating enzyme 5 (AAE5)			2.66383
AT3G04520.1	threonine aldolase 2 (THA2)			4.54597
AT2G20190.1	CLIP-associated protein (CLASP)			3.5224
AT3G60240.4	eukaryotic translation initiation factor 4G (EIF4G)			4.29743
AT5G66530.1	Galactose mutarotase-like superfamily protein			3.5154
AT3G18790.1	FUNCTIONS IN: molecular_function unknown			2.71389
AT1G48320.1	Thioesterase superfamily protein			3.01089
AT2G20450.1	Ribosomal protein L14			2.98769
AT5G42020.3	BIP2			2.51407
AT5G63680.1	Pyruvate kinase family protein			3.1679
AT5G66510.2	gamma carbonic anhydrase 3 (GAMMA CA3)			4.4531
AT1G09830.1	Glycinamide ribonucleotide (GAR) synthetase			4.52383
AT1G64680.1	unknown protein			5.18637
AT5G04440.1	Protein of unknown function (DUF1997)			3.19799
AT1G04510.1	MOS4-associated complex 3A (MAC3A)			2.7225
AT2G33530.1	serine carboxypeptidase-like 46 (scpl46)			2.89006
AT3G03710.1	resistant to inhibition with FSM 10 (RIF10)			2.84726
AT3G23700.1	Nucleic acid-binding proteins superfamily			5.501
AT5G64610.1	histone acetyltransferase of the MYST family 1 (HAM1)			5.00432
AT4G12290.1	Copper amine oxidase family protein			2.64636
AT5G03300.1	adenosine kinase 2 (ADK2)			3.11126
AT3G61140.1	FUSCA 6 (FUS6)			2.76285
AT5G42790.1	proteasome alpha subunit F1 (PAF1)			3.19749
AT5G09590.1	mitochondrial HSO70 2 (MTHSC70-2)			2.71129
AT5G10160.1	Thioesterase superfamily protein			2.51393
AT3G21220.1	MAP kinase kinase 5 (MKK5)			2.84854
AT2G37050.3	Leucine-rich repeat protein kinase family protein			2.67888
AT5G47930.1	Zinc-binding ribosomal protein family protein			3.51882
AT5G11490.2	adaptin family protein			2.72795
AT5G56280.1	COP9 signalosome subunit 6A (CSN6A)			2.76381
AT2G20260.1	photosystem I subunit E-2 (PSAE-2)			2.53431
AT4G35630.1	phosphoserine aminotransferase (PSAT)			4.66547
AT2G25950.1	CONTAINS InterPro DOMAIN/s: Proteasome-interacting thioredoxin-like domain, C-terminal (InterPro:IPR010400)			2.51394
AT2G27040.1	ARGONAUTE 4 (AGO4)			2.99839
AT1G23740.1	Oxidoreductase, zinc-binding dehydrogenase family protein			2.84726
AT1G13930.1	FUNCTIONS IN: molecular_function unknown			4.40311
AT3G52200.2	LTA3			3.07424
AT1G33290.1	P-loop containing nucleoside triphosphate hydrolases superfamily protein			2.71413
AT3G62830.1;AT2G47650.2	AUD1			2.51393
AT4G32470.1	Cytochrome bd ubiquinol oxidase, 14kDa subunit			2.55645
AT1G70290.1	trehalose-6-phosphatase synthase S8 (TPS8)			2.76385
ATCG00150.1	ATPI			2.8437
AT3G19320.1	Leucine-rich repeat (LRR) family protein			3.55625
AT2G44650.1	chloroplast chaperonin 10 (CHL-CPN10)			2.60636
AT5G01010.2	CONTAINS InterPro DOMAIN/s: GOLD (InterPro:IPR009038)			2.51393
AT1G04620.1	coenzyme F420 hydrogenase family / dehydrogenase, beta subunit family			2.9965
AT1G31220.1	Formyl transferase			2.72021
AT2G39050.1	hydroxyproline-rich glycoprotein family protein			2.71146
AT1G06290.1	acyl-CoA oxidase 3 (ACX3)			4.2728

## Sheet: Contrast 3_ATG5_vs_ATG5K128R
Protein	description	estimate	se	df	Tval	pval	qval
AT5G17290.1	AUTOPHAGY 5 (APG5)	-0.316121	0.500536	90.9555	-0.631565	0.529255	1
AT5G50230.1	ATG16	-1.32883	0.512614	57.5939	-2.59227	0.0120639	0.85943
AT1G01050.1	pyrophosphorylase 1 (PPa1)	1.42292e-20	5.2643e-10	3.85913	2.70296e-11	1	1
AT1G01080.2	RNA-binding (RRM/RBD/RNP motifs) family protein	-0.113731	0.139851	43.443	-0.813233	0.42052	1
AT1G01090.1	pyruvate dehydrogenase E1 alpha (PDH-E1 ALPHA)	-0.0870079	0.0829575	88.2628	-1.04882	0.297122	1
AT1G01225.1	NC domain-containing protein-related	-2.16261e-19	1.06413e-09	9.4531	-2.03228e-10	1	1
AT1G01300.1	Eukaryotic aspartyl protease family protein	1.797e-15	2.79269e-08	13.4657	6.43465e-08	1	1
AT1G01320.1	Tetratricopeptide repeat (TPR)-like superfamily protein	-0.258928	0.2782	14.5766	-0.930726	0.367155	1
AT1G01710.1	Acyl-CoA thioesterase family protein	2.32287e-20	1.61491e-05	3.51659	1.43839e-15	1	1
AT1G01800.1	NAD(P)-binding Rossmann-fold superfamily protein	3.51321e-20	2.81873e-10	16.2034	1.24638e-10	1	1
AT1G01910.1	P-loop containing nucleoside triphosphate hydrolases superfamily protein			2.65305
AT1G01960.1	embryo sac development arrest 10 (EDA10)	-0.312453	0.564332	2.51495	-0.553668	0.625154	1
AT1G02140.1	MAGO NASHI (MAGO)	-1.67768e-10	2.15291e-05	8.99146	-7.7926e-06	0.999994	1
AT1G02150.1	Tetratricopeptide repeat (TPR)-like superfamily protein	-1.16756e-20	2.49066e-10	18.8784	-4.68778e-11	1	1
AT1G02170.1	metacaspase 1 (AMC1)	0.00760387	0.200067	5.31088	0.0380067	0.97107	1
AT1G02280.1	translocon at the outer envelope membrane of chloroplasts 33 (TOC33)	-2.49812	0.509952	3.62654	-4.89874	0.0103054	0.823147
AT1G02305.1	Cysteine proteinases superfamily protein	8.83808e-21	1.85911e-10	14.9488	4.75392e-11	1	1
AT1G02475.1	Polyketide cyclase/dehydrase and lipid transport superfamily protein	4.08864e-20	2.48354e-10	11.7372	1.64629e-10	1	1
AT1G02500.1	S-adenosylmethionine synthetase 1 (SAM1)	3.96608e-21	1.26759e-10	43.0274	3.12884e-11	1	1
AT1G02560.1	nuclear encoded CLP protease 5 (CLPP5)	-2.32945e-20	1.38167e-10	35.9039	-1.68596e-10	1	1
AT1G02920.1	glutathione S-transferase 7 (GSTF7)	0.481227	0.36559	4.10197	1.3163	0.256808	1
AT1G02930.1	glutathione S-transferase 6 (GSTF6)	0.923248	3.21466	4.55489	0.287199	0.786561	1
AT1G03090.2	MCCA	1.87273e-10	1.3149e-05	19.352	1.42424e-05	0.999989	1
AT1G03400.2	2-oxoglutarate (2OG) and Fe(II)-dependent oxygenase superfamily protein	0.243825	0.186126	18.4295	1.31	0.206292	1
AT1G03475.1	LESION INITIATION 2 (LIN2)	1.03496e-20	2.2687e-10	13.7645	4.56191e-11	1	1
AT1G03630.1	protochlorophyllide oxidoreductase C (POR C)	1.61141e-17	3.32623e-09	67.1123	4.84457e-09	1	1
AT1G04080.3	PRP39	-0.202183	0.4393	2.85915	-0.46024	0.678075	1
AT1G04170.1	eukaryotic translation initiation factor 2 gamma subunit (EIF2 GAMMA)	6.15252e-11	4.65242e-06	33.901	1.32243e-05	0.99999	1
AT1G04270.1	cytosolic ribosomal protein S15 (RPS15)	-1.95695e-20	6.77642e-10	12.5073	-2.88789e-11	1	1
AT1G04410.1	Lactate/malate dehydrogenase family protein	3.0239e-19	5.02029e-10	16.7637	6.02336e-10	1	1
AT1G04430.1	S-adenosyl-L-methionine-dependent methyltransferases superfamily protein	-0.796869	0.259729	12.3545	-3.06808	0.00946114	0.802395
AT1G04510.1	MOS4-associated complex 3A (MAC3A)	-1.01595	0.607741	2.7225	-1.67168	0.202367	1
AT1G04530.1	Tetratricopeptide repeat (TPR)-like superfamily protein	-0.292337	0.460573	3.60463	-0.634724	0.56364	1
AT1G04620.1	coenzyme F420 hydrogenase family / dehydrogenase, beta subunit family			2.9965
AT1G04640.1	lipoyltransferase 2 (LIP2)	1.33171e-19	1.85457e-10	12.5591	7.18071e-10	1	1
AT1G04680.1	Pectin lyase-like superfamily protein	-5.12241e-20	3.47438e-10	8.03407	-1.47434e-10	1	1
AT1G04690.1	potassium channel beta subunit 1 (KAB1)	1.14025	49083.5	3.52129	2.32309e-05	0.999983	1
AT1G04750.1	vesicle-associated membrane protein 721 (VAMP721)	8.66593e-22	3.40671e-10	6.92804	2.54378e-12	1	1
AT1G04980.1	PDI-like 2-2 (PDIL2-2)	-0.189242	0.687491	2.98401	-0.275264	0.801072	1
AT1G05010.1	ethylene-forming enzyme (EFE)	4.49413e-09	4.1579e-05	10.7061	0.000108087	0.999916	1
AT1G05190.1	embryo defective 2394 (emb2394)	0.0411184	0.242334	25.4156	0.169677	0.866608	1
AT1G05520.1	Sec23/Sec24 protein transport family protein			3.09566
AT1G06000.1	UDP-Glycosyltransferase superfamily protein	3.58334e-20	2.29357e-10	31.6926	1.56234e-10	1	1
AT1G06290.1	acyl-CoA oxidase 3 (ACX3)	-0.200105	0.322116	4.2728	-0.621219	0.566071	1
AT1G06410.1	trehalose-phosphatase/synthase 7 (TPS7)	-6.12127e-20	2.70608e-10	6.53718	-2.26204e-10	1	1
AT1G06650.2	2-oxoglutarate (2OG) and Fe(II)-dependent oxygenase superfamily protein	6.59231e-20	2.47667e-10	11.9923	2.66177e-10	1	1
AT1G06680.1	photosystem II subunit P-1 (PSBP-1)	0.264852	0.274225	24.6944	0.965821	0.343498	1
AT1G06690.1	NAD(P)-linked oxidoreductase superfamily protein			2.88801
AT1G06700.1	Protein kinase superfamily protein	-0.11948	0.468298	2.76527	-0.255136	0.816401	1
AT1G06820.1	carotenoid isomerase (CRTISO)	-7.11383e-20	2.61222e-10	7.51772	-2.72329e-10	1	1
AT1G06950.1	translocon at the inner envelope membrane of chloroplasts 110 (TIC110)	-0.609895	0.30176	16.6006	-2.02112	0.0596968	1
AT1G07110.1	fructose-2,6-bisphosphatase (F2KP)	-0.260537	0.369804	9.14367	-0.704527	0.498655	1
AT1G07140.1	SIRANBP	-0.710869	0.462114	8.28641	-1.5383	0.161239	1
AT1G07250.1	UDP-glucosyl transferase 71C4 (UGT71C4)	-1.26866e-20	2.5824e-10	3.62961	-4.9127e-11	1	1
AT1G07320.1	ribosomal protein L4 (RPL4)	-2.81248e-10	8.96779e-06	6.83969	-3.1362e-05	0.999976	1
AT1G07370.1	proliferating cellular nuclear antigen 1 (PCNA1)	-2.07178e-19	2.83621e-10	6.55992	-7.30473e-10	1	1
AT1G07440.1	NAD(P)-binding Rossmann-fold superfamily protein	0.782322	0.409113	4.17412	1.91224	0.125437	1
AT1G07890.1	ascorbate peroxidase 1 (APX1)	0.656406	0.218209	96.4166	3.00815	0.00335286	0.459341
AT1G08200.1	UDP-D-apiose/UDP-D-xylose synthase 2 (AXS2)	0.210573	0.502781	2.68872	0.418816	0.706523	1
AT1G08250.1	arogenate dehydratase 6 (ADT6)	-0.257055	0.252105	11.8714	-1.01964	0.328231	1
AT1G08360.1	Ribosomal protein L1p/L10e family	3.69067e-20	4.45919e-10	4.51393	8.27656e-11	1	1
AT1G08420.1	BRI1 suppressor 1 (BSU1)-like 2 (BSL2)	-2.0975e-12	0.000196099	2.51402	-1.06961e-08	1	1
AT1G08450.1	calreticulin 3 (CRT3)	1.05046e-18	9.07019e-10	20.3055	1.15815e-09	1	1
AT1G08490.1	chloroplastic NIFS-like cysteine desulfurase (CPNIFS)	-1.34483e-20	1.06676e-10	47.0159	-1.26067e-10	1	1
AT1G08520.1	ALBINA 1 (ALB1)	-1.63227e-19	1.39531e-10	44.3235	-1.16982e-09	1	1
AT1G08980.1	amidase 1 (AMI1)	9.23587e-10	2.63159e-05	4.71912	3.50962e-05	0.999973	1
AT1G09020.1	homolog of yeast sucrose nonfermenting 4 (SNF4)	-0.198606	0.259839	34.8403	-0.764342	0.44981	1
AT1G09130.3	ATP-dependent caseinolytic (Clp) protease/crotonase family protein	-8.09654e-20	2.2911e-10	48.035	-3.53391e-10	1	1
AT1G09300.1	Metallopeptidase M24 family protein	4.75072e-20	4.76703e-10	3.64924	9.96579e-11	1	1
AT1G09310.1	Protein of unknown function, DUF538	-6.46759e-11	2.45502e-05	4.58947	-2.63444e-06	0.999998	1
AT1G09340.2	chloroplast RNA binding (CRB)	-3.80886e-22	1.12994e-10	126.385	-3.37084e-12	1	1
AT1G09430.1	ATP-citrate lyase A-3 (ACLA-3)	0.0959201	0.165798	19.9746	0.578534	0.56937	1
AT1G09490.1	NAD(P)-binding Rossmann-fold superfamily protein	0.382949	0.464792	3.98257	0.823913	0.456469	1
AT1G09560.1	germin-like protein 5 (GLP5)	-1.06314	0.495011	3.57086	-2.14771	0.10647	1
AT1G09620.1	ATP binding	-0.273728	0.110933	54.4444	-2.46751	0.0167795	0.893881
AT1G09630.1	RAB GTPase 11C (RAB11c)	0.0140508	0.188238	3.25394	0.0746439	0.944853	1
AT1G09640.1	Translation elongation factor EF1B, gamma chain	-5.00412e-20	1.57783e-10	49.5345	-3.17151e-10	1	1
AT1G09750.1	Eukaryotic aspartyl protease family protein	0.0993342	0.488533	2.84378	0.203332	0.852548	1
AT1G09780.1	Phosphoglycerate mutase, 2,3-bisphosphoglycerate-independent	0.267562	0.184441	35.4787	1.45067	0.155657	1
AT1G09795.1	ATP phosphoribosyl transferase 2 (ATP-PRT2)	-3.97288e-07	0.000815915	18.9879	-0.000486923	0.999617	1
AT1G09830.1	Glycinamide ribonucleotide (GAR) synthetase	4.02787e-19	4.70333e-10	4.52383	8.56388e-10	1	1
AT1G09870.1	histidine acid phosphatase family protein			2.67888
AT1G10200.1	WLIM1	-0.0482103	0.159934	17.5895	-0.301438	0.766615	1
AT1G10510.1	embryo defective 2004 (emb2004)	-0.418298	0.48054	7.39546	-0.870475	0.411404	1
AT1G10640.1	Pectin lyase-like superfamily protein	-4.79114e-19	6.55033e-10	3.81344	-7.31436e-10	1	1
AT1G10670.3	ATP-citrate lyase A-1 (ACLA-1)	-0.172155	0.589856	2.89875	-0.29186	0.790028	1
AT1G10700.1	phosphoribosyl pyrophosphate (PRPP) synthase 3 (PRS3)	2.32677e-19	3.03988e-10	13.8815	7.65414e-10	1	1
AT1G10760.1	STARCH EXCESS 1 (SEX1)	1.31525e-19	1.74707e-10	36.4927	7.52832e-10	1	1
AT1G10840.1	translation initiation factor 3 subunit H1 (TIF3H1)	-1.79655e-19	4.01823e-10	9.71383	-4.47101e-10	1	1
AT1G11650.2	RBP45B	0.0520173	0.103184	28.1763	0.50412	0.618096	1
AT1G11660.1	heat shock protein 70 (Hsp 70) family protein	0.683561	3.41497	3.78769	0.200166	0.851635	1
AT1G11720.2	starch synthase 3 (SS3)	1.981e-19	4.54681e-10	15.8484	4.3569e-10	1	1
AT1G11750.2	CLP protease proteolytic subunit 6 (CLPP6)	0.0384119	0.136753	40.9522	0.280885	0.780213	1
AT1G11790.1	arogenate dehydratase 1 (ADT1)	9.17136e-20	3.10099e-10	13.1912	2.95756e-10	1	1
AT1G11860.3	Glycine cleavage T-protein family	-2.96935e-21	1.0738e-10	147.596	-2.76526e-11	1	1
AT1G11910.2	aspartic proteinase A1 (APA1)	-8.37669e-21	2.06344e-10	26.0225	-4.05957e-11	1	1
AT1G12000.1	Phosphofructokinase family protein	-0.206745	0.118014	33.7064	-1.75187	0.0888903	1
AT1G12230.2	Aldolase superfamily protein			9.94109
AT1G12360.1	keule (KEU)	2.10268e-15	3.61545e-06	2.51415	5.81583e-10	1	1
AT1G12410.1	CLP protease proteolytic subunit 2 (CLP2)	1.81222e-11	2.58925e-06	30.8603	6.99902e-06	0.999994	1
AT1G12770.1	embryo defective 1586 (EMB1586)	-6.1795e-10	5.57713e-05	15.7977	-1.10801e-05	0.999991	1
AT1G12780.1	UDP-D-glucose/UDP-D-galactose 4-epimerase 1 (UGE1)	-0.00081173	0.158275	2.84856	-0.00512861	0.996246	1
AT1G12840.1	DE-ETIOLATED 3 (DET3)	0.000105764	0.00729517	36.3333	0.0144979	0.988512	1
AT1G12900.5	glyceraldehyde 3-phosphate dehydrogenase A subunit 2 (GAPA-2)	-6.35097e-05	0.00969689	52.9627	-0.00654949	0.994799	1
AT1G13060.2	20S proteasome beta subunit E1 (PBE1)	1.29499e-19	5.02419e-10	11.4531	2.57752e-10	1	1
AT1G13320.1	protein phosphatase 2A subunit A3 (PP2AA3)	-0.368531	0.278105	4.70313	-1.32515	0.245842	1
AT1G13440.1	glyceraldehyde-3-phosphate dehydrogenase C2 (GAPC2)	-0.312936	0.219626	31.2254	-1.42486	0.164116	1
AT1G13930.1	FUNCTIONS IN: molecular_function unknown	-0.0207515	0.102328	4.40311	-0.202794	0.848328	1
AT1G14000.1	VH1-interacting kinase (VIK)	0.602894	0.273269	25.036	2.20623	0.0367652	1
AT1G14610.1	TWIN 2 (TWN2)	-1.34582e-19	2.03946e-10	27.3439	-6.59892e-10	1	1
AT1G14710.1	hydroxyproline-rich glycoprotein family protein	0.342603	0.249431	11.0577	1.37354	0.196791	1
AT1G14810.1	semialdehyde dehydrogenase family protein	-8.71156e-22	1.08037e-10	53.9788	-8.06352e-12	1	1
AT1G14830.1	DYNAMIN-like 1C (DL1C)			4.51393
AT1G14850.1	nucleoporin 155 (NUP155)	-2.61291e-19	4.78898e-10	3.56529	-5.45609e-10	1	1
AT1G15130.1	Endosomal targeting BRO1-like domain-containing protein	0.31116	0.166417	15.5092	1.86975	0.0805163	1
AT1G15140.1	FAD/NAD(P)-binding oxidoreductase	6.10712e-12	1.80758e-06	18.3116	3.37861e-06	0.999997	1
AT1G15320.1	unknown protein	2.95825e-19	5.39841e-10	4.80625	5.47984e-10	1	1
AT1G15470.1	Transducin/WD40 repeat-like superfamily protein	-0.636581	0.613528	2.51396	-1.03757	0.388812	1
AT1G15690.1	AVP1	-0.000228422	0.0272652	31.7701	-0.00837779	0.993368	1
AT1G15710.1	prephenate dehydrogenase family protein	1.26229e-19	2.2446e-10	14.9042	5.6237e-10	1	1
AT1G15730.1	Cobalamin biosynthesis CobW-like protein	-1.65289e-11	2.37247e-06	17.0421	-6.96695e-06	0.999995	1
AT1G15750.1	TOPLESS (TPL)	0.00108805	0.0291577	2.85885	0.0373161	0.972684	1
AT1G15820.1	light harvesting complex photosystem II subunit 6 (LHCB6)	-0.18069	0.447674	31.0707	-0.40362	0.689256	1
AT1G15930.1	Ribosomal protein L7Ae/L30e/S12e/Gadd45 family protein	0.0216133	0.10728	5.52328	0.201467	0.847546	1
AT1G15950.1	cinnamoyl coa reductase 1 (CCR1)	0.745117	1.34304	3.71649	0.554799	0.610713	1
AT1G15980.1	NDH-dependent cyclic electron flow 1 (NDF1)	8.93183e-21	1.23872e-10	9.08272	7.2105e-11	1	1
AT1G16350.1	Aldolase-type TIM barrel family protein	-1.63572e-19	2.83848e-10	29.4531	-5.76266e-10	1	1
AT1G16460.2	rhodanese homologue 2 (RDH2)	-2.2878e-19	2.64578e-10	23.8492	-8.64697e-10	1	1
AT1G16720.2	high chlorophyll fluorescence phenotype 173 (HCF173)	-2.20287e-20	1.0347e-10	62.119	-2.129e-10	1	1
AT1G16820.1	vacuolar ATP synthase catalytic subunit-related / V-ATPase-related / vacuolar proton pump-related	-5.41271e-20	3.90346e-10	6.81614	-1.38664e-10	1	1
AT1G16880.1	uridylyltransferase-related	3.16556e-19	3.8187e-10	22.5105	8.28964e-10	1	1
AT1G17050.1	solanesyl diphosphate synthase 2 (SPS2)			5.55674
AT1G17100.1	SOUL heme-binding family protein	-1.05667e-06	0.0012114	8.80754	-0.000872273	0.999323	1
AT1G17220.1	fu-gaeri1 (FUG1)	0.639666	0.201617	19.18	3.17268	0.0049688	0.540362
AT1G17290.1	alanine aminotransferas (AlaAT1)	-2.09706e-05	0.00316026	24.0632	-0.00663574	0.99476	1
AT1G17370.1	oligouridylate binding protein 1B (UBP1B)	-0.143661	4.91561	3.70966	-0.0292255	0.978189	1
AT1G17470.1	developmentally regulated G-protein 1 (DRG1)	1.44251e-20	1.86028e-10	7.95324	7.75422e-11	1	1
AT1G17650.1	glyoxylate reductase 2 (GLYR2)	-2.43696e-20	2.75233e-10	5.67364	-8.85415e-11	1	1
AT1G17720.1	ATB BETA	-4.41234e-19	4.87946e-10	12.1502	-9.0427e-10	1	1
AT1G17745.2	3-phosphoglycerate dehydrogenase (PGDH)	5.96884e-20	2.00277e-10	8.29253	2.98028e-10	1	1
AT1G17890.1	GER2	-2.96352e-18	1.30716e-09	17.1742	-2.26715e-09	1	1
AT1G18060.1	unknown protein	-0.0748789	0.290283	7.72944	-0.257951	0.803179	1
AT1G18070.3	Translation elongation factor EF1A/initiation factor IF2gamma family protein	-2.13578e-19	3.28945e-10	18.0266	-6.49282e-10	1	1
AT1G18080.1	ATARCA	4.90933e-10	1.17395e-05	88.4091	4.1819e-05	0.999967	1
AT1G18270.3	ketose-bisphosphate aldolase class-II family protein	-1.56501e-20	5.06242e-06	3.51231	-3.09143e-15	1	1
AT1G18450.1	actin-related protein 4 (ARP4)	8.67333e-07	0.00381629	4.60885	0.000227271	0.999828	1
AT1G18500.1	methylthioalkylmalate synthase-like 4 (MAML-4)	1.02742e-17	1.68385e-09	54.2208	6.10163e-09	1	1
AT1G18540.1	Ribosomal protein L6 family protein			2.84042
AT1G19130.1	CONTAINS InterPro DOMAIN/s: Protein of unknown function DUF985 (InterPro:IPR009327), RmlC-like jelly roll fold (InterPro:IPR014710)	0.232069	0.257619	5.67248	0.900824	0.404303	1
AT1G19570.1	dehydroascorbate reductase (DHAR1)	-0.280945	0.488863	2.76393	-0.57469	0.608915	1
AT1G19670.1	chlorophyllase 1 (CLH1)	2.94018e-19	3.2796e-10	6.53846	8.96506e-10	1	1
AT1G19740.1	ATP-dependent protease La (LON) domain protein	0.00219511	0.438824	2.84341	0.00500227	0.996339	1
AT1G19920.1	APS2	-0.0452666	0.0914618	34.7244	-0.494924	0.623771	1
AT1G20010.1	tubulin beta-5 chain (TUB5)	2.91852e-13	5.89578e-06	17.7636	4.95019e-08	1	1
AT1G20020.1	ferredoxin-NADP(+)-oxidoreductase 2 (FNR2)			3.50837
AT1G20110.1	RING/FYVE/PHD zinc finger superfamily protein	2.26461e-20	2.97733e-10	13.5005	7.60619e-11	1	1
AT1G20190.1	expansin 11 (EXPA11)	0.0128527	0.23909	7.29107	0.0537568	0.958572	1
AT1G20200.1	EMBRYO DEFECTIVE 2719 (EMB2719)	-1.15659e-11	1.6649e-06	32.5045	-6.94692e-06	0.999994	1
AT1G20220.1	Alba DNA/RNA-binding protein	-0.847587	0.44202	3.55349	-1.91753	0.136531	1
AT1G20225.1	Thioredoxin superfamily protein	1.42149e-19	6.28852e-10	4.4531	2.26046e-10	1	1
AT1G20330.1	sterol methyltransferase 2 (SMT2)			2.59451
AT1G20340.1	DNA-DAMAGE-REPAIR/TOLERATION PROTEIN 112 (DRT112)	-4.70125e-20	3.8133e-10	4.51393	-1.23286e-10	1	1
AT1G20440.1	cold-regulated 47 (COR47)	-0.0507962	1359.36	2.61755	-3.73677e-05	0.999973	1
AT1G20450.1	EARLY RESPONSIVE TO DEHYDRATION 10 (ERD10)	3.37125e-10	1.62412e-05	8.81208	2.07575e-05	0.999984	1
AT1G20620.6	catalase 3 (CAT3)	-2.09844e-14	2.43555e-06	131.238	-8.61587e-09	1	1
AT1G20630.1	catalase 1 (CAT1)	5.68287e-10	2.82961e-05	26.2686	2.00836e-05	0.999984	1
AT1G20950.1	Phosphofructokinase family protein	0.0222903	0.096426	53.0537	0.231165	0.818076	1
AT1G21065.1	unknown protein	2.95907e-17	4.34932e-09	7.84267	6.80353e-09	1	1
AT1G21130.1	O-methyltransferase family protein	-0.0246776	0.564747	2.51394	-0.0436967	0.968378	1
AT1G21270.1	wall-associated kinase 2 (WAK2)	1.21255	0.722674	2.68489	1.67787	0.202536	1
AT1G21440.1	Phosphoenolpyruvate carboxylase family protein			4.82095
AT1G21640.2	NAD kinase 2 (NADK2)	4.04276e-19	7.51098e-10	7.4531	5.38247e-10	1	1
AT1G21680.1	DPP6 N-terminal domain-like protein	6.58939e-28	2.56584e-10	4.69183	2.56812e-18	1	1
AT1G21770.1	Acyl-CoA N-acyltransferases (NAT) superfamily protein	0.186086	0.268474	4.68412	0.693125	0.521082	1
AT1G22270.1	Trm112p-like protein			2.85563
AT1G22280.3	phytochrome-associated protein phosphatase type 2C (PAPP2C)	1.89475e-10	1.54674e-05	3.92581	1.22499e-05	0.999991	1
AT1G22300.1	general regulatory factor 10 (GRF10)	1.25175e-19	3.64788e-10	16.5026	3.43144e-10	1	1
AT1G22360.1	UDP-glucosyl transferase 85A2 (UGT85A2)	-0.974482	0.446351	3.52045	-2.18322	0.103669	1
AT1G22410.1	Class-II DAHP synthetase family protein	2.50175e-19	2.33842e-10	56.0699	1.06985e-09	1	1
AT1G22530.1	PATELLIN 2 (PATL2)			4.67433
AT1G22740.1	RAB GTPase homolog G3B (RABG3B)	-0.0260777	0.374301	4.00248	-0.0696703	0.947798	1
AT1G22920.1	COP9 signalosome 5A (CSN5A)			3.79329
AT1G22940.1	THIAMINE REQUIRING 1 (TH1)	7.81854e-08	0.000153289	17.5954	0.000510054	0.999599	1
AT1G23180.1	ARM repeat superfamily protein	-0.274588	0.306417	5.05937	-0.896125	0.410793	1
AT1G23190.1	Phosphoglucomutase/phosphomannomutase family protein	2.29891e-20	1.67548e-10	34.74	1.37208e-10	1	1
AT1G23310.1	glutamate:glyoxylate aminotransferase (GGT1)	1.40822e-11	2.23659e-06	89.5125	6.29629e-06	0.999995	1
AT1G23410.1	Ribosomal protein S27a / Ubiquitin family protein	-9.0862e-20	3.87204e-10	4.5756	-2.34661e-10	1	1
AT1G23440.1	Peptidase C15, pyroglutamyl peptidase I-like	-0.406305	0.357669	4.69341	-1.13598	0.310621	1
AT1G23740.1	Oxidoreductase, zinc-binding dehydrogenase family protein	-0.13863	0.438446	2.84726	-0.316186	0.773612	1
AT1G23820.1	spermidine synthase 1 (SPDS1)			2.70799
AT1G23900.1	gamma-adaptin 1 (GAMMA-ADAPTIN 1)	5.30031e-09	0.000472394	3.86507	1.12201e-05	0.999992	1
AT1G23960.1	Protein of unknown function (DUF626)	0.89827	0.460416	3.85203	1.951	0.125538	1
AT1G24020.1	MLP-like protein 423 (MLP423)	0.0869748	0.12449	25.5744	0.698648	0.491077	1
AT1G24100.1	UDP-glucosyl transferase 74B1 (UGT74B1)	0.602192	0.312694	7.73697	1.92582	0.0915409	1
AT1G24180.1	IAA-CONJUGATE-RESISTANT 4 (IAR4)	4.06625e-20	1.80561e-10	44.2589	2.25201e-10	1	1
AT1G24360.1	NAD(P)-binding Rossmann-fold superfamily protein	9.66862e-20	1.83963e-10	46.0001	5.25575e-10	1	1
AT1G24510.1	TCP-1/cpn60 chaperonin family protein	-2.20529e-20	1.29495e-10	68.0762	-1.70299e-10	1	1
AT1G25350.2	ovule abortion 9 (OVA9)	-9.49266e-21	2.7768e-10	17.4894	-3.41857e-11	1	1
AT1G25490.1	ROOTS CURL IN NPA (RCN1)	-2.39736e-20	3.46621e-10	9.35036	-6.91635e-11	1	1
AT1G26090.1	P-loop containing nucleoside triphosphate hydrolases superfamily protein	-0.00783897	0.411481	2.86601	-0.0190506	0.986049	1
AT1G26220.1	Acyl-CoA N-acyltransferases (NAT) superfamily protein			2.76393
AT1G26320.1	Zinc-binding dehydrogenase family protein	2.18115	0.698396	2.85988	3.12308	0.0558193	1
AT1G26630.1	FUMONISIN B1-RESISTANT12 (FBR12)	5.98494e-20	1.56138e-10	51.3267	3.83312e-10	1	1
AT1G26761.1	Arabinanase/levansucrase/invertase	5.8532e-20	2.4867e-10	7.64872	2.3538e-10	1	1
AT1G26850.1	S-adenosyl-L-methionine-dependent methyltransferases superfamily protein			3.88294
AT1G27090.1	glycine-rich protein	-1.9455e-19	5.30737e-10	11.3491	-3.66566e-10	1	1
AT1G27310.1	nuclear transport factor 2A (NTF2A)	-0.698055	0.378921	4.61561	-1.84222	0.129633	1
AT1G27450.3	adenine phosphoribosyl transferase 1 (APT1)	1.72964e-09	3.05446e-05	15.0466	5.66265e-05	0.999956	1
AT1G27530.1	CONTAINS InterPro DOMAIN/s: Ubiquitin-conjugating enzyme/RWD-like (InterPro:IPR016135), Ubiquitin-fold modifier-conjugating enzyme 1 (InterPro:IPR014806)			5.5327
AT1G27970.2	nuclear transport factor 2B (NTF2B)	-1.97716e-19	2.50842e-10	15.6672	-7.88207e-10	1	1
AT1G28200.1	FH interacting protein 1 (FIP1)			2.63454
AT1G28290.1	arabinogalactan protein 31 (AGP31)	0.15166	0.338103	12.08	0.448563	0.661687	1
AT1G28420.1	homeobox-1 (HB-1)	0.675893	0.314496	5.95688	2.14913	0.0755263	1
AT1G29150.1	non-ATPase subunit 9 (ATS9)	0.0329076	0.195452	25.8444	0.168367	0.867605	1
AT1G29690.1	constitutively activated cell death 1 (CAD1)	0.215315	0.18771	10.2845	1.14707	0.277339	1
AT1G29880.1	glycyl-tRNA synthetase / glycine--tRNA ligase	-3.18044e-18	1.2843e-09	88.3859	-2.47639e-09	1	1
AT1G29900.1	carbamoyl phosphate synthetase B (CARB)	-2.81113e-18	3.28123e-09	99.4546	-8.5673e-10	1	1
AT1G29930.1	chlorophyll A/B binding protein 1 (CAB1)	-0.583832	0.38446	9.70411	-1.51857	0.160754	1
AT1G30120.1	pyruvate dehydrogenase E1 beta (PDH-E1 BETA)	-6.83895e-20	3.07412e-10	10.5221	-2.22469e-10	1	1
AT1G30230.2	Glutathione S-transferase, C-terminal-like	2.18384e-11	2.5113e-06	20.3096	8.69605e-06	0.999993	1
AT1G30300.1	Metallo-hydrolase/oxidoreductase superfamily protein	-9.65802e-21	4.23048e-10	4.51393	-2.28296e-11	1	1
AT1G30360.1	early-responsive to dehydration 4 (ERD4)	2.09217e-07	0.000597623	7.53382	0.000350082	0.99973	1
AT1G30380.1	photosystem I subunit K (PSAK)	-3.67694e-19	4.70354e-10	7.98505	-7.8174e-10	1	1
AT1G30530.1	UDP-glucosyl transferase 78D1 (UGT78D1)	0.55725	0.376715	4.36153	1.47923	0.207405	1
AT1G30580.1	GTP binding	2.37437e-08	0.000114554	32.0291	0.000207271	0.999836	1
AT1G30630.1	Coatomer epsilon subunit	1.18474e-19	2.39073e-10	39.4298	4.95556e-10	1	1
AT1G31220.1	Formyl transferase	0.010216	0.461479	2.72021	0.0221374	0.98386	1
AT1G31230.1	aspartate kinase-homoserine dehydrogenase i (AK-HSDH I)	-3.89202e-19	6.42179e-10	20.072	-6.06064e-10	1	1
AT1G31330.1	photosystem I subunit F (PSAF)	-8.97173e-12	3.95404e-06	32.411	-2.26901e-06	0.999998	1
AT1G31440.1	SH3 domain-containing protein	2.31508e-19	2.51579e-10	17.7243	9.20221e-10	1	1
AT1G31500.7	DNAse I-like superfamily protein	-1.21253e-10	6.06574e-06	12.3683	-1.99897e-05	0.999984	1
AT1G31690.1	Copper amine oxidase family protein	-0.644971	0.378128	6.31463	-1.70569	0.136471	1
AT1G31730.1	Adaptin family protein			2.64023
AT1G31800.1	cytochrome P450, family 97, subfamily A, polypeptide 3 (CYP97A3)	-0.294345	0.230416	5.97642	-1.27745	0.248823	1
AT1G32060.1	phosphoribulokinase (PRK)	5.53057e-11	3.25868e-06	74.6052	1.69718e-05	0.999987	1
AT1G32200.1	ATS1	1.47898e-12	1.02193e-05	8.89677	1.44725e-07	1	1
AT1G32220.1	NAD(P)-binding Rossmann-fold superfamily protein	3.38276e-20	4.04055e-10	20.7739	8.37202e-11	1	1
AT1G32440.1	plastidial pyruvate kinase 3 (PKp3)	-0.0926016	0.109388	51.8229	-0.846542	0.401143	1
AT1G32500.1	non-intrinsic ABC protein 6 (NAP6)	-1.8862e-05	0.00252574	61.2781	-0.00746789	0.994066	1
AT1G32550.2	2Fe-2S ferredoxin-like superfamily protein	-0.1061	0.200351	7.20879	-0.52957	0.612323	1
AT1G32900.1	UDP-Glycosyltransferase superfamily protein	-3.97981e-19	4.27713e-10	15.4531	-9.30485e-10	1	1
AT1G32990.1	plastid ribosomal protein l11 (PRPL11)	2.02339e-20	1.45065e-10	18.6722	1.39481e-10	1	1
AT1G33140.1	PIGGYBACK2 (PGY2)	4.81441e-12	4.73e-06	25.9293	1.01785e-06	0.999999	1
AT1G33290.1	P-loop containing nucleoside triphosphate hydrolases superfamily protein			2.71413
AT1G33590.2	Leucine-rich repeat (LRR) family protein	0.424695	0.198409	15.6749	2.1405	0.0484007	1
AT1G34000.1	one-helix protein 2 (OHP2)	1.41905e-20	1.8531e-10	12.2647	7.65767e-11	1	1
AT1G34430.1	embryo defective 3003 (EMB3003)	-0.0407107	0.174919	30.1439	-0.232741	0.817536	1
AT1G35160.2	GF14 protein phi chain (GF14 PHI)	4.5734e-12	7.50844e-06	24.2211	6.09102e-07	1	1
AT1G35470.2	SPla/RYanodine receptor (SPRY) domain-containing protein	-1.62231	0.378508	5.62161	-4.28605	0.00599967	0.573224
AT1G35580.1	cytosolic invertase 1 (CINV1)	0.0905735	0.159548	13.5249	0.567686	0.57955	1
AT1G35680.1	Ribosomal protein L21	-0.191412	0.389366	6.58982	-0.491599	0.638951	1
AT1G35720.1	annexin 1 (ANNAT1)	-2.01909	0.49518	28.1902	-4.07748	0.000337847	0.150426
AT1G36160.1	acetyl-CoA carboxylase 1 (ACC1)	-2.00571e-21	1.30647e-10	33.146	-1.53522e-11	1	1
AT1G36280.1	L-Aspartase-like family protein	1.53985	0.528689	2.68252	2.91259	0.0708577	1
AT1G37130.1	nitrate reductase 2 (NIA2)	0.311341	0.133448	41.084	2.33305	0.024621	1
AT1G42960.1	FUNCTIONS IN: molecular_function unknown	-0.0130538	0.507976	2.71329	-0.0256977	0.98127	1
AT1G42970.1	glyceraldehyde-3-phosphate dehydrogenase B subunit (GAPB)	-0.156231	0.32767	163.118	-0.476794	0.634147	1
AT1G43170.1	ribosomal protein 1 (RP1)	-2.79533e-22	1.44297e-10	9.71211	-1.9372e-12	1	1
AT1G43190.1	polypyrimidine tract-binding protein 3 (PTB3)	1.86443e-06	0.00119513	16.2709	0.00156002	0.998774	1
AT1G43670.1	Inositol monophosphatase family protein			2.84726
AT1G43710.1	embryo defective 1075 (emb1075)	0.252475	0.460486	3.64724	0.548279	0.615314	1
AT1G43790.1	tracheary element differentiation-related 6 (TED6)	1.0436e-19	2.96212e-10	6.73669	3.52316e-10	1	1
AT1G43890.1	RAB GTPASE HOMOLOG B18 (RAB18)	-4.60309e-20	2.7132e-10	5.17492	-1.69655e-10	1	1
AT1G44575.1	NONPHOTOCHEMICAL QUENCHING 4 (NPQ4)	8.53536e-20	2.78621e-10	18.6383	3.06343e-10	1	1
AT1G44770.1	unknown protein	-3.59817e-19	6.64942e-10	8.4531	-5.41126e-10	1	1
AT1G44835.2	YbaK/aminoacyl-tRNA synthetase-associated domain			6.4531
AT1G45130.1	beta-galactosidase 5 (BGAL5)	1.44155	0.469723	4.57324	3.06894	0.0312744	1
AT1G45201.3	triacylglycerol lipase-like 1 (TLL1)	4.56349e-12	2.44093e-06	31.8684	1.86957e-06	0.999999	1
AT1G47128.1	responsive to dehydration 21 (RD21)	-1.54408e-19	2.1864e-10	40.3679	-7.06218e-10	1	1
AT1G47260.1	gamma carbonic anhydrase 2 (GAMMA CA2)	-7.80376e-21	2.35842e-10	10.8423	-3.30889e-11	1	1
AT1G48030.1	mitochondrial lipoamide dehydrogenase 1 (mtLPD1)	0.290066	0.263972	101.747	1.09885	0.274427	1
AT1G48090.2	calcium-dependent lipid-binding family protein			3.01293
AT1G48320.1	Thioesterase superfamily protein			3.01089
AT1G48350.1	Ribosomal L18p/L5e family protein	1.26894e-19	1.47826e-10	20.5458	8.58402e-10	1	1
AT1G48410.2	ARGONAUTE 1 (AGO1)	-0.0269888	0.152211	19.8979	-0.177311	0.861056	1
AT1G48420.1	D-cysteine desulfhydrase (D-CDES)	7.26146e-20	2.24886e-10	32.917	3.22895e-10	1	1
AT1G48520.1	GLU-ADT subunit B (GATB)	-2.75647e-11	7.95714e-06	21.5742	-3.46415e-06	0.999997	1
AT1G48600.2	phosphoethanolamine N-methyltransferase (PMEAMT)	2.86144e-21	1.19761e-10	29.9263	2.3893e-11	1	1
AT1G48630.1	receptor for activated C kinase 1B (RACK1B_AT)	-0.35314	0.233376	10.1056	-1.51318	0.160863	1
AT1G48830.1	Ribosomal protein S7e family protein	-0.210333	0.35902	5.33658	-0.585852	0.58188	1
AT1G48850.1	embryo defective 1144 (EMB1144)	-8.71243e-20	2.87611e-10	36.8109	-3.02924e-10	1	1
AT1G48860.1	RNA 3'-terminal phosphate cyclase/enolpyruvate transferase, alpha/beta	9.18713e-21	1.67035e-10	7.92539	5.50011e-11	1	1
AT1G49600.2	RNA-binding protein 47A (RBP47A)	-1.36256e-19	2.80083e-10	18.8395	-4.86485e-10	1	1
AT1G49650.1	alpha/beta-Hydrolases superfamily protein			4.3304
AT1G49670.2	NQR	0.0190427	0.0671246	39.5168	0.283692	0.778127	1
AT1G49750.1	Leucine-rich repeat (LRR) family protein	-9.05023e-11	2.04769e-05	29.1146	-4.41972e-06	0.999997	1
AT1G49760.1	poly(A) binding protein 8 (PAB8)	2.0137e-19	3.14963e-10	12.0045	6.39344e-10	1	1
AT1G49970.1	CLP protease proteolytic subunit 1 (CLPR1)	0.045967	0.0877531	39.1339	0.523822	0.603357	1
AT1G50010.1	tubulin alpha-2 chain (TUA2)	-0.162381	0.278586	4.51803	-0.582875	0.587845	1
AT1G50170.1	sirohydrochlorin ferrochelatase B (SIRB)	0.947553	0.592958	3.50464	1.59801	0.19519	1
AT1G50200.2	Alanyl-tRNA synthetase (ALATS)	-4.78734e-20	1.29434e-10	56.1076	-3.69868e-10	1	1
AT1G50430.1	DWARF 5 (DWF5)			4.4531
AT1G50450.1	Saccharopine dehydrogenase	1.29479e-17	2.64906e-05	2.51425	4.88773e-13	1	1
AT1G50480.1	10-formyltetrahydrofolate synthetase (THFS)	0.114095	0.270646	76.8378	0.421564	0.67452	1
AT1G50510.1	indigoidine synthase A family protein	0.0176077	0.233893	9.81581	0.0752809	0.941503	1
AT1G50575.1	Putative lysine decarboxylase family protein	5.58302e-20	3.19638e-10	5.67857	1.74667e-10	1	1
AT1G50670.1	OTU-like cysteine protease family protein	-1.55017e-09	6.08915e-05	3.78913	-2.54579e-05	0.999981	1
AT1G51160.1	SNARE-like superfamily protein	0.0336594	0.279337	2.90452	0.120497	0.911939	1
AT1G51560.1	Pyridoxamine 5'-phosphate oxidase family protein	-4.85915e-11	4.94831e-06	32.1638	-9.81981e-06	0.999992	1
[truncated: 1,661 more rows]
