# Supplementary material for: Interactome of Arabidopsis ATG5 Suggests Functions beyond Autophagy
Source: Int J Mol Sci. 2023 Aug 1;24(15):12300. doi: 10.3390/ijms241512300 (PMC10418956; doi:10.3390/ijms241512300)
Supplement: Supplementary file 1 [file ijms-24-12300-s001.zip › Supplementary tables/Table S3_List of identified hits .xlsx]

## Sheet: Summary
	Number of hits
ATG5 only	85
ATG5 and ATG5K128R	88
ATG5K128R only	82
Total	255
Key:
Selected list of interactors
Proteins of ATG5 complexes

## Sheet: ATG5
Gene ID	Annotation	UniProt ID	Localization	Detected PTM
AT2G20990.3	SYT1, Encodes a protein specifically localized to the ER-PM boundary with similarity to synaptotagmins, a class of membrane trafficking proteins.	F4IFM7	Membrane
AT3G14290.1	20S proteasome alpha subunit E2 (PAE2)	Q42134	Cytoplasm
AT5G08530.1	51 kDa subunit of complex I (CI51)	Q9FNN5	Mitochondrion inner membrane
AT5G65110.1	acyl-CoA oxidase 2 (ACX2)	F4KGI8
AT4G36250.1	aldehyde dehydrogenase 3F1 (ALDH3F1)	Q70E96
AT1G35720.1	annexin 1 (ANNAT1)	Q9SYT0	Cytoplasm, cytosol. Membrane. Note=translocate from cytosol to membrane upon salt treatment; this translocation is calcium dependent.
AT2G27040.1	ARGONAUTE 4 (AGO4)	Q9ZVD5	Nucleus, nucleolus
AT1G54210.1	AUTOPHAGY 12 A (ATG12A) Component of the comlete ATG5 complex	Q67YB5		Phosphorylation of Ser 7
AT3G13970.1	AUTOPHAGY 12 B (APG12B) Component of the comlete ATG5 complex	Q9LVK3	Cytoplasm
AT5G17290.1	AUTOPHAGY 5 (APG5). Affinity purification bait. Component of compelte and minimal ATG5 complex	Q9FFI2	Cytoplasm
AT5G42020.3	BIP2	F4K007
AT5G61790.1	calnexin 1 (CNX1)	P29402	Endoplasmic reticulum membrane
AT1G29930.1	chlorophyll A/B binding protein 1 (CAB1)	P04778	Plastid, chloroplast thylakoid membrane; Multi-pass membrane protein.
AT2G25950.1	CONTAINS InterPro DOMAIN/s: Proteasome-interacting thioredoxin-like domain, C-terminal (InterPro:IPR010400)	A0A1P8AXX7
AT5G13120.1	cyclophilin 20-2 (CYP20-2)	Q9ASS6	Plastid, chloroplast thylakoid membrane
AT5G40810.1	Cytochrome C1 family	Q9FKS5	Mitochondrion inner membrane
AT5G66680.1	DEFECTIVE GLYCOSYLATION (DGL1)	Q944K2	Endoplasmic reticulum membrane
AT2G40840.1	disproportionating enzyme 2 (DPE2)	Q8RXD9	Cytoplasm, cytosol
AT1G20340.1	DNA-DAMAGE-REPAIR/TOLERATION PROTEIN 112 (DRT112)	P42699	Plastid, chloroplast thylakoid membrane
AT3G47650.1	DnaJ/Hsp40 cysteine-rich domain superfamily protein	Q9SN73	Plastid, chloroplast stroma
AT5G37510.2	embryo defective 1467 (EMB1467)	B9DFQ9
AT3G58650.1	Encodes a member of the TRM superfamily, that plays a role in preprophase band formation during plant cell division and controls the robustness of the orientation of that cell division	Q9M2F2
AT1G53210.1	Encodes a Na+/Ca 2+ exchanger-like protein that participates in the maintenance of Ca 2+ homeostasis	Q8L636	Cell membrane
AT1G08200.1	Encodes a putative UDP-D-apiose/UPD-D-xylose synthetase	Q9SGE0	Cytoplasm
AT4G30610.1	Encodes a secreted glycosylated serine carboxypeptidase with broad substrate preference that is involved in brassinosteroid signalling via BRI1	Q9M099	Secreted, extracellular space
AT5G10810.1	ENHANCER OF RUDIMENTARY HOMOLOGUE (ER)	Q96319
AT1G74030.1	enolase 1 (ENO1)	Q9C9C4	Plastid, chloroplast
AT1G59710.2	Actin cross-linking protein (DUF569)	A0A1P8AQI0
AT5G14540.1	UBA domain-containing protein	A0A654G104
AT1G13930.1	Nodulin-related protein 2	Q9XI93
AT5G65950.1	TRAPPIII complex protein which regulates TGN integrity, by altered TGN/EE association of several residents, including SYNTAXIN OF PLANTS 61 (SYP61), and altered vesicle morphology. Involved in regulation of endosomal function and salt stress response.	A0A654GEF4
AT4G25720.1	glutaminyl cyclase (QC)	Q84WV9	Endoplasmic reticulum membrane
AT5G49720.1	glycosyl hydrolase 9A1 (GH9A1)	Q38890	Cell membrane
AT3G10520.1	haemoglobin 2 (HB2)	O24521
AT4G21150.1	HAPLESS 6 (HAP6)	F4JIM7	Endoplasmic reticulum membrane
AT3G14930.1	HEME1	Q93ZB6	Plastid, chloroplast
AT5G64610.1	histone acetyltransferase of the MYST family 1 (HAM1)	Q9FLF7	Nucleus
AT5G48930.1	hydroxycinnamoyl-CoA shikimate/quinate hydroxycinnamoyl transferase (HCT)	Q9FI78
AT5G10920.1	L-Aspartase-like family protein	Q9LEU8	Plastid, chloroplast
AT3G19320.1	Leucine-rich repeat (LRR) family protein	A0A384LDT4
AT3G53130.1	LUTEIN DEFICIENT 1 (LUT1)	Q6TBX7	Plastid, chloroplast
AT5G17770.1	NADH:cytochrome B5 reductase 1 (CBR)	Q9ZNT1	Mitochondrion outer membrane
AT5G03850.1	Nucleic acid-binding, OB-fold-like protein	A0A654F6U3
AT1G62390.1	Octicosapeptide/Phox/Bem1p (PB1) domain-containing protein / tetratricopeptide repeat (TPR)-containing protein	O48802	Cytoplasm
AT1G60590.1	Pectin lyase-like superfamily protein	O22699	Secreted, cell wall
AT3G59010.1	pectin methylesterase 61 (PME61)	Q9LYT5	Secreted, cell wall
AT2G20260.1	photosystem I subunit E-2 (PSAE-2)	Q9S714	Plastid, chloroplast thylakoid membrane
AT2G05070.1	photosystem II light harvesting complex gene 2.2 (LHCB2.2)	Q9S7J7	Plastid, chloroplast thylakoid membrane
ATCG00020.1	photosystem II reaction center protein A (PSBA)	P83755	Plastid, chloroplast thylakoid membrane
ATCG00270.1	photosystem II reaction center protein D (PSBD)	P56761	Plastid, chloroplast thylakoid membrane
AT3G16230.1	Predicted eukaryotic LigT	A0A384KSP6
AT3G43540.1	Protein of unknown function (DUF1350)	Q9M236
AT3G53890.1	Ribosomal protein S21e	A0A178VHY5
AT3G15640.1	Rubredoxin-like superfamily protein	Q9LW15	Mitochondrion inner membrane
AT5G14430.1	S-adenosyl-L-methionine-dependent methyltransferases superfamily protein	Q8VZV7	Golgi apparatus membrane
AT1G04430.1	S-adenosyl-L-methionine-dependent methyltransferases superfamily protein	Q940J9	Golgi apparatus membrane
AT3G23300.1	S-adenosyl-L-methionine-dependent methyltransferases superfamily protein	Q8H118	Golgi apparatus membrane
AT4G32640.1	Sec23/Sec24 protein transport family protein	Q9M081	Cytoplasmic vesicle, COPII-coated vesicle membrane
AT3G06510.2	SENSITIVE TO FREEZING 2 (SFR2)	Q93Y07	Plastid, chloroplast
AT3G07990.1	serine carboxypeptidase-like 27 (SCPL27)	Q9SFB5	Secreted
AT4G34660.1	SH3 domain-containing protein	Q8VWF1	Cytoplasm
AT5G06140.1	sorting nexin 1 (SNX1)	Q9FG38	Cytoplasm. Endosome membrane; Peripheral membrane protein; Cytoplasmic side. Prevacuolar compartment membrane; Peripheral membrane protein;
AT4G21650.1	Subtilase family protein	Q8GUK4	Secreted
AT5G04590.1	sulfite reductase (SIR)	Q9LZ66	Plastid, chloroplast stroma, chloroplast nucleoid
AT4G28080.1	REC2, REDUCED CHLOROPLAST COVERAGE 2	F4JKH6	Chloroplast
AT1G02280.1	translocon at the outer envelope membrane of chloroplasts 33 (TOC33)	O23680	Plastid, chloroplast outer membrane
AT2G31790.1	UDP-Glycosyltransferase superfamily protein	Q9SKC1
AT3G49720.1	unknown protein	Q9M2Y6	Golgi apparatus membrane
AT5G57460.1	TML, TPLATE COMPLEX MUNISCIN-LIKE	Q9FKM4
AT2G26230.1	uricase / urate oxidase / nodulin 35, putative	O04420	Peroxisome
AT3G01390.1	vacuolar membrane ATPase 10 (VMA10)	O82628	Cell membrane
AT5G42270.1	VARIEGATED 1 (VAR1)	Q9FH02	Plastid, chloroplast thylakoid membrane
AT5G04260.1	WCRKC thioredoxin 2 (WCRKC2)	Q8VZT6	Plastid, chloroplast stroma
AT5G47930.1	Zinc-binding ribosomal protein family protein	Q8L953
AT4G16450.1	NADH-ubiquinone oxidoreductase;(source:Araport11)	Q84W12
AT4G34150.1	Calcium-dependent lipid-binding (CaLB domain) family protein	A0A178V2Z8
AT5G48375.1	BETA GLUCOSIDASE 39, BGLU39, TGG3, THIOGLUCOSIDE GLUCOSIDASE 3	Q3E8E5
AT5G57870.1	EIFISO4G1, EUKARYOTIC TRANSLATION INITIATION FACTOR ISOFORM 4G1	Q93ZT6
AT5G58770.1	ATCPT4, ATCPT7, CIS-PRENYLTRANSFERASE 4, CIS-PRENYLTRANSFERASE 7, CPT4, CPT7	Q56Y11
AT2G39960.1	Microsomal signal peptidase 25 kDa subunit	P58684	Endoplasmic reticulum membrane
AT2G44210.2	carboxyl-terminal peptidase (DUF239)	B9DGK6
AT3G10370.1	SDP6, SUGAR-DEPENDENT 6	Q9SS48	Mitochondrion inner membrane
AT3G44860.1	FAMT, FARNESOIC ACID CARBOXYL-O-METHYLTRANSFERASE	Q9FYC4
AT3G62830.1	ATUXS2, AUD1, UDP-GLUCURONIC ACID DECARBOXYLASE 2, UXS2	Q9LZI2	Golgi apparatus, Golgi stack membrane
AT4G15420.2	Ubiquitin fusion degradation UFD1 family protein	A0A1P8B7F5

## Sheet: ATG5 and ATG5K128R
Gene ID	Annotation	UniProt ID	Localization	Detected PTM
AT1G41830.1	SKS6, Putative pectinesterase	Q9FZG9
AT1G09490.1	NAD-dependent epimerase/dehydratase domain-containing protein	A0A178WBP0
AT3G51260.1	20S PROTEASOME ALPHA SUBUNIT PAD1	Q2V3Q0	Cytoplasm
AT1G56450.1	20S PROTEASOME BETA SUBUNIT G1	Q7DLR9	Cytoplasm
AT5G66120.2	3-dehydroquinate synthase, putative	Q8VYV7	Plastid, chloroplast
AT4G33680.1	ABERRANT GROWTH AND DEATH 2 (AGD2)	Q93ZN9	Plastid, chloroplast
AT4G26970.1	aconitase 2 (ACO2)	Q94A28	Mitochondrion
AT1G23180.1	ARM repeat superfamily protein	A0A1P8AUF8
AT3G22860.1	ATEIF3C-2, ATTIF3C2, EIF3C-2, EUKARYOTIC INITIATION FACTOR 3C-2, EUKARYOTIC TRANSLATION INITIATION FACTOR 3 SUBUNIT C2, TIF3C2	Q9LIL2	Cytoplasm
AT5G50230.1	ATG16. Component of compelte and minimal ATG5 complex	Q6NNP0
AT3G19420.1	Phosphatidylinositol 3,4,5-trisphosphate 3-phosphatase and protein-tyrosine-phosphatase PTEN2A (EC 3.1.3.48) (EC 3.1.3.67) (Protein PHOSPHATASE AND TENSIN HOMOLOG 2-a) (AtPTEN2) (AtPTEN2a)	Q9LT75
AT4G36360.1	beta-galactosidase 3 (BGAL3)	Q9SCV9	Secreted, extracellular space, apoplast
AT3G63520.1	carotenoid cleavage dioxygenase 1 (CCD1)	O65572	Cytoplasm
AT2G47390.1	CHLOROPLAST GLUTAMYL PEPTIDASE	Q8VZF3	Plastid, chloroplast stroma
AT4G31180.1	Class II aminoacyl-tRNA and biotin synthetases superfamily protein	A0A654FUH6
AT2G24200.1	Cytosol aminopeptidase family protein	P30184	Cytoplasm.
AT4G31210.1	DNA topoisomerase, type IA, core	F4JRX3
AT2G17265.1	DOWNY MILDEW RESISTANT 1, DRM1, HOMOSERINE KINASE	Q8L7R2	Plastid, chloroplast stroma
AT5G24530.1	DOWNY MILDEW RESISTANT 6 (DMR6)	Q9FLV0
AT1G05190.1	Large ribosomal subunit protein uL6c (50S ribosomal protein L6, chloroplastic) (Protein EMBRYO DEFECTIVE 2394)	O23049	Plastid, chloroplast
AT2G45790.1	Encodes a cytoplasmic phosphomannomutase	O80840	Cytoplasm
AT4G08950.1	EXORDIUM (EXO)	Q9ZPE7	Secreted
AT5G11420.1	FUNCTIONS IN: molecular_function unknown	A0A178UK33
AT4G23100.1	glutamate-cysteine ligase (GSH1)	P46309	Plastid, chloroplast
AT4G02520.1	glutathione S-transferase PHI 2 (GSTF2)	C0Z3B1
AT2G33470.1	GLYCOLIPID TRANSFER PROTEIN 1	O22797
AT5G56030.2	heat shock protein 81-2 (HSP81-2)	P55737	Cytoplasm
AT4G29130.1	hexokinase 1 (HXK1)	Q42525	Mitochondrion outer membrane; Single-pass membrane protein. Nucleus
AT1G80600.1	HOPW1-1-interacting 1 (WIN1)	Q9M8M7	Plastid, chloroplast
AT2G36145.1	hypothetical protein	A0A178VZU0
AT5G14590.1	Isocitrate/isopropylmalate dehydrogenase family protein	Q8LPJ5	Plastid, chloroplast
AT1G33590.2	Leucine-rich repeat (LRR) family protein	A0A1P8AWX3
AT2G40100.1	LIGHT HARVESTING COMPLEX PHOTOSYSTEM II	F4IGY6	Plastid, chloroplast thylakoid membrane
AT3G11710.1	lysyl-tRNA synthetase 1 (ATKRS-1)	Q9ZPI1	Cytoplasm, cytosol
AT1G70890.1	MLP-like protein 43 (MLP43)	Q9SSK5
AT1G07440.1	NAD(P)-binding Rossmann-fold superfamily protein	F4HQN3
AT2G20360.1	NAD(P)-binding Rossmann-fold superfamily protein	Q9SK66	Mitochondrion matrix
AT1G64770.3	NAD(P)H DEHYDROGENASE SUBUNIT 45	Q94AQ8	Plastid, chloroplast thylakoid membrane
AT1G15980.1	NAD(P)H DEHYDROGENASE SUBUNIT 48	Q9S9N6	Plastid, chloroplast thylakoid membrane
AT5G12040.1	Nitrilase/cyanide hydratase and apolipoprotein N-acyltransferase family protein	Q8RUF8	Plastid, chloroplast
AT5G58260.1	oxidoreductases, acting on NADH or NADPH, quinone or similar compound as acceptor	Q9LVM2	Plastid, chloroplast thylakoid membrane
AT4G19410.2	Pectinacetylesterase family protein	Q940J8	Secreted, cell wall
AT1G63770.3	Peptidase M1 family protein	F4I3R4
AT1G71695.1	Peroxidase superfamily protein	Q96520	Secreted
AT3G53260.1	phenylalanine ammonia-lyase 2 (PAL2)	P45724	Cytoplasm
AT1G09780.1	Phosphoglycerate mutase, 2,3-bisphosphoglycerate-independent	O04499	Cytoplasm
ATCG00680.1	photosystem II reaction center protein B (PSBB)	P56777	Plastid, chloroplast thylakoid membrane
AT3G26070.1	Plastid-lipid associated protein PAP / fibrillin family protein	Q9LU85	Plastid, chloroplast thylakoid
AT1G68590.1	PLASTID-SPECIﬁC RIBOSOMAL PROTEIN 3/1	Q9SX22	Plastid, chloroplast
AT5G25460.1	Protein DUF642 L-GALACTONO-1,4-LACTONE-RESPONSIVE GENE 2 (DUF642 L-GalL-RESPONSIVE GENE 2)	Q94F20	Secreted, cell wall
AT1G13320.1	PROTEIN PHOSPHATASE 2A SUBUNIT A3	F4HQR5
ATCG01060.1	Photosystem I iron-sulfur center (EC 1.97.1.12) (9 kDa polypeptide) (PSI-C) (Photosystem I subunit VII) (PsaC)	P62090	Plastid, chloroplast thylakoid membrane
AT1G09830.1	PUR2, PURINE BIOSYNTHESIS 2	P52420	Plastid, chloroplast.
AT2G16430.2	purple acid phosphatase 10 (PAP10)	Q9SIV9	[Isoform 1]: Secreted
AT5G11950.1	Putative lysine decarboxylase family protein	Q84MC2	Cytoplasm
AT5G49970.1	pyridoxin (pyrodoxamine) 5'-phosphate oxidase (PPOX)	Q9LTX3	Plastid, chloroplast
AT3G59920.1	RAB GDP dissociation inhibitor 2 (GDI2)	O24653
AT5G63840.2	RADIAL SWELLING 3 (RSW3)	Q9FN05	Endoplasmic reticulum
AT4G27700.1	Rhodanese/Cell cycle control phosphatase superfamily protein	Q94A65	Plastid, chloroplast
AT5G39740.1	ribosomal protein L5 B (RPL5B)	A0A654G6Y6	Cytoplasm
AT3G44890.1	RIBOSOMAL PROTEIN L9, RPL9	P25864	Plastid, chloroplast.
AT5G40950.1	ribosomal protein large subunit 27 (RPL27)	Q9FLN4	Plastid, chloroplast.
AT4G31700.1	ribosomal protein S6 (RPS6)	A8MS03
AT1G48830.1	Ribosomal protein S7e family protein	Q9C514
AT4G34870.1	rotamase cyclophilin 5 (ROC5)	Q42406	Cytoplasm
AT2G16600.1	rotamase CYP 3 (ROC3)	Q38900	Cytoplasm
AT3G62030.2	rotamase CYP 4 (ROC4)	P34791	Plastid, chloroplast stroma
AT3G04550.1	RUBISCO ACCUMULATION FACTOR 1	Q9SR19	Plastid, chloroplast
AT3G23700.1	S1 RNA-BINDING RIBOSOMAL PROTEIN 1	Q9LK47
AT1G21065.1	secondary thiamine-phosphate synthase enzyme	Q9LPU1
AT1G56330.1	secretion-associated RAS 1B (SAR1B)	Q01474	Endoplasmic reticulum
AT3G55800.1	sedoheptulose-bisphosphatase (SBPASE)	P46283	Plastid, chloroplast.
AT5G66040.1	sulfurtransferase protein 16 (STR16)	Q39129	Plastid, chloroplast
AT3G26520.1	Aquaporin TIP1-2 (Gamma-tonoplast intrinsic protein 2) (Gamma-TIP2) (Salt stress-induced tonoplast intrinsic protein) (Tonoplast intrinsic protein 1-2) (AtTIP1;2)	Q41963	Vacuole membrane
AT2G41100.1	TOUCH 3 (TCH3)	P25071
AT5G54750.2	TRAPPC3	A0A178UUA0	Golgi apparatus, cis-Golgi network
AT3G03250.2	UDP-GLUCOSE PYROPHOSPHORYLASE 1 (UGP1)	Q9M9P3	Cytoplasm
AT3G55250.1	Photosystem I assembly factor PSA3, chloroplastic (Protein PHOTOSYSTEM I ASSEMBLY 3) (Protein PIGMENT DEFECTIVE 329)	Q9M3C6	Plastid, chloroplast
AT4G02620.1	V-type proton ATPase subunit F (V-ATPase subunit F) (V-ATPase 14 kDa subunit) (Vacuolar H(+)-ATPase subunit F) (Vacuolar proton pump subunit F)	Q9ZQX4	Vacuole membrane
AT5G57655.2	xylose isomerase family protein	Q9FKK7
AT5G49650.1	xylulose kinase-2 (XK-2)	F4K670
AT5G49460.1	ACLB-2, ATP CITRATE LYASE SUBUNIT B 2	Q9FGX1	Cytoplasm, cytosol
AT4G00620.1	Bifunctional protein FolD 4, chloroplastic (Protein EMBRYO DEFECTIVE 3127) (Tetrahydrofolate dehydrogenase/cyclohydrolase 4) [Includes: Methylenetetrahydrofolate dehydrogenase (EC 1.5.1.5); Methenyltetrahydrofolate cyclohydrolase (EC 3.5.4.9)]	O65271	Plastid, chloroplast
AT4G30920.1	ATLAP2, LAP2, LEUCYL AMINOPEPTIDASE 2	Q944P7	Plastid, chloroplast
AT5G06060.1	NAD(P)-binding Rossmann-fold superfamily protein;(source:Araport11)	Q9LHT0
AT5G15450.1	ALBINO AND PALE GREEN 6, APG6, ATCLPB3, CASEIN LYTIC PROTEINASE B-P, CASEIN LYTIC PROTEINASE B3, CLPB-P, CLPB3	Q9LF37	Plastid, chloroplast
AT5G20950.3	BGLC1	A0A1P8BG25
AT5G28020.1	ATCYSD2, CYSD2, CYSTEINE SYNTHASE D2	F4K5T1
AT5G17290.1	AUTOPHAGY 5 (APG5). Affinity purification bait. Component of compelte and minimal ATG5 complex	Q9FFI2	Cytoplasm	Acetylation of K183

## Sheet: ATG5K128R
Gene ID	Annotation	UniProt ID	Localization	Detected PTM
AT4G00520.2	Acyl-CoA thioesterase family protein
AT2G24270.2	aldehyde dehydrogenase 11A3 (ALDH11A3)	Q1WIQ6	Cytoplasm.
AT5G13420.1	Aldolase-type TIM barrel family protein	Q9LYR4	Cytoplasm
AT3G14130.1	Aldolase-type TIM barrel family protein	Q9LJH5	Peroxisome
AT1G67830.1	alpha-fucosidase 1 (FXG1)	Q9FXE5	Secreted, extracellular space, apoplast
AT1G08550.1	ARABIDOPSIS VIOLAXANTHIN DE-EPOXIDASE 1	Q39249	Plastid, chloroplast thylakoid membrane
AT1G28290.1	arabinogalactan protein 31 (AGP31)	Q9FZA2	Secreted, cell wall
AT4G09010.3	ascorbate peroxidase 4 (APX4)	P82281	Plastid, chloroplast thylakoid lumen
AT5G36890.1	beta glucosidase 42 (BGLU42)	Q9FIW4
AT4G00490.1	beta-amylase 2 (BAM2)	O65258	Plastid, chloroplast
AT3G01500.2	carbonic anhydrase 1 (CA1)	P27140	Plastid, chloroplast stroma
AT2G20190.1	CLIP-associated protein (CLASP)	Q8RWY6	Cytoplasm, cytoskeleton
AT5G01010.2	Retinal-binding protein	F4K7W6
AT4G12290.1	Copper amine oxidase family protein	Q8L742
AT2G02560.1	cullin-associated and neddylation dissociated (CAND1)	Q8L5Y6
AT2G29960.1	CYCLOPHILIN 5	Q8LDP4	Cytoplasm
AT1G65930.1	cytosolic NADP+-dependent isocitrate dehydrogenase (cICDH)	Q9SRZ6	Cytoplasm, cytosol
AT3G16240.1	delta tonoplast integral protein (DELTA-TIP)	Q41951	Vacuole membrane
AT5G49555.1	FAD/NAD(P)-binding oxidoreductase family protein	A0A178UB47
AT4G30310.2	FGGY family of carbohydrate kinase	A0A1P8B635
AT1G31220.1	Formyl transferase	P52422	Plastid, chloroplast.
AT3G20680.1	FUNCTIONS IN: molecular_function unknown	A0A384KMG1
AT3G61140.1	COP9 signalosome complex subunit 1 (CSN complex subunit 1) (Constitutive photomorphogenesis protein 11) (Protein FUSCA 6)	P45432	Cytoplasm. Nucleus.
AT1G80460.1	Glutathione S-transferase F9 (AtGSTF9) (EC 2.5.1.18) (AtGSTF7) (GST class-phi member 9)	Q9M8L4	Cytoplasm, cytosol
AT2G30860.1	glutathione S-transferase PHI 9 (GSTF9)	O80852	Cytoplasm, cytosol
AT1G78380.1	glutathione S-transferase TAU 19 (GSTU19)	Q9ZRW8	Cytoplasm, cytosol
AT2G39050.1	hydroxyproline-rich glycoprotein family protein, Lectin EULS3	Q945P1	Nucleus
AT1G43670.1	Inositol monophosphatase family protein	Q9MA79	Cytoplasm
AT1G80560.1	isopropylmalate dehydrogenase 2 (IMD2)	P93832	Plastid, chloroplast stroma
AT1G53240.1	Lactate/malate dehydrogenase family protein	Q9ZP06	Mitochondrion matrix
AT3G05090.1	LATERAL ROOT STIMULATOR 1 (LRS1)	Q93ZS6
AT4G39730.1	Lipase/lipooxygenase, PLAT/LH2 family protein	O65660	Endoplasmic reticulum
AT1G19740.1	LON DOMAIN-CONTAINING PROTEIN 1	Q9FXH3
AT1G71040.1	Multicopper oxidase LPR2 (EC 1.-.-.-) (Protein LOW PHOSPHATE ROOT 2)	Q949X9	Endoplasmic reticulum membrane
AT4G04320.1	malonyl-CoA decarboxylase family protein	A0A178UU14
AT3G59970.3	methylenetetrahydrofolate reductase 1 (MTHFR1)	Q9SE60
AT4G38800.1	methylthioadenosine nucleosidase 1 (MTN1)	Q9T0I8
AT3G52880.2	monodehydroascorbate reductase 1 (MDAR1)	Q9LFA3	Peroxisome matrix
AT2G05990.1	MOSAIC DEATH 1 (MOD1)	Q9SLA8	Plastid, chloroplast
AT2G29360.1	NAD(P)-binding Rossmann-fold superfamily protein	Q9ZW19
AT3G16390.1	nitrile specifier protein 3 (NSP3)	O04318
AT1G54830.1	nuclear factor Y, subunit C3 (NF-YC3)	Q9ZVL3	Nucleus
AT1G14850.1	nucleoporin 155 (NUP155)	F4HXV6	Nucleus, nuclear pore complex
AT5G20070.1	nudix hydrolase homolog 19 (NUDX19)	Q94A82	Plastid, chloroplast
AT3G59760.1	O-acetylserine (thiol) lyase isoform C (OASC)	Q570E6
AT1G01910.1	P-loop containing nucleoside triphosphate hydrolases superfamily protein	Q949M9	Cytoplasm, cytosol
AT1G22530.1	PATELLIN 2 (PATL2)	A0A1P8ANK1	Cytoplasm
AT3G54960.1	PDI-like 1-3 (PDIL1-3)	Q8VX13	Endoplasmic reticulum lumen
AT4G27650.1	PELOTA (PEL1)	Q9ZT87	Cytoplasm
AT4G11850.1	phospholipase D gamma 1 (PLDGAMMA1)	Q9T053	Cytoplasm
AT4G24350.1	Phosphorylase superfamily protein	A0A1P8B6Q4
AT3G50820.1	Oxygen-evolving enhancer protein 1-2, chloroplastic (OEE1) (33 kDa subunit of oxygen evolving system of photosystem II) (33 kDa thylakoid membrane protein) (Manganese-stabilizing protein 2) (MSP-2) (OEC 33 kDa subunit)	Q9S841	Plastid, chloroplast thylakoid membrane
AT4G05180.1	Oxygen-evolving enhancer protein 3-2, chloroplastic (OEE3) (16 kDa subunit of oxygen evolving system of photosystem II) (OEC 16 kDa subunit)	Q41932	Plastid, chloroplast thylakoid membrane
AT1G79040.1	photosystem II subunit R (PSBR)	P27202	Plastid, chloroplast thylakoid membrane. Note=Associated with the photosystem II
AT5G09760.2	Plant invertase/pectin methylesterase inhibitor superfamily	A0A178UA07
AT1G03860.1	PROHIBITIN 2	Q9ZNT7	Mitochondrion inner membrane
AT1G76140.1	Prolyl oligopeptidase family protein	A0A5S9WUS1
AT5G04440.1	Protein of unknown function (DUF1997)	A0A1P8BG49
AT2G42500.1	protein phosphatase 2A-3 (PP2A-3)	Q07100	Cytoplasm.
AT4G24750.1	Rhodanese-like domain-containing protein 11, chloroplastic (Sulfurtransferase 11) (AtStr11)	Q0WWT7	Plastid, chloroplast
AT2G42220.1	Rhodanese-like domain-containing protein 9, chloroplastic (Sulfurtransferase 9) (AtStr9)	O48529	Plastid, chloroplast
AT3G59780.1	Rhodanese/Cell cycle control phosphatase superfamily protein	F4J9G2
AT2G14870.1	RNA-binding (RRM/RBD/RNP motifs) family protein	O82325	Nucleus
AT5G37850.1	Pyridoxal kinase (EC 2.7.1.35) (Protein SALT OVERLY SENSITIVE 4) (Pyridoxal kinase-like protein SOS4) (Pyridoxine kinase) [Cleaved into: Pyridoxal kinase, N-terminally processed]	Q8W1X2
AT4G02080.1	secretion-associated RAS super family 2 (SAR2)	O04834	Endoplasmic reticulum
AT3G02110.1	serine carboxypeptidase-like 25 (scpl25)	Q8L9Y0	Secreted
AT5G58440.1	sorting nexin 2A (SNX2a)	Q8L5Z7	Cytoplasm. Endosome membrane
AT5G10160.1	Thioesterase superfamily protein	Q9LX13	Cytoplasm
AT1G48320.1	Thioesterase superfamily protein	Q9SX65	Peroxisome
AT2G30050.1	SEC13B	O64740	Golgi apparatus
AT2G21270.3	ubiquitin fusion degradation 1 (UFD1)	A8MQW3
AT1G24100.1	UDP-glucosyl transferase 74B1 (UGT74B1)	O48676
AT1G64680.1	Beta-carotene isomerase D27	A0A1P8AS55
AT3G52230.1	AT3g52230/F4F15_340 (Uncharacterized protein F4F15.340)	Q9SUY2
AT5G17000.1	Zinc-binding dehydrogenase family protein	A0A178UQP4
AT4G13340.1	Leucine-rich repeat (LRR) family protein	Q9T0K5	Secreted, cell wall
AT4G25740.1	RNA binding Plectin/S10 domain-containing protein	Q9SW09	Cytoplasm
AT4G36760.2	Aminopeptidase P1 (AtAPP1) (EC 3.4.11.9)	F4JQH3	Cytoplasm
AT5G56680.1	Asparagine--tRNA ligase, cytoplasmic 1 (EC 6.1.1.22) (Asparaginyl-tRNA synthetase 1) (AsnRS 1) (Protein EMBRYO DEFECTIVE 2755)	Q9SW96	Cytoplasm, cytosol
AT4G33885.1	hypothetical protein;(source:Araport11)	A0A1P8B616
AT5G59420.1	Oxysterol-binding protein-related protein 3C (OSBP-related protein 3C)	Q93Y40
AT3G04520.1	Threonine aldolase 2	F4J4S1
AT5G17290.1	AUTOPHAGY 5 (APG5). Affinity purification bait. Component of compelte and minimal ATG5 complex	Q9FFI2	Cytoplasm	Phosphorylation of S187
