# Supplementary material for: Interactome of Arabidopsis ATG5 Suggests Functions beyond Autophagy
Source: Int J Mol Sci. 2023 Aug 1;24(15):12300. doi: 10.3390/ijms241512300 (PMC10418956; doi:10.3390/ijms241512300)
Supplement: Supplementary file 1 [file ijms-24-12300-s001.zip › Supplementary tables/Table S4 primers, plasmids and transgenic lines.xlsx]

## Sheet: Primers
Code	Primer name	5'->3' Sequence	Description
PE3	attB1+Atg5prom+atg5 gene fw	GGGGACAAGTTTGTACAAAAAAGCAGGCTTACACATTTTCTTACGTACCCTAAAGA	Cloning of TAP-tagged ATG5 under native promoter
PE4	Atg5+prom_TAP-connect_rev	CTTCAGAAATCAACTTTTGTTCACCCCTTTGAGGAGCTTTCACAAGG	Cloning of TAP-tagged ATG5 under native promoter
PE5	Atg5+prom_TAP-connect_fw	CCTTGTGAAAGCTCCTCAAAGGGGTGAACAAAAGTTGATTTCTGAAG	Cloning of TAP-tagged ATG5 under native promoter
PE7	attB1_atg5_TAP_fw	GGGGACAAGTTTGTACAAAAAAGCAGGCTTAATGGCGAAGGAAGCGGTC AAGTATG	Cloning of TAP-tagged ATG5 under 2x355 promoter/genotyping transgenic plants
PE8	attB2_atg5_TAP_rev	GGGGACCACTTTGTACAAGAAAGCTGGGTACCTTTGAGGAGCTTTCACAA GGACA	Cloning of TAP-tagged ATG5 under 2x35S promoter/genotyping transgenic plants
PE9	attB2_TAPtag rev(2)	GGGGACCACTTTGTACAAGAAAGCTGGGTAGAATTCGCGTCTACTTTCGG	Cloning of AP-tagged ATG5 under native promoter
PE10	K128R_ATG5_fw	GAAGATTCTGTAAAATGGAACTTTGTTAATTCTTTGAGAGAGGTTAGTGAAAATTTC	Introduction of the K128R point mutation into ATG5 gene
PE11	K128R_ATG5_rev	GAAATTTTCACTAACCTCTCTCAAAGAATTAACAAAGTTCCATTTTACAGAATCTTC	Introduction of the K128R point mutation into ATG5 gene
SH PR 139	attB1 ATG5	GGGGACAAGTTTGTACAAAAAAGCAGGCTTAATGGCGAAGGAAGCGGTCAAGTATG	Cloning of pDONR/Zeo AtATG5 gene
SH PR 140	attB1 AtATG12a	GGGG ACA AGT TTG TAC AAA AAA GCA GGC TTA ATG GCG ACG GAG TCG TCG	Cloning of pDONR/Zeo AtATG12a CDS
SH PR 141	attB2 AtATG12a	GGG GAC CAC TTT GTA CAA GAA AGC TGG GTA CCC GCC CCA TGC CAT GGA ACA	Cloning of pDONR/Zeo AtATG12a CDS no stop codon
SH PR 150	attB2 AtATG12a	GGGGACCACTTTGTACAAGAAAGCTGGGTATTAGCCCCATGCCAT	Cloning of pDONR/Zeo AtATG12a CDS
SH PR 142	attB1 AtATG12b	GGGGACAAGTTTGTACAAAAAAGCAGGCTTAATGGCGACCGAATCTCCGAAT	Cloning of pDONR/Zeo AtATG12b CDS
SH PR 143	attB2 AtATG12b	GGGGACCACTTTGTACAAGAAAGCTGGGTACCCACCCCATGCCATGGAACA	Cloning of pDONR/Zeo AtATG12b CDS no stop codon
SH PR 144	attB1 AtATG16	GGGGACAAGTTTGTACAAAAAAGCAGGCTTAATGGTACAGGAGGAGAAAGCTAT	Cloning of pDONR/Zeo AtATG16 CDS
SH PR 145	attB2 AtATG16	GGGGACCACTTTGTACAAGAAAGCTGGGTATCCTGTCCACGTACAAACGTAC	Cloning of pDONR/Zeo AtATG16 CDS
AM 475	attB1 AtATG8e gene	GGGGACAAGTTTGTACAAAAAAGCAGGCTTAATGAATAAAGGAAGCATCTTTAA	Cloning of pDONR/Zeo AtATG8e gene
AM 476	attB2 AtATG8e gene	GGGGACCACTTTGTACAAGAAAGCTGGGTAGATTGAAGAAGCACCGAATG	Cloning of pDONR/Zeo AtATG8e gene

## Sheet: Plasmids
Construct number	Plasmid name	Insert	Type of cosnstruct	Resistance in bacteria	Resistance in plants
	pDONR/Zeo Atg5::AtATG5-TAPa	AtATG5pr::AtATG5-TAPa	Entry clone for the Gateway system	Zeocin	-
	pDONR/Zeo Atg5::AtATG5K128R-TAPa	AtATG5pr::AtATG5K128R-TAPa	Entry clone for the Gateway system	Zeocin	-
	pDONR/Zeo AtATG5-TAPa	AtATG5-TAPa	Entry clone for the Gateway system	Zeocin	-
	pDONR/Zeo AtATG5K128R-TAPa	AtATG5K128R-TAPa	Entry clone for the Gateway system	Zeocin	-
SH 210	pDONR/Zeo AtATG5 gene	AtATG5 gene	Entry clone for the Gateway system	Zeocin	-
SH 211	pDONR/Zeo AtATG5K128R gene	AtATG5K128R gene	Entry clone for the Gateway system	Zeocin	-
SH 212	pDONR/Zeo AtATG12a CDS no stop	AtATG5 gene	Entry clone for the Gateway system	Zeocin	-
SH 231	pDONR/Zeo AtATG12a CDS	AtATG12a CDS	Entry clone for the Gateway system	Zeocin	-
SH 232	pDONR/Zeo AtATG12b CDS	AtATG12b CDS	Entry clone for the Gateway system	Zeocin	-
SH 213	pDONR/Zeo AtATG16 CDS	AtATG16 CDS	Entry clone for the Gateway system	Zeocin	-
AM 655	pDONR/Zeo AtATG8e gene	AtATG8e gene	Entry clone for the Gateway system	Zeocin	-
	pGWB 401 ATG5-TAPa	AtATG5pr::AtATG5-TAP::NosT	Destination clone for expressing TAP-tag fusions in plants	Spectinomycin	Kanamycin
	pGWB 401 ATG5K128R-TAPa	AtATG5pr::ATG5K128R-TAP::NosT	Destination clone for expressing TAP-tag fusions in plants	Spectinomycin	Kanamycin
	pCTAP ATG5-TAPa	2x35S::AtATG5-TAP::NosT	Destination clone for expressing TAP-tag fusions in plants	Spectinomycin	Gentamycin
	pCTAP ATG5K128R-TAPa	2x35S::AtATG5K128R-TAP::NosT	Destination clone for expressing TAP-tag fusions in plants	Spectinomycin	Gentamycin
SH 216	pGWB 406 sGFP-AtATG5 gene	2x35S::sGFP-AtATG5::NosT	Destination clone for expressing fluorescent fusions in plants	Spectinomycin	Kanamycin
SH 220	pGWB 406 sGFP-AtATG5 K128R gene	2x35S::sGFP-AtATG5K128R::NosT	Destination clone for expressing fluorescent fusions in plants	Spectinomycin	Kanamycin
SH 224	pGWB 505 AtATG12a-sGFP	2x35S::AtATG12a-sGFP::NosT	Destination clone for expressing fluorescent fusions in plants	Spectinomycin	Hygromycin
SH 228	pGWB 505 AtATG16-sGFP	2x35S::AtATG16-sGFP::NosT	Destination clone for expressing fluorescent fusions in plants	Spectinomycin	Hygromycin
SH 234	pGWB 442 eYFP-AtATG12a	2x35S::eYFP-AtATG12a::NosT	Destination clone for expressing fluorescent fusions in plants	Spectinomycin	Kanamycin
SH 237	pGWB 442 eYFP-AtATG12b	2x35S::eYFP-AtATG12b::NosT	Destination clone for expressing fluorescent fusions in plants	Spectinomycin	Kanamycin
AM 99	pGWB 661 TagRFP-AtATG8e	2x35S::TagRFP-AtATG8e::NosT	Destination clone for expressing fluorescent fusions in plants	Spectinomycin	Basta
SH 217	pGWB 460 AtATG5-TagRFP	2x35S::AtATG5-TagRFP::NosT	Destination clone for expressing fluorescent fusions in plants	Spectinomycin	Kanamycin
SH 221	pGWB 460 AtATG5K128R-TagRFP	2x35S::AtATG5K128R-TagRFP::NosT	Destination clone for expressing fluorescent fusions in plants	Spectinomycin	Kanamycin
AM 664	pGWB 661 TagRFP-AtATG8e gene	2x35S::TagRFP-AtATG8e gene	Destination clone for expressing fluorescent fusions in plants	Spectinomycin	Basta

## Sheet: Transgenic lines
Line	Transgene	Background	Ecotype	Plant resistance	Source
GFP-ATG8a in atg5-1	2x35S::GFP-ATG8a	atg5-1	Col-0	basta	[5] Minina et al., 2018
ATG5-TAPa OE	2x35S::ATG5-TAPa	WT	Col-0	Gentamycin	This study
ATG5K128R-TAPa OE	2x35S::ATG5K128R-TAPa	WT	Col-0	Gentamycin	This study
ATG5-TAPa complementation	ATG5pr::ATG5-TAPa	atg5-1	Col-0	basta	This study
ATG5K128R-TAPa complementation	ATG5pr::ATG5K128R-TAPa	atg5-1	Col-0	basta	This study
